# Supplementary material for: Crystal structures of p-substituted derivatives of 2,6-di­methyl­bromo­benzene with ½ ≤ Z′ ≤ 4
Source: Acta Crystallogr E Crystallogr Commun. 2016 Nov 8;72(Pt 12):1762–7. doi: 10.1107/S2056989016017485 (PMC5137603; doi:10.1107/S2056989016017485)
Supplement: Supplementary file 1 [file e-72-01762-sup1.cif]

##############################################################################
#                                                                            #
# This CIF contains the data in a paper accepted for publication in          #
# Acta Crystallographica Section E. It conforms to the requirements of       #
# Notes for Authors for Acta Crystallographica Section E, and has been       #
# peer reviewed under the auspices of the IUCr Commission on Journals.       #
#                                                                            #
# Full details of the Crystallographic Information File format               #
# are given in the paper "The Crystallographic Information File (CIF):       #
# a New Standard Archive File for Crystallography" by S. R. Hall, F. H.      #
# Allen and I. D. Brown [Acta Cryst. (1991), A47, 655-685].                  #
#                                                                            #
# The current version of the core CIF dictionary is obtainable from          #
# ftp://ftp.iucr.org/pub/cif_core.dic.                                       #
#                                                                            #
# Software is freely available for graphical display of the structure(s)     #
# in this CIF. For information consult the CIF software page                 #
# http://www.iucr.org/resources/cif/software.                                #
#                                                                            #
# This file may be used for bona fide research purposes within the           #
# scientific community so long as proper attribution is given to the journal # 
# article from which it was obtained.                                        #
#                                                                            #
##############################################################################
data_1
_database_code_depnum_ccdc_archive 'CCDC 1513707'
_audit_creation_method     'SHELXL-2014/7'
_database_code_CSD     ?
_chemical_name_systematic     ?
_chemical_name_common     '4-Bromo-3,5-dimethylbenzonitrile'
_chemical_formula_moiety     'C9 H8 Br N'
_chemical_formula_sum     'C9 H8 Br N'
_chemical_formula_iupac     'C9 H8 Br N'
_chemical_formula_weight     210.07
_chemical_melting_point     408
_shelx_space_group_comment     ?
_space_group_crystal_system     monoclinic
_space_group_name_H-M_alt     'P 21/m'
_space_group_name_Hall     '-P 2yb'
loop_
    _space_group_symop_operation_xyz
    'x, y, z'
    '-x, y+1/2, -z'
    '-x, -y, -z'
    'x, -y-1/2, z'
_cell_length_a     4.03820(10)
_cell_length_b     8.9362(4)
_cell_length_c     12.1015(4)
_cell_angle_alpha     90
_cell_angle_beta     93.763(3)
_cell_angle_gamma     90
_cell_volume     435.76(3)
_cell_formula_units_Z     2
_cell_measurement_reflns_used     1415
_cell_measurement_theta_min     3.6540
_cell_measurement_theta_max     71.1670
_cell_measurement_temperature     296.0(10)
_exptl_crystal_description     needle
_exptl_crystal_colour     orange
_exptl_crystal_size_max     0.21
_exptl_crystal_size_mid     0.15
_exptl_crystal_size_min     0.12
_exptl_crystal_density_diffrn     1.601
_exptl_crystal_density_meas     ?
_exptl_crystal_density_method     ?
_exptl_crystal_F_000     208
_exptl_absorpt_coefficient_mu     5.869
_exptl_absorpt_correction_type     multi-scan
_exptl_absorpt_process_details
;
(CrysAlis PRO; Rigaku OD, 2015)
;
_shelx_estimated_absorpt_T_min     ?
_shelx_estimated_absorpt_T_max     ?
_exptl_absorpt_correction_T_min     0.61513
_exptl_absorpt_correction_T_max     1.00000
_diffrn_ambient_temperature     296.0(10)
_diffrn_radiation_type     'Cu K\a'
_diffrn_radiation_wavelength     1.54184
_diffrn_radiation_monochromator     mirror
_diffrn_measurement_device_type     'Rigaku OD SuperNova AtlasS2'
_diffrn_measurement_device     'four-circle diffractometer'
_diffrn_measurement_method     '\f and \w scans'
_diffrn_detector_area_resol_mean     5.1980
_diffrn_reflns_number     2457
_diffrn_reflns_av_R_equivalents     0.0274
_diffrn_reflns_theta_min     3.660
_diffrn_reflns_theta_max     71.369
_diffrn_reflns_theta_full     67.684
_diffrn_measured_fraction_theta_max     0.983
_diffrn_measured_fraction_theta_full     1.000
_diffrn_reflns_limit_h_min     -3
_diffrn_reflns_limit_h_max     4
_diffrn_reflns_limit_k_min     -10
_diffrn_reflns_limit_k_max     10
_diffrn_reflns_limit_l_min     -14
_diffrn_reflns_limit_l_max     13
_refine_special_details     ?
_reflns_number_total     883
_reflns_number_gt     771
_reflns_threshold_expression     'I > 2\s(I)'
_refine_ls_structure_factor_coef     Fsqd
_refine_ls_matrix_type     full
_refine_ls_R_factor_all     0.0486
_refine_ls_R_factor_gt     0.0443
_refine_ls_wR_factor_gt     0.1413
_refine_ls_wR_factor_ref     0.1471
_refine_ls_goodness_of_fit_ref     1.084
_refine_ls_restrained_S_all     1.084
_refine_ls_number_reflns     883
_refine_ls_number_parameters     59
_refine_ls_number_restraints     0
_refine_ls_number_constraints     0
_refine_ls_hydrogen_treatment     constr
_refine_ls_weighting_scheme     calc
_refine_ls_weighting_details
              'w=1/[\s^2^(Fo^2^)+(0.0947P)^2^+0.0077P] where P=(Fo^2^+2Fc^2^)/3'
_atom_sites_solution_hydrogens     geom
_atom_sites_solution_primary     direct
_atom_sites_solution_secondary     difmap
_refine_ls_shift/su_max     0.000
_refine_ls_shift/su_mean     0.000
_refine_diff_density_max     0.508
_refine_diff_density_min     -0.455
_refine_ls_extinction_method     none
_refine_ls_extinction_coef     .
loop_
    _atom_type_symbol
    _atom_type_description
    _atom_type_scat_dispersion_real
    _atom_type_scat_dispersion_imag
    _atom_type_scat_source
    'C' 'C' 0.0181 0.0091
                         'International Tables Vol C Tables 4.2.6.8 and 6.1.1.4'
    'H' 'H' 0.0000 0.0000
                         'International Tables Vol C Tables 4.2.6.8 and 6.1.1.4'
    'N' 'N' 0.0311 0.0180
                         'International Tables Vol C Tables 4.2.6.8 and 6.1.1.4'
    'Br' 'Br' -0.6763 1.2805
                         'International Tables Vol C Tables 4.2.6.8 and 6.1.1.4'
_computing_data_collection
;
CrysAlis PRO (Rigaku OD, 2015)
;
_computing_cell_refinement
;
CrysAlis PRO (Rigaku OD, 2015)
;
_computing_data_reduction
;
CrysAlis PRO (Rigaku OD, 2015)
;
_computing_structure_solution
;
<i>SHELXT</i> (Sheldrick, 2015a)
;
_computing_structure_refinement
;
SHELXL2014 (Sheldrick, 2015b)
;
_computing_molecular_graphics
;
XP in SHELXTL (Sheldrick, 2008) and Mercury (Macrae <i>et al.</i>,
2008)
;
_computing_publication_material
;
<i>CifTab</i> (Sheldrick, 2008)
;
loop_
    _atom_site_type_symbol
    _atom_site_label
    _atom_site_fract_x
    _atom_site_fract_y
    _atom_site_fract_z
    _atom_site_U_iso_or_equiv
    _atom_site_adp_type
    _atom_site_calc_flag
    _atom_site_occupancy
    _atom_site_disorder_assembly
    _atom_site_disorder_group
    Br Br1 0.11810(14) 0.7500 0.05285(4) 0.0896(4) Uani d 1 . .
    C C2 0.3504(11) 0.7500 0.1947(4) 0.0588(10) Uani d 1 . .
    C C3 0.4270(8) 0.6133(4) 0.2438(3) 0.0616(8) Uani d 1 . .
    C C4 0.6007(9) 0.6158(3) 0.3467(3) 0.0615(7) Uani d 1 . .
    H H4A 0.6616 0.5261 0.3814 0.074 Uiso calc 1 . .
    C C5 0.6843(12) 0.7500 0.3980(4) 0.0592(10) Uani d 1 . .
    C C6 0.8701(14) 0.7500 0.5047(4) 0.0697(12) Uani d 1 . .
    N N7 1.0181(16) 0.7500 0.5880(5) 0.0920(15) Uani d 1 . .
    C C8 0.3447(12) 0.4662(5) 0.1894(4) 0.0890(12) Uani d 1 . .
    H H8A 0.4147 0.4671 0.1151 0.133 Uiso calc 1 . .
    H H8B 0.1095 0.4499 0.1878 0.133 Uiso calc 1 . .
    H H8C 0.4573 0.3873 0.2305 0.133 Uiso calc 1 . .
loop_
    _atom_site_aniso_label
    _atom_site_aniso_U_11
    _atom_site_aniso_U_22
    _atom_site_aniso_U_33
    _atom_site_aniso_U_12
    _atom_site_aniso_U_13
    _atom_site_aniso_U_23
    Br1 0.0749(5) 0.1338(7) 0.0588(5) 0.000 -0.0053(3) 0.000
    C2 0.053(2) 0.072(3) 0.052(2) 0.000 0.0056(17) 0.000
    C3 0.0654(18) 0.0579(17) 0.0622(18) -0.0049(13) 0.0085(14) -0.0070(13)
    C4 0.0739(19) 0.0499(15) 0.0613(17) 0.0023(13) 0.0087(14) 0.0037(12)
    C5 0.067(3) 0.058(2) 0.053(2) 0.000 0.006(2) 0.000
    C6 0.077(3) 0.075(3) 0.056(3) 0.000 -0.001(2) 0.000
    N7 0.104(4) 0.104(4) 0.066(3) 0.000 -0.012(3) 0.000
    C8 0.107(3) 0.068(2) 0.092(3) -0.015(2) 0.007(2) -0.026(2)
_geom_special_details     ?
loop_
    _geom_bond_atom_site_label_1
    _geom_bond_atom_site_label_2
    _geom_bond_site_symmetry_2
    _geom_bond_distance
    _geom_bond_publ_flag
    Br1 C2 . 1.902(5) ?
    C2 C3 . 1.384(4) ?
    C3 C4 . 1.389(5) ?
    C3 C8 . 1.498(5) ?
    C4 C5 . 1.383(4) ?
    C4 H4A . 0.9300 ?
    C5 C6 . 1.450(7) ?
    C6 N7 . 1.138(7) ?
    C8 H8A . 0.9600 ?
    C8 H8B . 0.9600 ?
    C8 H8C . 0.9600 ?
loop_
    _geom_angle_atom_site_label_1
    _geom_angle_atom_site_label_2
    _geom_angle_atom_site_label_3
    _geom_angle_site_symmetry_1
    _geom_angle_site_symmetry_3
    _geom_angle
    _geom_angle_publ_flag
    C3 C2 C3 4_575 . 123.9(4) ?
    C3 C2 Br1 . . 118.1(2) ?
    C2 C3 C4 . . 117.2(3) ?
    C2 C3 C8 . . 123.3(3) ?
    C4 C3 C8 . . 119.5(3) ?
    C5 C4 C3 . . 120.7(3) ?
    C5 C4 H4A . . 119.6 ?
    C3 C4 H4A . . 119.6 ?
    C4 C5 C4 4_575 . 120.3(4) ?
    C4 C5 C6 . . 119.8(2) ?
    N7 C6 C5 . . 179.5(6) ?
    C3 C8 H8A . . 109.5 ?
    C3 C8 H8B . . 109.5 ?
    H8A C8 H8B . . 109.5 ?
    C3 C8 H8C . . 109.5 ?
    H8A C8 H8C . . 109.5 ?
    H8B C8 H8C . . 109.5 ?
loop_
    _geom_torsion_atom_site_label_1
    _geom_torsion_atom_site_label_2
    _geom_torsion_atom_site_label_3
    _geom_torsion_atom_site_label_4
    _geom_torsion_site_symmetry_1
    _geom_torsion_site_symmetry_2
    _geom_torsion_site_symmetry_3
    _geom_torsion_site_symmetry_4
    _geom_torsion
    _geom_torsion_publ_flag
    C3 C2 C3 C4 4_575 . . . -2.2(7) ?
    Br1 C2 C3 C4 . . . . 179.1(3) ?
    C3 C2 C3 C8 4_575 . . . -179.6(4) ?
    Br1 C2 C3 C8 . . . . 1.8(5) ?
    C2 C3 C4 C5 . . . . 1.6(5) ?
    C8 C3 C4 C5 . . . . 179.1(4) ?
    C3 C4 C5 C4 . . . 4_575 -1.1(7) ?
    C3 C4 C5 C6 . . . . -179.1(4) ?
_shelx_hkl_file
;
   0 -10   0 176.459 104.894  15
   0 -10  -1 66.9883 80.3893  15
   0 -10  -2 230.189 108.373  15
   0 -10  -3 195.146 99.9551  15
   0 -10  -4-21.1000 39.1501  15
   0 -10  -5 260.742 97.5413  15
   0 -10  -6 24.9377 40.8534  15
   0  -9   0 115.868 95.7394  15
   0  -9  -1 172.618 131.382  15
   0  -9  -2 63.3848 96.5193  15
   0  -9  -3 492.181 188.348  15
   0  -9  -4 391.425 162.265  15
   0  -9  -5 292.141 133.818  15
   0  -9  -6 366.311 128.215  15
   0  -9  -7-16.0858 30.2100  15
   0  -8   0 14339.7 826.336  21
   0  -8   0 17099.7 1120.66  15
   0  -8  -1-5.97187 39.0381  21
   0  -8   1-131.220 189.926  15
   0  -8   1 9.05068 51.1010  21
   0  -8  -1-97.5698 106.862  15
   0  -8  -2 377.246 163.070  15
   0  -8  -3 1006.85 280.892  15
   0  -8  -4 151.808 151.710  15
   0  -8   4 38.5971 73.6695  19
   0  -8   5 194.569 104.239  19
   0  -8  -5 353.802 173.267  15
   0  -8   6 76.2746 81.3329  19
   0  -8  -6 144.679 108.508  15
   0  -8  -7 954.486 219.702  15
   0  -8   7 974.711 210.127  19
   0  -8   8 71.8300 68.9459  19
   0  -8  -8 8.19607 34.3815  15
   0  -8  -9 372.823 106.540  16
   0  -8   9 303.564 95.2504  19
   0  -8 -10 293.411 74.5793  16
   0  -7   0 63.1824 65.1334  21
   0  -7   1 15505.3 809.240  21
   0  -7  -1 16046.1 818.940  21
   0  -7  -2 1793.20 275.041  21
   0  -7   2 1721.95 279.513  21
   0  -7  -3 183.858 128.199  15
   0  -7   3 280.896 112.564  21
   0  -7   3 411.766 146.079  19
   0  -7   4 1519.64 269.036  21
   0  -7   4 1886.75 318.128  19
   0  -7  -4 2093.07 396.777  15
   0  -7  -5 1663.45 343.248  15
   0  -7   5 1906.86 325.803  19
   0  -7   5 1695.33 290.483  21
   0  -7  -6 8878.71 755.690  15
   0  -7   6 8742.03 686.620  19
   0  -7  -7 1665.92 308.639  15
   0  -7   7 1682.62 297.573  19
   0  -7   8 89.8346 92.0027  19
   0  -7   9 101.680 77.9045  19
   0  -7  10 75.2587 63.7982  19
   0  -7 -10 21.1665 20.3833  16
   0  -7 -11 267.704 78.6381  16
   0  -6   0 54643.1 1347.41  21
   0  -6  -1 2146.85 271.158  21
   0  -6   1 2147.38 277.966  21
   0  -6   2 7352.59 517.116  21
   0  -6   3 3260.74 351.079  21
   0  -6   4 1697.85 264.586  21
   0  -6   5 525.124 156.690  21
   0  -6   6 1977.22 304.806  21
   0  -6  -6 2358.30 385.359  15
   0  -6   6 2146.19 338.005  19
   0  -6   7 4401.39 489.844  19
   0  -6   7 4349.90 454.264  21
   0  -6   8 1278.66 268.746  19
   0  -6   9 3381.24 408.937  19
   0  -6  10 800.623 185.055  19
   0  -6 -10 623.018 154.836  16
   0  -6  11 2192.87 266.441  19
   0  -6 -11 1946.14 245.875  16
   0  -6 -12 55.7430 39.1634  16
   0  -5   0 36.5953 44.6795  21
   0  -5   1 484.107 124.469  21
   0  -5   2 10924.8 560.344  21
   0  -5   3 25558.2 888.568  21
   0  -5   4 25543.5 925.871  21
   0  -5   5 20813.8 874.662  21
   0  -5   6 11313.5 678.656  21
   0  -5   7 4836.62 463.141  21
   0  -5   8 5314.44 534.905  19
   0  -5   8 4655.54 465.998  21
   0  -5   9 44.0788 77.4551  19
   0  -5  10 202.644 109.595  19
   0  -5 -10 275.836 114.333  16
   0  -5 -11 40.5972 65.1069  16
   0  -5  11 28.9576 42.1852  19
   0  -5 -12 872.315 160.298  16
   0  -5 -13 726.507 118.104  16
   0  -4   0 110400. 1495.78   1
   0  -4   1 46977.7 972.634  21
   0  -4   1 46785.8 1030.92   1
   0  -4   2 113450. 1567.80  21
   0  -4   3 1233.43 176.707  21
   0  -4   4 42.1086 43.3802  21
   0  -4   5 4900.25 389.272  21
   0  -4   6 2553.07 298.157  21
   0  -4   7 4548.05 426.585  21
   0  -4   8 25852.9 1044.37  21
   0  -4   9 29412.3 1263.09  19
   0  -4   9 29501.7 1157.66  21
   0  -4  10 60.3986 90.5740  19
   0  -4 -10 2.96544 54.1928  16
   0  -4  11 5492.74 508.797  19
   0  -4 -11 5240.62 468.176  16
   0  -4 -12 2149.70 270.797  16
   0  -4 -13 837.260 143.835  16
   0  -3   0 245.486 71.0828   1
   0  -3   1 6854.93 316.118  21
   0  -3   1 6151.91 311.945   1
   0  -3  -1 7218.78 326.514   1
   0  -3   2 165463. 1847.47   1
   0  -3   3 67359.8 1104.76  21
   0  -3   3 63406.6 1285.61   1
   0  -3   4 28303.8 775.575  21
   0  -3   5 52340.1 1143.01  21
   0  -3   6 60881.8 1319.61  21
   0  -3   7 37420.0 1112.36  21
   0  -3   8 11577.0 662.956  21
   0  -3  -9 2155.83 304.829  16
   0  -3   9 1970.64 288.378  21
   0  -3  10 1566.41 296.330  19
   0  -3 -10 1717.10 280.939  16
   0  -3  10 1618.02 272.689  21
   0  -3 -11 80.2841 56.8711  16
   0  -3 -12 2520.92 305.976  16
   0  -3 -13 3685.11 323.153  16
   0  -3 -14 1943.25 188.421  16
   0  -2   0 293977. 1672.81   1
   0  -2   1 36785.1 664.640   1
   0  -2  -1 39880.0 616.893   1
   0  -2   2 297201. 1834.02  21
   0  -2   3 56001.5 877.868  21
   0  -2  -3 55680.9 890.244   2
   0  -2   5 124.425 55.0610  21
   0  -2   6 26955.5 809.024  21
   0  -2   7 24108.3 833.724  21
   0  -2   8 25510.9 935.482  21
   0  -2   9 40172.5 1263.21  21
   0  -2 -10 7671.24 572.706  16
   0  -2  10 7254.58 569.803  21
   0  -2 -10 7033.26 490.947   3
   0  -2 -11 17001.9 854.574  16
   0  -2 -12 2295.47 298.542  16
   0  -2 -13 1089.85 182.871  16
   0  -2 -14 43.1983 20.3622  16
   0  -1   0 10.9165 6.26075   1
   0  -1  -1 177392. 981.623   1
   0  -1  -2 65189.2 719.823   2
   0  -1   3 87990.1 948.897  21
   0  -1  -3 90602.0 996.622   2
   0  -1  -4 202379. 1689.95   2
   0  -1   4 210444. 1743.50   2
   0  -1   5 104138. 1322.50  21
   0  -1   6 141362. 1727.72  21
   0  -1   7 32435.8 916.591  21
   0  -1   8 3273.99 321.011  21
   0  -1   9 3651.23 369.546  21
   0  -1  -9 3357.28 314.437   3
   0  -1 -10 1008.80 205.333  16
   0  -1  10 1022.27 217.407  21
   0  -1 -10 841.521 170.555   3
   0  -1 -11 4442.69 435.425  16
   0  -1 -12 4142.99 400.477  16
   0  -1 -13 4181.42 364.467  16
   0  -1 -14 3406.23 275.751  16
   0   0   1 86910.8 529.897   2
   0   0   2 13056.2 290.589   2
   0   0   3 17710.1 426.196   2
   0   0   4 7573.42 297.394  21
   0   0   4 8576.02 356.219   2
   0   0   5 37487.5 757.541  21
   0   0   6 16794.9 571.704  21
   0   0   7 97007.9 1549.87  21
   0   0  -7 93414.5 1398.67   3
   0   0   8 32159.5 1002.62  21
   0   0  -8 29784.4 860.351   3
   0   0   9 40252.0 1234.66  21
   0   0  -9 41133.8 1123.54   3
   0   0  10 18745.7 908.621  21
   0   0 -10 18003.8 787.673   3
   0   0 -10 18214.6 854.956  16
   0   0 -11 15304.5 792.812  16
   0   0 -12 883.430 181.756  16
   0   0 -13 3596.29 335.447  16
   0   0 -14 109.737 50.1990  16
   0   1   0 13.2725 11.6270   1
   0   1   1 176241. 992.326   1
   0   1   2 67274.9 753.998   1
   0   1  -3 87471.0 888.311   3
   0   1   3 86052.1 897.533  21
   0   1   4 198020. 1583.07  21
   0   1  -4 200459. 1523.06   3
   0   1  -5 100557. 1219.08   3
   0   1   5 103888. 1299.57  21
   0   1   6 141527. 1727.74  21
   0   1  -6 138563. 1606.76   3
   0   1  -7 31350.3 833.160   3
   0   1   7 32476.1 924.213  21
   0   1  -8 3620.74 309.285   3
   0   1   8 3588.18 338.226  21
   0   1  -9 3453.38 325.907   3
   0   1   9 3514.85 364.584  21
   0   1 -10 947.845 180.987   3
   0   1 -10 918.420 189.064  16
   0   1  10 884.578 200.831  21
   0   1 -11 4680.68 434.367  16
   0   1 -12 3923.14 383.673  16
   0   1 -13 4201.71 360.615  16
   0   1 -14 3459.47 271.391  16
   0   2   0 298018. 1804.80   1
   0   2   1 38052.6 632.311   1
   0   2   2 296431. 1798.03  21
   0   2   2 299899. 1858.35   4
   0   2   2 297511. 1881.72   1
   0   2   3 55112.7 932.939   4
   0   2   3 53856.4 834.730  21
   0   2   4 6984.48 329.095  21
   0   2   5 64.3093 42.2112  21
   0   2  -5 129.594 48.2775   3
   0   2   6 26737.8 788.978  21
   0   2  -6 25963.4 723.823   3
   0   2   7 23732.1 831.355  21
   0   2   8 26219.3 959.700  21
   0   2   9 39756.8 1296.85  21
   0   2 -10 7303.15 539.738  16
   0   2  10 7983.95 626.563  21
   0   2 -11 16831.8 810.473  16
   0   2 -12 2399.78 294.758  16
   0   2 -13 1075.23 172.118  16
   0   2 -14-23.4277 36.6472  16
   0   3   0 33.4165 42.2154   1
   0   3   1 6846.61 335.639   1
   0   3   1 6584.29 333.343  21
   0   3   1 7233.91 321.669   4
   0   3   2 175110. 1793.10   1
   0   3   2 172610. 1688.47   4
   0   3   3 64934.4 1139.99   4
   0   3   3 66562.4 1109.51  21
   0   3   4 27025.5 751.540  21
   0   3   4 25407.1 800.181   4
   0   3   5 51501.4 1117.33  21
   0   3   6 59907.8 1314.94  21
   0   3   7 36624.8 1115.75  21
   0   3   8 11228.8 678.991  21
   0   3   9 2401.05 332.352  21
   0   3  10 2173.93 334.706  21
   0   3 -10 1784.62 266.221  16
   0   3 -11 131.570 59.9587  16
   0   3 -12 2372.37 283.060  16
   0   3 -13 3743.07 305.791  16
   0   4   0 115404. 1478.19   4
   0   4   1 46613.0 978.877   4
   0   4   1 44935.7 1036.01  21
   0   4   2 110850. 1590.41   4
   0   4   2 110951. 1647.74  21
   0   4   3 1550.83 202.488   4
   0   4   3 1282.64 184.575  21
   0   4   4 72.8172 62.8417  21
   0   4   4 44.2694 50.4317   4
   0   4   5 5016.31 401.002  21
   0   4   6 2563.56 306.524  21
   0   4   7 5354.33 475.120  21
   0   4   8 26796.3 1127.30  21
   0   4  -9 29926.0 1096.62  16
   0   4   9 31242.6 1279.18  21
   0   4 -10-10.1751 73.6815  16
   0   4 -11 5006.33 423.841  16
   0   4 -12 2205.82 253.243  16
   0   4 -13 753.901 124.238  16
   0   5   0 74.1650 45.4050   4
   0   5   1 477.424 120.867   4
   0   5   2 10214.7 585.855  21
   0   5   2 10744.1 567.858   4
   0   5   3 24466.4 893.119   4
   0   5   3 24431.0 924.852  21
   0   5   4 25290.4 976.188  21
   0   5   4 24596.4 965.378   4
   0   5   5 19521.2 889.565  21
   0   5   5 18697.6 906.610   4
   0   5   6 11040.3 710.678  21
   0   5   7 4427.08 471.295  21
   0   5  -8 5223.77 463.440  16
   0   5   8 5026.31 520.019  21
   0   5  -9-4.80147 49.5476  16
   0   5 -10 262.295 99.6071  16
   0   5 -11 103.712 47.7806  16
   0   5 -12 999.841 154.317  16
   0   6   0 54382.8 1372.02   4
   0   6  -1 2346.71 279.823   4
   0   6   1 2360.51 294.775   4
   0   6  -2 7755.89 509.915   4
   0   6   2 7406.06 533.236   4
   0   6   3 3070.92 373.986  21
   0   6   3 3028.34 356.030   4
   0   6   4 1346.85 254.936  21
   0   6   4 1342.05 250.493   4
   0   6   5 442.393 169.724  21
   0   6   5 428.523 155.468   4
   0   6   6 2102.97 340.795  21
   0   6   6 2421.82 362.189   5
   0   6  -6 2093.03 297.257  16
   0   6   7 4786.10 506.452   5
   0   6  -7 4317.13 428.253  16
   0   6   7 4646.76 514.409  21
   0   6  -8 1279.98 237.651  16
   0   6  -9 2937.85 333.557  16
   0   6 -10 829.782 163.793  16
   0   6 -11 2006.41 225.458  16
   0   7   0 84.3205 78.9311   4
   0   7  -1 16016.4 821.677   4
   0   7   1 15589.6 833.195   4
   0   7   2 1646.80 277.722   4
   0   7  -2 1668.26 264.049   4
   0   7  -3 364.420 123.413   4
   0   7   3 380.985 170.952   5
   0   7  -3 350.013 130.054  16
   0   7   3 298.674 123.469   4
   0   7  -4 1517.23 252.179   4
   0   7   4 2041.44 349.642   5
   0   7   4 1568.86 299.576   4
   0   7  -4 1700.94 280.407  16
   0   7  -5 1655.61 273.833  16
   0   7   5 1909.99 336.392   5
   0   7   6 7853.86 661.208   5
   0   7  -6 7622.64 579.047  16
   0   7  -7 1599.25 261.294  16
   0   7   7 1631.26 294.250   5
   0   7  -8 12.2936 43.8258  16
   0   7  -9 120.587 47.4962  16
   0   7 -10-68.5022 60.5222  16
   0   8   0 14919.8 861.467   4
   0   8  -1-7.28406 58.9423   4
   0   8   1 8.58810 67.7068   4
   0   8  -1-48.7524 53.0209  16
   0   8  -2 262.457 127.616  16
   0   8   2 326.994 131.759   5
   0   8   3 1178.96 278.423   5
   0   8  -3 790.063 195.035  16
   0   8  -4-27.9448 47.2007  16
   0   8   4 125.570 105.408   5
   0   8  -5 154.517 91.9446  16
   0   8   5 209.432 120.997   5
   0   8  -6 70.8316 69.4638  16
   0   8   6 48.3105 54.1364   5
   0   8  -7 925.862 184.304  16
   0   8   7 1070.96 215.297   5
   0   8  -8 16.5583 35.5956  16
   0   8  -9 399.729 91.7572  16
   0   9   0 81.9805 78.2946   5
   0   9   1 174.450 105.568   5
   0   9   2 26.8011 50.2784   5
   0   9   3 582.737 181.774   5
   0   9  -3 315.445 124.103  16
   0   9  -4 230.168 101.448  16
   0   9   4 458.636 155.741   5
   0   9  -5 142.721 75.7185  16
   0   9   5 180.099 99.4698   5
   0   9  -6 355.213 103.880  16
   0   9   6 450.592 132.014   5
   0   9   7 24.1593 31.1271   5
   0   9  -7-21.4699 39.9105  16
   0  10   0 329.871 113.989   5
   0  10  -1 114.734 72.6987   5
   0  10   1 34.8088 29.4401   5
   0  10   2 433.690 129.233   5
   0  10  -2 477.609 125.513   5
   0  10  -3 222.667 88.4521   5
   0  10   3 94.3354 49.8273   5
   0  10   4-35.9190 50.8862   5
   0  10   5 218.431 80.5665   5
   1 -10  -5 77.9984 46.2882  15
   1 -10  -4 108.480 70.8480  15
   1 -10  -3 146.643 80.6532  15
   1 -10  -2 98.1354 75.0142  15
  -1 -10   1-10.3750 33.8136  15
  -1 -10   0 443.853 133.695  15
  -1 -10  -1 50.5032 51.3454  15
  -1 -10  -2 93.6734 84.8614  15
  -1 -10  -3 225.609 94.2873  15
  -1 -10  -4 53.9383 43.1746  15
   1  -9  -7 260.924 103.420  15
   1  -9  -6 150.338 84.1425  15
   1  -9  -5 328.606 143.470  15
   1  -9  -4 103.505 78.5250  15
   1  -9  -3-32.4758 61.5432  15
  -1  -9   2 56.5266 60.4158  15
   1  -9  -2 62.8073 76.2172  15
   1  -9  -1 329.824 141.530  15
  -1  -9   1 499.008 172.886  15
  -1  -9   0 15.4309 58.1319  15
  -1  -9  -1 447.409 175.394  15
  -1  -9  -2 350.625 168.023  15
  -1  -9  -3 68.6833 54.1206  15
  -1  -9  -4 776.760 212.802  15
  -1  -9  -5 11.5391 54.8699  15
  -1  -9  -6 11.5166 33.6529  15
   1  -8  -9 216.585 74.0936  16
   1  -8  -9 250.454 85.9437  15
   1  -8  -8 171.068 87.0000  15
   1  -8  -7 284.814 130.409  15
   1  -8  -6 47.9924 100.926  15
   1  -8  -5 432.199 167.868  15
   1  -8  -4 356.831 171.499  15
   1  -8  -3 84.7038 72.5965  15
  -1  -8   2 9151.75 805.339  15
   1  -8  -2 9971.24 840.578  15
  -1  -8   1 1030.41 307.314  15
   1  -8  -1 936.167 264.891  15
  -1  -8   0 61.6780 130.273  15
  -1  -8  -1 591.493 230.115  15
  -1  -8  -2 163.172 148.538  15
  -1  -8  -3-124.892 146.649  15
   1  -8   3-10.5818 42.5307  19
   1  -8   4 8.30667 32.4356  19
  -1  -8  -4-36.0638 94.2477  15
   1  -8   5 1560.29 271.121  19
  -1  -8  -5 1563.13 310.544  15
   1  -8   6 272.845 126.279  19
  -1  -8  -6 248.524 106.009  15
   1  -8   7 326.580 116.529  19
   1  -8   8 876.253 169.425  19
  -1  -8  -9 511.027 100.967  16
   1  -8   9 754.566 138.186  19
   1  -7 -11 40.6227 34.7565  16
   1  -7 -10 76.2377 53.6664  16
   1  -7 -10 40.3444 58.7568   7
   1  -7  -9 96.5397 77.6069  16
   1  -7  -8 3587.02 428.798  15
   1  -7  -7 1674.88 316.651  15
  -1  -7   6 843.681 215.396  19
   1  -7  -6 353.040 143.699  15
  -1  -7   5 328.700 145.335  19
   1  -7  -5 124.658 121.253  15
  -1  -7   4 339.033 126.658  21
   1  -7  -4 337.363 144.373  15
   1  -7  -4 315.412 119.755  21
   1  -7  -3 4597.31 584.477  15
  -1  -7   3 4511.67 455.717  21
   1  -7  -3 4207.92 416.458  21
   1  -7  -2 3100.08 302.981  18
   1  -7  -2 3096.97 478.446  15
   1  -7  -2 3159.84 358.717  21
  -1  -7   2 3078.49 377.305  21
  -1  -7   1 19560.8 929.485  21
   1  -7  -1 19249.3 737.512  18
   1  -7  -1 18577.6 869.798  21
   1  -7  -1 20472.0 1193.35  15
  -1  -7   0 2565.54 331.878  21
   1  -7   0 2348.13 310.800  21
   1  -7   1 538.010 150.069  19
  -1  -7  -1 507.400 141.427  21
  -1  -7  -1 830.897 285.073  15
   1  -7   1 556.860 157.046  21
  -1  -7  -2 2063.53 419.646  15
   1  -7   2 1781.20 276.406  21
   1  -7   2 1827.62 292.110  19
  -1  -7  -2 1756.54 276.018  21
   1  -7   3 1196.48 247.070  19
  -1  -7  -3 1107.47 315.556  15
   1  -7   3 980.254 206.360  21
  -1  -7  -3 1077.22 217.272  21
  -1  -7  -4 7617.30 740.091  15
   1  -7   4 7634.61 585.635  21
   1  -7   4 7942.27 634.070  19
   1  -7   5 3991.52 455.863  19
  -1  -7  -5 3580.67 490.252  15
  -1  -7  -6 50.6545 62.3075  15
   1  -7   6 83.5158 72.4107  19
   1  -7   7 280.903 120.919  19
   1  -7   8 117.633 54.1609  19
  -1  -7  -9 220.034 77.4451  16
   1  -7   9 277.503 103.596  19
  -1  -7 -10 222.952 76.5542  16
   1  -7  10 295.787 94.3826  19
   1  -6 -12 301.819 104.028   7
   1  -6 -12 229.282 68.2118  16
   1  -6 -11 809.212 153.923  16
   1  -6 -10 366.272 113.866  16
   1  -6  -9 1005.29 209.336  16
   1  -6  -8 1262.77 271.398  15
   1  -6  -7 546.594 180.350  15
  -1  -6   6 685.783 181.071  21
   1  -6  -6 778.072 233.568  15
  -1  -6   5 3365.25 393.895  21
   1  -6  -5 3457.19 485.049  15
  -1  -6   4 4857.06 454.445  21
  -1  -6   3 2044.56 285.219  21
  -1  -6   2 30142.4 1087.99  21
   1  -6  -2 29253.0 1009.33  21
  -1  -6   1 5635.36 456.705  21
   1  -6  -1 5967.32 448.651  21
  -1  -6   0 3593.99 361.128  21
   1  -6   0 3870.91 364.061  21
  -1  -6  -1 1275.96 218.788  21
   1  -6   1 1494.40 232.585  21
   1  -6   2 1676.80 248.182  21
   1  -6   3 20.1406 62.0019  11
   1  -6   3 101.802 73.3145  21
   1  -6   4 1816.56 272.632  21
   1  -6   4 2285.95 355.450  11
   1  -6   5 6767.92 586.978  19
  -1  -6  -5 7095.91 686.464  15
   1  -6   5 7347.32 671.961  11
   1  -6   5 6423.86 526.953  21
   1  -6   6 3106.15 371.664  21
   1  -6   6 3997.52 523.587  11
   1  -6   6 3484.23 432.378  19
   1  -6   7 3814.16 453.295  19
   1  -6   8 1792.86 304.442  19
   1  -6   9 3210.86 391.502  19
  -1  -6 -10 202.072 77.9881  16
   1  -6  10 383.144 125.769  19
  -1  -6 -11 324.737 82.6072  16
   1  -6  11 575.751 131.062  19
   1  -5 -13 84.9700 54.5044   7
   1  -5 -13 92.0825 45.4068  16
   1  -5 -12 119.038 66.4731  16
   1  -5 -11 110.455 65.2989  16
   1  -5 -10 2691.94 339.275  16
   1  -5  -9 2819.77 358.038  16
  -1  -5   8 3846.81 424.916  21
  -1  -5   7 10021.7 670.172  21
   1  -5  -7 10311.0 774.298  15
  -1  -5   6 9041.43 618.949  21
  -1  -5   5 10010.5 628.918  21
  -1  -5   4 12492.4 667.315  21
  -1  -5   3 2010.05 260.882  21
  -1  -5   2 439.833 126.525  21
   1  -5  -1 3892.88 321.526  21
  -1  -5   1 3861.47 340.631  21
  -1  -5   0 2469.39 268.322  21
   1  -5   0 2449.73 256.900  21
   1  -5   1 36599.7 1066.06  11
   1  -5   1 34868.2 973.405  21
   1  -5   2 30571.1 1069.41  11
   1  -5   2 29314.3 915.792  21
   1  -5   3 19008.4 768.390  21
   1  -5   4 18001.5 781.797  21
   1  -5   5 3661.51 369.536  21
   1  -5   6 4090.06 405.876  21
   1  -5   7 685.334 197.889  19
   1  -5   7 876.139 195.099  21
   1  -5   8 3053.67 412.497  19
   1  -5   9 4.44779 51.8787  19
   1  -5  10 3572.28 419.440  19
  -1  -5 -10 3295.31 346.584  16
  -1  -5 -11 1665.07 215.678  16
   1  -5  11 1791.56 269.068  19
   1  -5  12 1371.45 198.836  19
   1  -4 -13 2141.88 227.600  16
   1  -4 -13 2157.66 296.963   7
   1  -4 -12 31.0706 42.9879  16
   1  -4 -11 6049.94 493.699  16
   1  -4 -10 12688.6 752.572  16
  -1  -4   9 2120.58 313.913  21
   1  -4  -9 2359.90 329.904  16
  -1  -4   8 363.724 127.351  21
  -1  -4   7 2162.73 293.101  21
  -1  -4   6 2017.66 268.866  21
  -1  -4   5 191.188 79.9531  21
  -1  -4   4 35306.1 1012.48  21
  -1  -4   3 56212.9 1198.31  21
  -1  -4   2 58265.6 1172.96  21
  -1  -4   1 25777.4 760.208  21
   1  -4   0 97561.2 1375.76  21
   1  -4   0 99197.4 1429.01  11
   1  -4   1 477.250 127.655  11
   1  -4   1 808.466 127.977  21
   1  -4   1 469.843 157.580  10
   1  -4   2 1463.54 182.623  21
   1  -4   3 1336.05 180.827  21
   1  -4   4 2815.71 278.505  21
   1  -4   5 8110.41 502.319  21
   1  -4   6 30862.8 1029.37  21
   1  -4   7 51462.4 1399.20  21
   1  -4   8 1559.42 257.940  21
   1  -4   8 1490.01 289.925  19
   1  -4   9 3307.45 437.250  19
  -1  -4  -9 3302.69 376.912  16
   1  -4  10 4373.01 489.115  19
  -1  -4 -10 4571.74 420.934  16
   1  -4  11 1664.88 279.131  19
   1  -4  12 50.3230 68.7923  19
   1  -4  13 156.238 65.7452  19
   1  -3 -14 484.413 94.6042  16
   1  -3 -13-11.6537 27.2031  16
   1  -3 -12 151.619 83.5916  16
   1  -3 -11 2222.83 305.528  16
   1  -3 -10 4714.86 456.226  16
  -1  -3   9 18106.1 887.225  21
   1  -3  -9 16888.7 862.535  16
  -1  -3   8 22686.7 938.465  21
  -1  -3   7 33821.5 1077.30  21
  -1  -3   6 14614.2 664.314  21
  -1  -3   5 18999.1 703.723  21
  -1  -3   4 93160.3 1455.08  21
   1  -3  -4 100136. 1554.60   9
  -1  -3   3 266.771 82.3288  21
  -1  -3   2 1098.95 143.625  21
   1  -3  -1 28134.7 621.461  11
  -1  -3   1 27756.3 672.738  21
   1  -3   0 67449.8 959.879  21
   1  -3   0 67862.2 1067.97  11
   1  -3   1 128321. 2209.06  10
   1  -3   1 134176. 1396.42  21
   1  -3   2 27969.6 960.317  10
   1  -3   2 29774.5 692.746  21
   1  -3   3 35021.0 811.045  21
   1  -3   4 87506.6 1382.16  21
   1  -3   5 37390.8 973.030  21
   1  -3   6 15242.7 669.375  21
   1  -3   7 547.493 147.164  21
   1  -3   8 16488.1 791.802  21
   1  -3   9 248.873 118.344  19
   1  -3   9 391.161 171.487  11
   1  -3   9 370.026 119.914  21
   1  -3  10 6224.40 605.902  19
   1  -3  11 7255.26 624.192  19
   1  -3  12 5506.02 489.927  19
   1  -3  13 4247.46 360.191  19
   1  -2 -14 971.757 144.168  16
   1  -2 -13 4987.37 394.264  16
   1  -2 -12 2676.36 321.794  16
   1  -2 -11 10994.2 689.370  16
  -1  -2  10 9448.79 652.172  21
   1  -2 -10 8959.34 632.198  16
  -1  -2   9 7474.63 549.837  21
  -1  -2   8 6149.27 465.595  21
  -1  -2   7 168.431 77.7268  21
  -1  -2   6 3278.85 285.066  21
  -1  -2   5 32710.9 825.003  21
  -1  -2   4 111807. 1401.64  21
  -1  -2   3 77845.7 1068.40  21
   1  -2  -2 172719. 1618.88   9
  -1  -2   2 171334. 1442.88  21
   1  -2  -1 41432.4 624.794  17
   1  -2  -1 41047.7 711.292   9
   1  -2   0 201759. 1635.27  11
  -1  -2   0 197927. 1937.40   1
   1  -2   0 200280. 1488.93  17
  -1  -2  -1 31270.1 729.006   1
   1  -2   1 30487.3 941.960  10
   1  -2   1 33370.6 755.473  11
   1  -2   1 31254.6 646.039  17
   1  -2   2 9025.77 498.034  10
   1  -2   2 9388.41 389.543  17
   1  -2   2 10399.8 346.657  21
   1  -2   3 4848.78 263.370  21
   1  -2   4 39965.9 827.271  21
   1  -2   5 43747.7 949.567  21
   1  -2   6 45894.7 1067.07  21
   1  -2   7 52250.7 1244.83  21
   1  -2   8 20651.9 849.496  21
   1  -2   9 19692.4 1086.39  19
   1  -2   9 21691.7 932.455  21
   1  -2  10 5094.81 558.274  19
   1  -2  11 1691.36 311.885  19
   1  -2  12 104.766 68.1919  19
   1  -2  13 290.167 102.623  19
   1  -1 -14 406.592 95.9226  16
   1  -1 -13 1750.12 238.151  16
   1  -1 -12 9.74902 43.5133  16
   1  -1 -11 743.515 175.367  16
   1  -1 -10 5050.64 466.607  16
  -1  -1  10 5079.59 480.952  21
  -1  -1   9 10155.7 631.216  21
  -1  -1   8 54318.5 1327.02  21
  -1  -1   7 66291.6 1327.90  21
  -1  -1   6 61054.4 1144.43  21
  -1  -1   5 46337.3 893.927  21
  -1  -1   4 37768.2 715.123  21
  -1  -1   3 15457.4 401.312  21
   1  -1  -2 53176.8 903.684   9
  -1  -1   1 311939. 2376.60   1
   1  -1  -1 316659. 2886.39  10
   1  -1   0 44290.3 1036.31  10
   1  -1   0 44967.0 689.218  11
   1  -1   0 43804.1 590.445  17
  -1  -1   0 45130.7 780.756   1
   1  -1   1 98674.2 1109.67  11
   1  -1   1 95694.7 1501.23  10
   1  -1   1 99977.3 965.864  17
   1  -1   1 95564.0 662.398   1
  -1  -1  -1 102831. 1103.91   1
   1  -1   2 221463. 1633.96  17
   1  -1   2 223883. 1301.39   1
   1  -1   3 91981.6 1061.26   1
   1  -1   3 91903.3 1183.19  17
   1  -1   3 93919.3 994.578  21
   1  -1   4 180776. 1557.52  14
   1  -1   4 179121. 1594.70  21
   1  -1   5 45047.6 838.846  14
   1  -1   5 46932.1 915.580  21
   1  -1   6 783.620 132.016  21
   1  -1   7 4512.35 351.575  21
   1  -1   8 5775.25 439.333  21
  -1  -1  -9 5526.88 438.465   3
   1  -1   9 5608.98 476.540  21
   1  -1  10 16084.4 1010.64  19
  -1  -1 -10 17070.3 817.657   3
   1  -1  10 17394.5 882.295  21
   1  -1  11 6262.34 617.501  19
   1  -1  12 8676.83 676.228  19
   1  -1  13 5747.95 471.762  19
   1   0 -14 711.827 128.088  16
   1   0 -13 3439.06 333.484  16
   1   0 -12 6640.04 516.224  16
   1   0 -11 14440.3 785.711  16
   1   0 -10 7458.85 559.782  16
  -1   0  10 7424.50 569.813  21
  -1   0   9 32407.3 1123.89  21
  -1   0   8 13015.5 653.089  21
  -1   0   7 17820.2 675.583  21
  -1   0   6 9628.54 437.606  21
  -1   0   5 40237.5 791.883  21
   1   0  -4 20981.9 583.609  22
  -1   0   4 23234.1 516.230  21
   1   0  -3 25049.3 768.061  10
   1   0  -3 20744.5 553.826  22
   1   0  -2 999999. 3700.58  22
   1   0  -2 996009. 3945.99   9
   1   0  -1 221434. 1678.81  22
  -1   0   0 1692.85 117.742   1
   1   0   1 272.570 53.2001  11
   1   0   1 256.379 52.1996   1
  -1   0  -1 293.477 47.7523   1
   1   0   1 246.782 45.7749  17
   1   0   2 11758.3 355.946  14
   1   0   2 11605.7 369.177  11
   1   0   2 10562.7 313.434  17
   1   0   2 11479.3 377.390   1
  -1   0  -3 8613.11 305.951   2
   1   0   3 8365.89 330.136  14
   1   0   3 8158.84 344.894  11
   1   0   3 8320.81 311.507  17
   1   0   3 8321.73 278.355  21
   1   0   3 8262.18 358.044   1
   1   0   4 4607.69 313.359   1
  -1   0  -4 4903.15 267.169   2
   1   0   4 4299.48 280.870  11
   1   0   4 4309.43 257.232  17
   1   0   4 5020.21 278.159  14
   1   0   4 4789.34 247.606  21
   1   0   5 144599. 1622.49  14
   1   0   5 142631. 1550.09  21
   1   0   6 87540.1 1357.32  14
   1   0   6 88966.7 1386.77  21
  -1   0  -7 44783.0 1084.88   3
   1   0   7 47262.2 1149.89  21
   1   0   8 41169.7 1176.29  21
  -1   0  -8 38867.7 1082.69   3
  -1   0  -9 26555.0 970.156   3
   1   0   9 25663.6 999.315  21
  -1   0 -10 1850.67 264.791   3
   1   0  10 1539.77 312.047  19
   1   0  10 1799.16 283.963  21
   1   0  11 4340.17 520.938  19
   1   0  12 44.5182 49.1963  19
   1   0  13 471.788 137.388  19
   1   1 -14 331.065 88.9244  16
   1   1 -13 1808.98 239.509  16
   1   1 -12 9.98736 32.6724  16
   1   1 -11 613.479 166.007  16
  -1   1  10 5362.07 497.408  21
   1   1 -10 4578.11 439.181  16
  -1   1   9 10818.8 659.315  21
  -1   1   8 56487.0 1370.71  21
  -1   1   7 66834.0 1326.26  21
  -1   1   6 61692.2 1138.75  21
  -1   1   5 46483.2 875.112  21
   1   1  -5 43481.1 989.654  22
   1   1  -4 35483.9 870.871  22
  -1   1   4 38205.6 687.984  21
   1   1  -3 14758.1 541.661  22
  -1   1   3 15894.6 426.594   2
   1   1  -2 50254.7 959.515  22
  -1   1   2 51509.4 622.318   2
  -1   1   1 309099. 1157.41   2
   1   1  -1 310941. 2282.37  22
   1   1  -1 312541. 1968.74   9
   1   1   0 45701.5 819.569  22
   1   1   0 45390.2 880.453   1
  -1   1  -1 95406.7 496.570   2
   1   1   1 101875. 1263.42   1
   1   1   2 225161. 1971.51   1
   1   1   2 220399. 1400.11  17
   1   1   3 92797.8 992.783  11
   1   1   3 92520.1 1016.27  21
   1   1   3 92707.7 964.867  17
   1   1   4 180082. 1522.96  11
   1   1   4 177693. 1485.77  17
   1   1   4 181771. 1595.33  21
  -1   1  -4 181508. 1644.35   3
  -1   1  -5 45977.2 915.479   3
   1   1   5 45742.7 907.163  21
  -1   1  -6 967.031 148.307   3
   1   1   6 878.098 143.438  21
   1   1   7 4698.17 365.821  21
  -1   1  -7 4939.45 366.460   3
   1   1   7 5111.09 385.796  14
   1   1   8 5916.56 453.768  21
  -1   1  -8 6044.01 435.733   3
  -1   1  -9 5482.18 442.954   3
   1   1   9 5568.47 479.352  21
  -1   1 -10 17222.7 809.643   3
   1   1  10 16315.7 1026.67  19
   1   1  10 18148.2 925.151  21
   1   1  11 6555.00 641.354  19
   1   1  12 8647.17 686.693  19
   1   1  13 5164.44 455.298  19
   1   2 -14 888.861 135.737  16
   1   2 -13 5194.34 394.335  16
   1   2 -12 2484.14 304.562  16
   1   2 -11 11096.8 673.523  16
   1   2 -10 9085.54 613.310  16
  -1   2  10 10276.0 716.233  21
  -1   2   9 8441.77 609.993  21
  -1   2   8 6478.71 488.557  21
  -1   2   7 233.478 86.9412  21
  -1   2   6 2954.34 269.672  21
  -1   2   5 32222.5 802.429  21
  -1   2   4 113543. 1369.96  21
  -1   2   3 79470.2 1041.70  21
  -1   2   2 171816. 1436.09  21
  -1   2   2 170254. 1191.09   1
   1   2  -1 43176.2 730.849   9
  -1   2   1 41595.4 422.744   1
   1   2  -1 42021.1 671.750   4
   1   2   0 200183. 1542.80   4
   1   2   0 203789. 2228.96   1
   1   2   1 31667.5 625.556  21
   1   2   1 32201.3 860.698   1
   1   2   1 32472.9 673.917   4
   1   2   2 9730.87 418.160   4
   1   2   2 10223.2 368.105  21
   1   2   2 9559.73 392.695  22
   1   2   3 5090.98 277.990  21
   1   2   3 4619.30 215.565  17
   1   2   4 40034.6 852.399  21
  -1   2  -4 41117.7 832.298   3
  -1   2  -5 46362.6 964.542   3
   1   2   5 45107.4 989.046  21
  -1   2  -6 46124.6 1057.82   3
   1   2   6 45952.7 1104.99  21
  -1   2  -7 51228.4 1205.06   3
   1   2   7 53780.2 1309.87  21
   1   2   8 19596.6 876.061  21
  -1   2  -8 19934.9 801.855   3
   1   2   9 22059.0 994.504  21
   1   2  10 4663.00 549.696  19
   1   2  11 1749.59 329.738  19
   1   2  12 116.530 67.3297  19
   1   2  13 239.881 104.754  19
   1   3 -14 464.570 90.2780  16
   1   3 -13 2.46630 24.4040  16
   1   3 -12 124.313 75.4291  16
   1   3 -11 2300.05 302.418  16
   1   3 -10 4524.90 433.053  16
  -1   3   9 19961.9 977.481  21
   1   3  -9 16861.1 827.370  16
  -1   3   8 25286.5 1034.86  21
  -1   3   7 36446.0 1147.53  21
  -1   3   6 15787.1 689.779  21
  -1   3   5 19467.1 711.950  21
   1   3  -4 102596. 1559.67   9
  -1   3   4 93646.8 1449.25  21
  -1   3   3 249.757 74.8715  21
  -1   3   2 1176.86 149.665  21
  -1   3   1 28234.7 603.988   4
   1   3  -1 27764.1 664.591   4
   1   3   0 68187.6 1085.80   4
   1   3   1 134722. 1590.81  21
   1   3   1 132895. 1595.80   4
   1   3   2 29275.0 809.875   4
   1   3   2 29763.2 762.670  21
   1   3   3 33936.7 960.292   4
   1   3   3 34914.1 866.801  21
   1   3   4 87488.8 1451.72  21
   1   3   5 36861.5 1010.55  21
   1   3   6 15730.2 711.409  21
   1   3   7 563.319 148.353  21
   1   3   8 16147.8 837.937  21
   1   3   9 259.723 116.264   5
   1   3   9 289.825 122.676  21
   1   3  10 6156.06 627.803  19
   1   3  11 6752.94 628.746  19
   1   3  12 4840.21 480.697  19
   1   3  13 3693.71 344.502  19
   1   4 -13 2289.09 225.661  16
   1   4 -12 26.8154 25.0377  16
   1   4 -11 5700.13 463.388  16
   1   4 -10 12873.1 721.808  16
   1   4  -9 2233.91 307.359  16
  -1   4   9 2719.90 385.462  21
   1   4  -8 483.240 134.565  16
  -1   4   8 489.092 171.285  21
  -1   4   7 2562.19 331.783  21
  -1   4   6 1982.80 276.758  21
  -1   4   5 143.734 83.8030  21
  -1   4   4 35774.4 1044.43  21
  -1   4   3 58006.6 1280.23  21
   1   4  -2 56776.7 1122.46   4
  -1   4   2 59447.1 1255.32  21
  -1   4   1 26737.9 711.476   4
   1   4  -1 25636.2 753.248   4
   1   4   0 93154.5 1497.80   4
   1   4   1 490.741 123.602   4
   1   4   2 1510.22 210.354   4
   1   4   2 1539.94 204.144  21
   1   4   3 1236.92 191.470  21
   1   4   3 1450.64 226.106   4
   1   4   4 2841.26 329.872   4
   1   4   4 2835.25 298.191  21
   1   4   5 8069.37 533.595  21
   1   4   6 31211.5 1123.33  21
   1   4   7 51715.4 1517.95  21
   1   4   8 1511.90 295.721   5
   1   4   8 1689.84 291.400  21
   1   4   9 3427.35 434.939   5
   1   4  10 4638.82 481.894   5
   1   4  11 1271.00 264.543  19
   1   4  12 10.7557 34.2520  19
   1   5 -13 118.125 44.2983  16
   1   5 -12 182.065 59.9468  16
   1   5 -11 166.195 75.9206  16
   1   5 -10 2665.81 318.603  16
   1   5  -9 3133.58 359.373  16
   1   5  -8 4133.61 420.307  16
  -1   5   8 4421.29 498.668  21
  -1   5   7 10776.7 749.467  21
   1   5  -7 10101.7 646.887  16
  -1   5   6 9690.61 678.395  21
  -1   5   5 10755.4 683.643  21
  -1   5   4 13015.7 724.799  21
   1   5  -3 4076.40 344.862   4
  -1   5   3 1933.58 277.739  21
   1   5  -2 558.146 127.122   4
  -1   5   1 4024.90 330.511   4
   1   5  -1 3782.47 337.861   4
   1   5   0 2451.75 277.236   4
  -1   5   0 2616.48 258.062   4
   1   5   1 33944.2 1060.27   4
   1   5   2 27515.8 993.530   4
   1   5   2 26824.1 986.050  21
   1   5   3 18768.3 878.533   4
   1   5   3 18257.6 832.292  21
   1   5   4 16606.2 881.439   4
   1   5   4 16824.8 830.354  21
   1   5   5 3207.98 378.947  21
   1   5   6 3793.39 428.805  21
   1   5   7 613.349 183.350  21
   1   5   7 562.345 199.630   5
   1   5   8 3613.34 453.726   5
   1   5   9 20.1701 38.1325   5
   1   5  10 3090.92 380.128   5
   1   5  11 1318.61 247.051  19
   1   5  12 982.704 171.601  19
   1   6 -12 253.820 69.4949  16
   1   6 -11 929.685 155.102  16
   1   6 -10 324.185 103.645  16
   1   6  -9 1125.88 210.285  16
   1   6  -8 1097.82 215.584  16
   1   6  -7 476.272 152.593  16
  -1   6   6 711.024 206.852  21
   1   6  -6 935.551 206.579  16
  -1   6   5 3137.55 412.936  21
   1   6  -5 3105.50 366.330  16
   1   6  -4 4601.66 418.096   4
   1   6  -3 1927.41 271.044   4
   1   6  -2 29372.5 1051.39   4
   1   6  -1 5429.45 456.777   4
   1   6   0 3902.53 391.023   4
  -1   6   0 3636.13 355.391   4
   1   6   1 1518.72 250.146   4
  -1   6  -1 1593.48 231.121   4
   1   6   2 1600.79 270.029   4
   1   6   3-10.5136 31.8716   4
   1   6   4 2150.84 346.719   4
   1   6   4 1816.00 299.634  21
   1   6   5 7419.45 660.792   5
   1   6   5 6567.04 588.013  21
   1   6   6 3417.99 458.453   5
   1   6   6 3152.27 416.117  21
   1   6   7 4014.64 482.796   5
   1   6   8 1909.39 326.925   5
   1   6   9 2882.18 375.915   5
   1   6  10 217.922 98.8762   5
   1   6  11 449.043 129.767  19
   1   7 -11 2.77861 18.9212  16
   1   7 -10 43.9038 26.5204  16
   1   7  -9 205.026 86.9190  16
   1   7  -8 3877.27 383.454  16
   1   7  -7 1704.49 267.756  16
   1   7  -6 439.858 144.898  16
   1   7  -5 177.708 87.0796  16
  -1   7   4 711.155 205.867   5
   1   7  -4 426.993 149.286  16
   1   7  -4 386.685 138.760   4
   1   7  -3 4076.44 434.559  16
   1   7  -3 4099.04 430.824   4
   1   7  -2 2998.69 374.280   4
   1   7  -2 3075.16 384.722  16
   1   7  -1 18361.5 936.905  16
   1   7  -1 19312.3 943.757   4
   1   7   0 1949.00 301.733  16
   1   7   0 2511.78 348.951   4
   1   7   1 403.229 141.860   4
  -1   7  -1 378.722 113.846   4
   1   7   1 323.583 152.629   5
   1   7   2 1617.96 294.612   4
   1   7   2 2174.87 357.057   5
  -1   7  -2 2048.06 287.769   4
   1   7   3 1342.45 284.803   5
   1   7   3 1197.13 264.129   4
  -1   7  -3 1002.20 204.807   4
   1   7   4 6072.14 609.168   4
   1   7   4 7818.39 688.829   5
   1   7   5 3459.26 463.465   5
   1   7   6 14.7954 55.8647   5
   1   7   7 125.684 76.8280   5
   1   7   8 50.0056 46.2192   5
   1   7   9 252.573 106.441   5
   1   7  10 235.175 93.0542  19
   1   7  10 217.134 72.1092   5
   1   8  -9 244.427 77.0476  16
   1   8  -8 141.427 78.9947  16
   1   8  -7 277.593 99.5858  16
   1   8  -6 68.7530 60.4569  16
   1   8  -5 504.560 154.808  16
  -1   8   4 430.770 158.328   5
   1   8  -4 283.167 119.594  16
  -1   8   3 171.256 95.7195   5
   1   8  -3 87.5319 80.4291  16
   1   8  -2 8178.65 629.448  16
   1   8  -1 1045.90 239.545   5
   1   8  -1 933.963 215.755  16
   1   8   0 767.642 208.450   5
   1   8   1 475.482 177.171   5
   1   8   2 40.2664 60.4116   5
   1   8   3 16.1805 64.5159   5
   1   8   4 71.3537 73.2360   5
   1   8   5 1463.34 282.654   5
   1   8   6 216.673 101.735   5
   1   8   7 235.599 102.730   5
   1   8   8 641.978 152.041   5
   1   8   9 649.038 126.476   5
   1   9  -8 150.042 53.6681  16
   1   9  -7 251.955 82.1006  16
   1   9  -6 70.8799 44.9732  16
  -1   9   5 269.184 102.514   5
   1   9  -5 291.881 99.1839  16
   1   9  -4-37.4894 36.6354  16
  -1   9   4 27.4695 30.3925   5
  -1   9   3 46.8294 39.0169   5
   1   9  -3 15.3482 56.9465  16
  -1   9   2 235.720 117.892   5
   1   9  -2 100.332 71.4832  16
   1   9  -1 615.002 155.962   5
   1   9   0 31.0715 55.9836   5
   1   9   1 478.430 216.007   5
   1   9   2 635.740 171.495   5
   1   9   3 306.495 117.415   5
   1   9   4 477.726 148.830   5
   1   9   5 85.5486 61.2966   5
   1   9   6-21.2847 53.1069   5
   1   9   7 84.4083 39.8049  13
   1   9   7 42.5377 39.3247   5
  -1  10   4 124.840 64.3740   5
  -1  10   3 117.454 50.7662   5
   1  10  -3 144.268 56.0416  20
  -1  10   2 91.2907 56.4301   5
   1  10  -2 152.018 62.5783  20
  -1  10   1 59.2427 56.9876   5
   1  10   0 376.534 106.716   5
  -1  10   0 434.117 128.544   5
   1  10   1 133.844 72.9248   5
  -1  10  -1 137.770 76.2008   5
   1  10   2 36.6339 35.5473   5
   1  10   3 225.029 81.6475   5
   1  10   4-22.7220 20.9561   5
   1  10   5 50.9439 32.5712  13
   1  10   5 111.584 60.4370   5
  -2 -10   0 85.5619 49.5056  15
  -2 -10  -1 30.2919 40.6049  15
   2  -9  -6 16.0962 40.8546  15
   2  -9  -5 52.2913 51.5167  15
   2  -9  -4 104.518 76.7631  15
  -2  -9   3 280.940 104.619  15
   2  -9  -3 331.208 116.771  15
  -2  -9   2 12.5992 56.2519  15
   2  -9  -2-4.04560 36.2474  15
  -2  -9   1 195.212 110.628  15
  -2  -9   0 315.755 138.855  15
  -2  -9  -1 127.702 81.9875  15
  -2  -9  -2 306.965 126.804  15
  -2  -9  -3-39.8895 69.9534  15
  -2  -9  -4 73.2003 63.8759  15
   2  -8  -8 48.7387 34.0870  15
   2  -8  -7 105.502 69.5823  15
   2  -8  -6 153.722 105.929  15
   2  -8  -5 21.7788 41.9926  15
   2  -8  -4 1464.14 295.982  15
   2  -8  -3 2229.57 372.419  15
  -2  -8   3 2283.91 384.434  15
  -2  -8   2 655.279 233.368  15
   2  -8  -2 89.8735 65.4615  15
  -2  -8   1 263.450 204.309  15
   2  -8  -1 64.9206 52.6274  18
  -2  -8   0 512.676 219.366  15
   2  -8   0 167.586 73.4680  18
  -2  -8  -1 147.089 163.547  15
   2  -8   1 44.0921 42.0702  18
  -2  -8  -2 66.3657 109.304  15
   2  -8   2 46.7998 40.9211  18
  -2  -8  -3 725.752 212.189  15
   2  -8   3 908.847 140.878  18
  -2  -8  -4 589.827 178.103  15
  -2  -8  -5-50.9459 106.322  15
   2  -8   6 793.147 148.695  19
   2  -8   7 508.254 112.934  19
   2  -7  -9 789.736 175.683   7
   2  -7  -9 701.939 152.927  15
   2  -7  -8 20.0498 50.4018  15
   2  -7  -7 94.3400 85.1001  15
   2  -7  -6 162.894 104.682  15
   2  -7  -5 370.131 181.874  15
   2  -7  -4 2985.11 462.126  15
   2  -7  -3 8373.15 498.916  18
   2  -7  -3 6629.31 684.931  15
   2  -7  -2 2859.37 295.597  18
   2  -7  -2 2386.57 407.547  15
   2  -7  -1 255.028 92.9730  18
   2  -7  -1 261.518 130.853  15
   2  -7   0 643.738 142.607  18
   2  -7   1 812.635 158.965  18
   2  -7   2 3483.88 324.851  18
   2  -7   3 3461.55 317.421  18
  -2  -7  -3 3000.91 490.261  15
  -2  -7  -4 361.655 176.595  15
   2  -7   4 91.9051 61.9444  18
  -2  -7  -5-41.3695 53.4772  15
   2  -7   5 26.1316 53.7790  19
   2  -7   6 220.552 103.601  19
   2  -7   7 168.229 78.0833  19
   2  -7   8 951.700 169.985  19
   2  -7   9 50.9977 37.1794  19
   2  -6 -11 119.754 61.9493   7
   2  -6 -10 340.303 124.773   7
   2  -6  -9 84.4160 46.0874   7
   2  -6  -9 143.120 84.0552  15
   2  -6  -8 298.560 151.789   7
   2  -6  -8 455.342 156.578  15
   2  -6  -7 990.038 271.338   7
   2  -6  -7 1022.10 256.812  15
   2  -6  -6 1409.34 324.082   7
   2  -6  -6 1311.55 304.788  15
   2  -6  -5 1093.12 282.290  15
   2  -6  -4 5570.94 410.389  18
   2  -6  -4 5307.31 817.429  10
   2  -6  -4 4603.74 587.507  15
   2  -6  -3 7029.94 460.489  18
   2  -6  -3 5968.40 852.126  10
   2  -6  -2 379.422 115.354  18
   2  -6  -2 227.242 191.390  10
   2  -6  -2 173.849 109.178  15
   2  -6  -1 658.053 142.956  18
   2  -6  -1 500.786 241.948  10
   2  -6   0 556.435 131.749  18
   2  -6   1 126.873 69.4385  18
   2  -6   2 797.868 163.359  18
   2  -6   3 5125.71 409.019  18
   2  -6   3 5861.11 557.043  11
   2  -6   4 3953.80 355.152  18
  -2  -6  -4 3486.61 518.180  15
   2  -6   5 2010.73 311.700  19
   2  -6   5 1871.35 241.299  18
   2  -6   6 3226.96 390.452  19
   2  -6   7 1757.74 287.341  19
   2  -6   8 765.596 176.420  19
   2  -6   9 186.989 85.5512  19
   2  -6  10-15.2743 41.6370  19
   2  -5 -12 311.540 103.267   7
   2  -5 -11 886.938 214.426   7
   2  -5 -10 866.099 244.889   7
   2  -5  -9 2593.76 359.475  15
   2  -5  -9 2315.69 427.118   7
   2  -5  -8 1524.47 361.280   7
   2  -5  -8 2079.71 350.018  15
   2  -5  -7 2546.80 405.361  15
   2  -5  -7 1993.72 415.465   7
   2  -5  -6 4148.79 534.352  15
   2  -5  -6 3547.09 548.862   7
   2  -5  -5 243.290 163.859   7
   2  -5  -5 243.568 181.617  10
   2  -5  -5 453.375 176.716  15
   2  -5  -4-2.45197 60.2579  10
   2  -5  -3 2797.61 576.802  10
   2  -5  -2 694.669 271.684  10
   2  -5  -1 16492.0 1254.21  10
   2  -5   0 12314.2 1031.71  10
   2  -5   1 8934.98 841.180  10
   2  -5   2 11227.2 715.336  11
   2  -5   3 2156.99 337.418  11
   2  -5   4 2041.10 266.392  18
   2  -5   4 1813.50 327.433  11
   2  -5   5 831.038 212.956  19
   2  -5   5 870.616 177.947  18
   2  -5   5 809.731 223.454  11
   2  -5   6 4684.64 494.837  19
   2  -5   6 4376.08 382.550  18
   2  -5   7 70.1659 72.6542  19
   2  -5   7 68.0713 65.9883  18
   2  -5   8 3742.57 427.920  19
   2  -5   9 2028.57 297.853  19
   2  -5  10 2112.31 275.471  19
   2  -5  11 1666.17 207.531  19
   2  -4 -12 3265.80 377.043   7
   2  -4 -11 418.765 164.700   7
   2  -4 -10 51.1631 101.721   7
   2  -4  -9 403.010 191.141   7
   2  -4  -8 1266.64 348.153   7
   2  -4  -8 1971.06 341.060  15
   2  -4  -7 725.858 297.756  10
   2  -4  -7 366.010 180.516   7
   2  -4  -7 655.574 210.286  15
   2  -4  -6 2660.31 550.898  10
   2  -4  -5 6991.01 873.188  10
   2  -4  -4 5106.13 732.476  10
   2  -4  -3 8325.93 899.061  10
   2  -4  -2 19873.2 1323.05  10
   2  -4  -1 1306.04 335.841  10
   2  -4   0 1946.86 382.127  10
   2  -4   1 717.735 220.748  10
   2  -4   2 1181.48 225.052  11
   2  -4   2 990.786 270.763  10
   2  -4   3 8565.79 636.022  11
   2  -4   4 14407.9 866.238  11
   2  -4   5 19645.9 1061.42  11
   2  -4   6 8302.97 657.384  19
   2  -4   6 7708.20 535.976  18
   2  -4   7 155.687 112.476  19
   2  -4   7 101.565 72.5936  18
   2  -4   8 5820.70 564.277  19
   2  -4   8 5144.57 418.156  18
   2  -4   9 1330.47 265.273  19
   2  -4  10 48.8048 40.6321  19
   2  -4  11 119.227 70.0959  19
   2  -4  12 2527.99 237.715  19
   2  -3 -13 651.743 147.661   7
   2  -3 -12 727.181 189.268   7
   2  -3 -12 626.230 128.230  16
   2  -3 -11 4967.81 407.497  16
   2  -3 -11 4196.00 529.587   7
   2  -3 -10 5021.08 632.507   7
   2  -3  -9 6317.69 751.790   7
   2  -3  -8 1477.01 359.031   7
   2  -3  -8 3866.10 460.483  15
   2  -3  -7 3685.47 619.563  10
   2  -3  -6 15766.1 1263.53  10
   2  -3  -6 17434.5 876.884   9
   2  -3  -5 160.941 153.378  10
   2  -3  -5 784.093 177.846   9
   2  -3  -4 45.5380 54.2474  10
   2  -3  -4 572.810 142.738   9
   2  -3  -3 10115.4 912.499  10
   2  -3  -3 14855.7 684.103   9
   2  -3  -2 9124.07 828.552  10
   2  -3  -2 10999.6 567.291   9
   2  -3  -1 82659.3 1337.67  17
   2  -3  -1 75397.7 2285.42  10
   2  -3   0 21164.8 714.189  17
   2  -3   0 20692.5 1162.89  10
   2  -3   1 17332.4 680.513  17
   2  -3   1 15663.3 988.716  10
   2  -3   2 46334.5 1307.19  11
   2  -3   3 16022.1 810.787  11
   2  -3   4 6012.26 524.956  11
   2  -3   5 182.765 106.337  11
   2  -3   6 5325.58 544.107  11
   2  -3   7 72.5251 51.2024  19
   2  -3   7 157.056 86.7144  18
   2  -3   7 37.1002 44.5785  11
   2  -3   8 6165.10 600.258  19
   2  -3   8 5695.13 468.858  18
   2  -3   9 7723.05 661.388  19
   2  -3   9 7488.78 520.924  18
   2  -3  10 9054.76 682.498  19
   2  -3  10 7496.42 471.623  18
   2  -3  11 4643.88 442.395  19
   2  -3  12 977.681 174.269  19
   2  -2 -13 1169.98 155.309  16
   2  -2 -12 2436.10 264.463  16
   2  -2 -12 2487.98 353.731   7
   2  -2 -11 1215.74 291.866   7
   2  -2 -11 977.638 189.604  16
   2  -2 -10 1039.99 282.057   7
   2  -2  -9 562.472 223.092   7
   2  -2  -9 146.149 108.323   9
   2  -2  -8 1712.85 317.048   9
   2  -2  -8 1582.42 376.719   7
   2  -2  -7 7615.20 636.144   9
   2  -2  -6 24895.0 1420.44  10
   2  -2  -6 19728.4 964.891   9
   2  -2  -5 44782.5 1851.70  10
   2  -2  -5 40676.3 1294.85   9
   2  -2  -4 45043.0 1782.40  10
   2  -2  -4 32924.6 1088.27   9
   2  -2  -3 40715.1 1658.44  10
   2  -2  -3 40300.3 1127.91   9
   2  -2  -2 31982.2 740.931  17
   2  -2  -2 31294.8 1398.84  10
   2  -2  -2 32197.6 965.016   9
   2  -2  -1 12780.3 482.327  17
   2  -2  -1 11793.0 831.996  10
   2  -2  -1 12565.5 592.432   9
   2  -2   0 570.835 114.675  17
   2  -2   0 2864.45 403.011  10
   2  -2   1 7808.65 663.124  10
   2  -2   1 8300.89 430.818  17
   2  -2   2 16995.0 728.122  11
   2  -2   2 17111.5 654.417  17
   2  -2   3 35337.2 1134.82  11
   2  -2   3 38977.9 1051.83  17
   2  -2   4 33197.1 1149.46  11
   2  -2   5 26047.0 1074.93  11
   2  -2   6 19730.7 981.789  11
   2  -2   7 9623.85 634.060  18
   2  -2   7 7491.10 627.612  11
   2  -2   8 8683.40 729.835  19
   2  -2   8 8495.85 602.494  18
   2  -2   9 710.204 206.719  19
   2  -2   9 820.126 186.276  18
   2  -2  10 266.888 131.944  19
   2  -2  10 146.603 86.0689  18
   2  -2  11 595.003 166.090  19
   2  -2  11 463.894 110.152  18
   2  -2  12 2872.57 319.125  19
   2  -1 -13 87.6993 52.8269  12
   2  -1 -13 84.1249 50.1785  16
   2  -1 -12 1839.51 241.254  16
   2  -1 -11 1627.56 245.603  16
   2  -1 -10 11284.7 673.095  16
   2  -1 -10 11388.1 914.981   7
   2  -1  -9 11043.4 847.081   9
   2  -1  -9 19619.6 1223.92   7
   2  -1  -8 5924.59 594.812   9
   2  -1  -7 7128.80 631.173   9
   2  -1  -6 5316.95 507.875   9
   2  -1  -5 569.639 190.109  10
   2  -1  -5 389.859 127.235   9
   2  -1  -4 17188.1 987.140  10
   2  -1  -4 15168.7 738.960   9
   2  -1  -3 97121.3 2273.75  10
   2  -1  -3 93413.6 1209.33  17
   2  -1  -3 93937.7 1734.18   9
   2  -1  -2 36057.6 1353.93  10
   2  -1  -2 34518.3 741.665  17
   2  -1  -2 34994.5 1008.35   9
   2  -1  -1 56206.1 1677.12  10
   2  -1  -1 57278.6 979.017  17
   2  -1  -1 56949.0 1255.31   9
   2  -1   0 76489.0 1964.70  10
   2  -1   0 77893.0 1165.50  17
   2  -1   1 57906.5 1038.22  17
   2  -1   2 81744.8 1328.02  17
   2  -1   3 34302.6 922.513  17
   2  -1   4 418.084 126.177  11
   2  -1   4 439.842 120.892  17
   2  -1   5 275.656 102.334  11
   2  -1   5 352.684 114.845  17
   2  -1   6 5704.14 487.294  11
  -2  -1  -7 7022.58 494.771   3
   2  -1   8 24947.9 1259.94  19
  -2  -1  -8 26744.0 1001.20   3
   2  -1   9 7246.81 678.561  19
   2  -1  10 12431.2 867.827  19
   2  -1  10 12295.4 708.644  18
   2  -1  11 6442.03 579.256  19
   2  -1  11 6257.17 458.148  18
   2  -1  12 2251.90 296.522  19
   2  -1  12 2063.05 218.759  18
   2  -1  13 657.932 128.233  19
   2   0 -13 2334.28 234.190  16
   2   0 -12 1349.63 208.414  16
   2   0 -11 3554.64 366.607  16
   2   0 -10 3408.49 368.500  16
   2   0  -9 1356.54 303.358   9
   2   0  -8 1186.35 265.753   9
   2   0  -7 4822.89 508.825   9
   2   0  -6 8202.69 630.094   9
   2   0  -5 11228.0 688.594   9
   2   0  -4 150675. 2603.24  10
   2   0  -4 134235. 2221.70   9
   2   0  -3 169439. 1673.19  17
   2   0  -3 165125. 2300.13   9
   2   0  -2 174.713 51.0676  17
   2   0  -2 155.890 94.2215  10
   2   0  -2 58.4850 44.0890   9
   2   0  -1 344.592 72.5938  17
   2   0  -1 1054.76 173.973   9
   2   0   0 5742.65 312.448  17
   2   0   1 1107.91 143.758  17
   2   0   2 1271.86 158.062  17
   2   0   3 95623.0 1428.47  17
   2   0   4 102640. 1607.50  17
   2   0   5 27903.2 896.607  17
  -2   0  -5 31342.2 884.036   3
  -2   0  -6 48608.5 1189.83   3
  -2   0  -7 18059.8 787.525   3
   2   0   8 3667.04 487.491  19
  -2   0  -8 4100.70 396.455   3
   2   0   9 1410.98 302.380  19
   2   0  10-2.26565 77.7344  19
   2   0  11 731.653 197.019  19
   2   0  11 948.918 190.000  18
   2   0  12 4073.13 413.039  19
   2   0  12 3656.04 312.308  18
   2   0  13 2227.19 243.797  19
   2   1 -13 67.3030 43.9632  16
   2   1 -12 1817.67 241.024  16
   2   1 -11 1933.55 266.204  16
   2   1 -10 11360.3 677.605  16
   2   1  -9 20739.7 905.970  16
   2   1  -9 14945.2 962.747   9
   2   1  -8 7881.36 678.330   9
   2   1  -7 8659.41 683.108   9
   2   1  -6 5521.72 513.747   9
   2   1  -5 846.288 189.928   9
   2   1  -4 16235.2 757.267  22
   2   1  -4 15715.6 748.917   9
   2   1  -3 95678.0 1738.75   9
   2   1  -3 97861.8 1811.05  22
   2   1  -2 35810.0 1015.34   9
   2   1  -2 34834.3 1051.64  22
   2   1  -1 58197.5 1322.86  22
   2   1  -1 57613.3 1269.05   9
   2   1   0 78407.3 1188.70  17
   2   1   1 59937.3 1049.29  17
   2   1   2 82726.8 1386.94  14
   2   1   2 84127.7 1269.72  17
   2   1   3 34867.6 958.933  14
   2   1   3 34776.6 848.921  17
   2   1   4 303.559 99.6740  14
   2   1   4 232.502 78.6062  17
   2   1   5 349.376 118.570  14
   2   1   6 6390.09 484.240  14
  -2   1  -6 6818.49 451.219   3
   2   1   7 6573.08 507.478  14
  -2   1  -7 6810.85 482.858   3
   2   1   8 25921.2 1026.41  14
   2   1   8 25567.1 1289.66  19
  -2   1  -8 27741.2 1015.73   3
   2   1   8 27359.5 1274.07   5
   2   1   9 6818.52 676.466  19
   2   1   9 7401.21 665.151   5
   2   1  10 12542.4 893.275  19
   2   1  11 6697.85 608.912  19
   2   1  12 2150.50 297.105  19
   2   1  12 1932.88 234.481  18
   2   1  13 648.586 132.546  19
   2   2 -13 1112.51 153.261  16
   2   2 -12 2588.31 277.398  16
   2   2 -11 1214.30 210.572  16
   2   2 -10 977.704 195.704  16
   2   2  -9 265.309 125.595   9
   2   2  -9 299.650 116.726  16
   2   2  -8 2129.97 359.215   9
   2   2  -7 9170.92 682.096   9
   2   2  -6 22163.1 1007.52   9
   2   2  -6 22193.9 984.014  22
   2   2  -5 42886.0 1314.95   9
   2   2  -5 41965.0 1349.55  22
   2   2  -4 36469.7 1235.32  22
   2   2  -4 36185.6 1128.66   9
   2   2  -3 41815.9 1292.63  22
   2   2  -3 42233.1 1146.33   9
   2   2  -2 33117.3 981.378   9
   2   2  -2 32468.4 1108.47  22
   2   2  -1 13493.6 613.045   9
   2   2  -1 12815.3 672.447  22
   2   2   0 3273.63 248.714  14
   2   2   0 551.529 136.836  22
   2   2   1 7609.82 413.499  14
   2   2   1 7991.02 397.712  17
   2   2   2 15988.8 644.827  14
   2   2   2 17295.3 592.647  17
   2   2   3 39269.7 909.245  17
   2   2   3 36707.5 1044.35  14
   2   2   4 35315.5 1102.56  14
   2   2   4 37985.7 914.802  17
   2   2   5 33497.8 1120.93  14
   2   2   6 27402.5 1051.70  14
   2   2   7 9710.02 647.533  14
   2   2   7 10353.3 780.068   5
   2   2   8 7748.70 587.137  14
   2   2   8 8588.61 753.928  19
   2   2   8 8170.61 705.450   5
   2   2   9 638.182 208.025  19
   2   2   9 696.459 198.851   5
   2   2  10 208.637 125.903  19
   2   2  10 278.692 134.085   5
   2   2  11 569.102 177.440  19
   2   2  12 2648.26 320.936  19
   2   3 -13 565.881 103.259  16
   2   3 -12 633.271 129.310  16
   2   3 -11 4835.50 401.135  16
   2   3 -10 5997.20 477.564  16
   2   3  -9 9441.04 619.155  16
   2   3  -8 4209.80 410.448  16
   2   3  -7 4074.00 443.791   9
   2   3  -6 17639.1 959.922  22
   2   3  -6 19507.8 909.666   9
   2   3  -5 21.6772 68.8338   9
   2   3  -5 28.5247 67.5218  22
   2   3  -4 75.9865 57.2413   9
   2   3  -4 112.707 100.716  22
   2   3  -3 14527.9 670.101   9
   2   3  -3 14031.2 825.427  22
   2   3  -2 10938.7 564.280   9
   2   3  -2 10264.6 686.796  22
   2   3  -1 78026.8 1840.89  22
   2   3   0 20855.0 660.523  14
   2   3   0 19982.5 899.375  22
   2   3   1 15767.8 631.317  14
   2   3   1 16518.9 778.801  22
   2   3   2 37098.4 1039.85  14
   2   3   2 46215.3 1007.49  17
   2   3   3 14755.9 702.627  14
   2   3   3 18175.1 633.536  17
   2   3   4 7329.35 528.830  14
   2   3   5 48.6882 61.4804  14
   2   3   6 18025.9 900.131  14
   2   3   7 173.904 88.1397  14
   2   3   7 68.6612 53.0199   5
   2   3   8 6123.07 615.613   5
   2   3   9 7484.38 693.631  19
   2   3   9 8130.94 690.641   5
   2   3  10 8371.34 712.480  19
   2   3  10 8751.96 670.113   5
   2   3  11 4213.22 454.545  19
   2   3  12 981.588 187.070  19
   2   4 -12 3994.79 298.880  16
   2   4 -11 671.235 144.083  16
   2   4 -10 23.2161 26.1603  16
   2   4  -9 496.991 136.540  16
   2   4  -8 2074.31 288.873  16
   2   4  -7 678.300 162.604  16
   2   4  -7 500.794 180.316  22
   2   4  -6 4694.59 534.248  22
   2   4  -5 26301.5 1263.14  22
   2   4  -4 12202.8 853.373  22
   2   4  -3 11470.5 813.863  22
   2   4  -2 18281.4 1007.60  22
   2   4  -1 972.981 231.137  22
   2   4   0 1731.53 291.873  22
   2   4   1 98.6270 61.8262  14
   2   4   1 75.8464 70.1805  22
   2   4   2 735.578 158.451  14
   2   4   2 1185.55 174.012  17
   2   4   3 4991.51 434.683  14
   2   4   4 8297.86 591.589  14
   2   4   5 17367.4 890.390  14
   2   4   6 5067.13 493.411  14
   2   4   6 8055.92 703.107   5
   2   4   7 123.952 104.100   5
   2   4   8 5862.94 597.679   5
   2   4   9 1041.34 248.503   5
   2   4  10 0.27455 64.8055  19
   2   4  10 68.9918 52.6053   5
   2   4  11 217.909 96.8903  19
   2   4  12 1818.47 222.351  19
   2   5 -12 370.213 79.1566  16
   2   5 -11 944.168 154.220  16
   2   5 -10 929.215 173.791  16
   2   5  -9 2626.17 309.978  16
   2   5  -8 2018.50 284.922  16
   2   5  -7 2352.75 312.964  16
   2   5  -6 4572.57 435.751  16
   2   5  -6 4138.00 525.260  22
   2   5  -5 422.170 168.576  22
   2   5  -4 35.6054 85.3979  22
   2   5  -3 2630.95 422.829  22
   2   5  -2 438.804 170.635  22
   2   5  -1 7411.80 678.752  22
   2   5   0 7007.69 637.936  22
   2   5   1 6311.26 579.020  22
   2   5   2 9341.51 673.049   4
   2   5   3 1006.68 207.782  14
   2   5   4 530.664 161.777  14
   2   5   4 1647.68 319.090   5
   2   5   5 337.296 123.966  14
   2   5   5 745.653 188.913  13
   2   5   5 1018.45 254.485   5
   2   5   6 4597.97 446.043  13
   2   5   6 4303.03 520.662   5
   2   5   7 118.335 94.1547   5
   2   5   8 3521.19 445.912   5
   2   5   9 1868.22 303.483   5
   2   5  10 1820.28 287.419  19
   2   5  10 1881.13 270.378   5
   2   5  11 1309.62 205.995  19
   2   6 -11 82.9915 41.4919  16
   2   6 -10 194.302 64.7766  16
   2   6  -9 85.8556 44.0720  16
   2   6  -8 350.803 115.049  16
   2   6  -7 1118.85 213.845  16
   2   6  -6 1375.51 241.105  16
   2   6  -5 1446.36 248.245  16
   2   6  -4 6338.39 521.534  16
   2   6  -4 4892.65 601.170  22
   2   6  -3 6656.33 535.863  16
   2   6  -3 3726.71 526.483  22
   2   6  -2 189.027 127.638  22
   2   6  -1 184.013 117.004  22
   2   6   0 469.549 136.746  20
   2   6   0 177.032 120.190  22
   2   6   1 208.515 94.7300  20
   2   6   2 461.706 174.954   5
   2   6   2 727.757 200.062   4
   2   6   3 4559.93 525.270   5
   2   6   4 3936.32 489.222   5
   2   6   5 1961.75 298.883  13
   2   6   5 1981.29 347.302   5
   2   6   6 2660.20 334.127  13
   2   6   6 2445.58 386.367   5
   2   6   7 1480.39 286.996   5
   2   6   8 682.492 187.042   5
   2   6   9 163.936 83.7673   5
   2   6  10 2.69948 32.0501  19
   2   6  10 1.60126 23.9921   5
   2   7  -9 1023.30 154.742  16
   2   7  -8 62.3655 42.8379  20
   2   7  -8 33.3465 45.4372  16
   2   7  -7 40.6399 24.1910  16
   2   7  -6 0.19395 26.9422  16
   2   7  -5 322.319 121.033  16
   2   7  -4 2978.75 359.902  16
   2   7  -3 7430.99 570.194  16
   2   7  -2 2459.02 331.417  16
   2   7  -1 497.198 134.621  20
   2   7  -1 271.739 105.835  13
   2   7  -1 310.562 116.946  16
   2   7   0 599.089 163.570  20
   2   7   1 846.221 182.672  20
   2   7   2 2892.17 405.615   5
   2   7   3 2877.37 404.403   5
   2   7   4 16.5076 36.3901  13
   2   7   4 220.118 117.906   5
   2   7   5 15.7562 31.6549  13
   2   7   5-24.4503 47.4698   5
   2   7   6 123.497 74.5475  13
   2   7   6 225.206 111.405   5
   2   7   7 134.684 70.0608  13
   2   7   7 157.447 84.4806   5
   2   7   8 840.423 176.087   5
   2   7   9 5.83232 29.2353  19
   2   7   9-31.2506 52.3323   5
   2   8  -8 0.53548 13.2876  20
   2   8  -8-15.1997 22.1385  16
   2   8  -7 153.331 58.3777  20
   2   8  -7 133.420 57.6400  16
   2   8  -6 179.855 74.2603  20
   2   8  -6 206.460 79.5916  16
   2   8  -5 7.81752 42.0449  20
   2   8  -5 21.9014 26.2573  16
   2   8  -4 1624.39 237.674  20
   2   8  -4 1554.98 240.095  16
   2   8  -3 2604.09 307.872  20
   2   8  -3 1814.60 263.821  16
   2   8  -2 581.498 155.781  20
   2   8  -2 194.023 93.5622  16
   2   8  -1 72.3338 57.4453  20
   2   8  -1 92.5583 67.7525  13
   2   8   0 90.6198 64.6682  20
   2   8   0 163.581 85.7890  13
   2   8   1 105.919 63.0945  13
   2   8   2 36.0987 51.1465  13
   2   8   2 51.0968 75.5604   5
   2   8   3 862.398 190.280  13
   2   8   3 835.767 200.890   5
   2   8   4 739.305 166.873  13
   2   8   4 493.906 150.536   5
   2   8   5 28.7015 36.6038  13
   2   8   5 135.699 75.5948   5
   2   8   6 719.209 133.506  13
   2   8   6 828.049 173.948   5
   2   8   7 540.158 96.8732  13
   2   8   7 463.862 121.045   5
   2   9  -6 50.0784 30.7260  20
   2   9  -5 94.8411 46.1108  20
   2   9  -4 168.879 62.6221  20
   2   9  -3 400.014 98.4940  20
   2   9  -2 27.4174 35.6666  20
  -2   9   2 231.111 112.163   5
   2   9  -1 190.448 67.1368  20
   2   9   0 304.535 83.4123  20
   2   9   0 316.682 91.7280  13
   2   9   1 95.7242 50.5199  13
   2   9   2 292.822 90.4169  13
   2   9   3 139.464 66.1387  13
   2   9   3 122.779 68.9838   5
   2   9   4 40.1099 31.2102  13
   2   9   4 127.592 59.1034   5
   2   9   5 75.0468 40.5723  13
   2   9   5 90.9077 58.0010   5
  -3  -8   4 66.8255 71.6768  15
  -3  -8   3 316.458 136.004  15
  -3  -8   2 220.355 129.131  15
  -3  -8   1 235.909 142.486  15
  -3  -8   0 166.547 109.380  15
   3  -8   0 14.4514 21.5182  18
  -3  -8  -1 492.830 152.974  15
   3  -8   1 247.924 68.4547  18
  -3  -8  -2 697.946 167.021  15
   3  -8   2 521.365 91.5171  18
  -3  -8  -3-9.32844 37.3727  15
   3  -8   3-3.87684 16.2976  18
   3  -7  -6 954.081 197.820  15
   3  -7  -5 975.397 210.275  15
   3  -7  -4 1796.77 298.447  15
   3  -7  -3 43.3919 59.3405  15
   3  -7  -2 121.706 59.0078  18
   3  -7  -1 376.775 100.404  18
   3  -7   0 742.704 139.556  18
   3  -7   1 1751.56 211.782  18
  -3  -7  -2 251.573 173.285  15
   3  -7   2-0.49927 20.2926  18
  -3  -7  -3 213.585 125.126  15
   3  -7   3 30.9663 38.6054  18
   3  -7   4 47.0861 40.9312  18
   3  -7   5 167.178 57.4805  18
   3  -6  -8 253.148 102.222   7
   3  -6  -7 361.371 128.117   7
   3  -6  -7 345.855 131.614  15
   3  -6  -6 548.215 173.557   7
   3  -6  -6 562.359 186.342  15
   3  -6  -5 2084.66 351.080  15
   3  -6  -4 16.9037 92.9139  15
   3  -6  -3 127.606 64.0839  18
   3  -6  -3 57.9878 88.6099  15
   3  -6  -2 22.0592 43.0344  18
   3  -6  -2-8.89161 60.3476  15
   3  -6  -1 20.0380 27.4927  18
   3  -6   0 275.849 95.7118  18
   3  -6   1 2158.64 260.844  18
   3  -6   2 2561.43 286.266  18
   3  -6   3 868.488 162.765  18
   3  -6   4 1888.20 232.322  18
   3  -6   5 410.998 101.450  18
   3  -6   6 705.192 124.219  18
   3  -6   7-5.30165 18.1789  18
   3  -5 -10 323.970 105.917   7
   3  -5  -9 189.103 92.3030   7
   3  -5  -8 483.781 169.195   7
   3  -5  -7 24.2250 52.5175   7
   3  -5  -7 13.0919 93.6008  15
   3  -5  -6-116.119 100.860   7
   3  -5  -6 95.7432 81.9833  15
   3  -5  -5 839.999 264.687   7
   3  -5  -5 646.506 224.537  15
   3  -5  -4 265.147 135.642   7
   3  -5  -4 600.322 128.851  18
   3  -5  -4 180.725 136.810  15
   3  -5  -3 4572.88 363.022  18
   3  -5  -3 805.538 231.074  15
   3  -5  -2 4311.46 366.022  18
   3  -5  -2 1541.09 322.686  15
   3  -5  -1 2683.24 295.419  18
   3  -5  -1 2694.81 396.974   8
   3  -5   0 2982.22 314.294  18
   3  -5   0 2487.01 397.639   8
   3  -5   1 1039.33 192.011  18
   3  -5   1 1003.06 287.474   8
   3  -5   2 445.145 125.890  18
   3  -5   3 282.863 106.952  18
   3  -5   4 2082.19 266.614  18
   3  -5   5 584.232 141.683  18
   3  -5   6 1200.41 190.596  18
   3  -5   7 1638.92 200.130  18
   3  -5   8 1412.15 161.806  18
   3  -4 -11 11.7747 37.0639   7
   3  -4 -10 381.010 142.257   7
   3  -4  -9 207.499 123.224   7
   3  -4  -8 245.012 140.342   7
   3  -4  -7 6591.25 644.455  15
   3  -4  -7 3610.58 547.332   7
   3  -4  -6 2469.73 417.587  15
   3  -4  -6 1752.68 381.364   7
   3  -4  -5 2977.70 455.297  15
   3  -4  -5 2069.13 421.960   7
   3  -4  -4 3087.28 410.862   8
   3  -4  -4 2313.62 407.902  15
   3  -4  -4 1755.23 380.392   7
   3  -4  -3 1544.03 358.401   7
   3  -4  -3 1636.64 219.007  18
   3  -4  -3 1936.22 334.911   8
   3  -4  -3 1049.93 277.628  15
   3  -4  -2 1598.59 360.797   7
   3  -4  -2 1909.68 243.370  18
   3  -4  -2 1411.79 399.873  10
   3  -4  -2 1534.09 288.042   8
   3  -4  -2 884.016 247.400  15
   3  -4  -1 391.988 114.016  18
   3  -4  -1 206.110 157.051  10
   3  -4  -1 614.620 193.807   8
   3  -4   0 423.465 119.971  18
   3  -4   0 515.280 202.413   8
   3  -4   1 4625.78 407.201  18
   3  -4   1 4880.69 565.335   8
   3  -4   1 4219.50 427.603  20
   3  -4   2 7328.55 519.815  18
   3  -4   2 6017.84 650.403   8
   3  -4   3 15178.4 765.295  18
   3  -4   4 8451.15 576.224  18
   3  -4   5 248.932 98.6714  18
   3  -4   6 2873.17 317.915  18
   3  -4   7 537.372 133.529  18
   3  -4   8-8.24660 19.6214  18
   3  -4   9 252.444 68.7485  18
   3  -3 -11 1288.46 225.761   7
   3  -3 -10 628.494 187.810   7
   3  -3  -9 157.884 117.273   7
   3  -3  -9 333.104 114.725  12
   3  -3  -8 910.060 272.339   7
   3  -3  -8 2060.05 307.217  12
   3  -3  -7 69.1013 68.2526   7
   3  -3  -7 213.567 103.976  12
   3  -3  -6 214.670 149.223   7
   3  -3  -6 642.000 187.907  12
   3  -3  -6 732.186 218.768  15
   3  -3  -5 3013.18 402.692  12
   3  -3  -5 2296.61 492.216  10
   3  -3  -5 3101.75 459.308  15
   3  -3  -4 3420.86 435.788  12
   3  -3  -4 2480.00 516.928  10
   3  -3  -4 3349.69 479.450  15
   3  -3  -4 2231.34 436.079   7
   3  -3  -3 14043.6 1231.59  10
   3  -3  -3 15585.8 1129.87   7
   3  -3  -2 7478.16 902.270  10
   3  -3  -2 10353.6 764.895   8
   3  -3  -2 9165.10 762.297  15
   3  -3  -2 8515.89 822.085   7
   3  -3  -1 5442.12 441.705  17
   3  -3   0 10536.4 635.579  17
   3  -3   0 10763.4 805.942   8
   3  -3   1 6055.74 464.482  18
   3  -3   1 6683.86 650.656   8
   3  -3   1 6202.98 502.165  20
   3  -3   2 2469.18 308.999  18
   3  -3   2 2589.30 436.227   8
   3  -3   2 2235.62 308.218  20
   3  -3   3 66.3493 95.9409  20
   3  -3   3 40.2350 63.9980  18
   3  -3   3 210.131 178.505   8
   3  -3   4 11079.0 678.200  18
   3  -3   4 10136.5 695.931  20
   3  -3   5 2102.45 296.986  18
   3  -3   5 1913.81 312.424  20
   3  -3   6 1749.47 269.299  18
   3  -3   7 5783.25 468.925  18
   3  -3   8 6730.25 469.576  18
   3  -3   9 2794.60 267.685  18
   3  -3  10 1385.47 158.600  18
   3  -2 -11 55.3615 40.0305   7
   3  -2 -11 65.6018 41.1742  12
   3  -2 -10 671.273 199.406   7
   3  -2 -10 761.670 168.340  12
   3  -2  -9 1267.31 311.030   7
   3  -2  -9 1254.32 242.725  12
   3  -2  -8 3108.36 398.521  12
   3  -2  -8 2480.50 452.337   7
   3  -2  -7 8751.17 692.473  12
   3  -2  -7 5086.48 659.329   7
   3  -2  -6 5219.58 539.732  12
   3  -2  -6 4700.87 529.642   9
   3  -2  -5 12826.3 839.616  12
   3  -2  -5 13820.2 1171.76  10
   3  -2  -5 11875.3 822.385   9
   3  -2  -4 2887.35 394.940  12
   3  -2  -4 2827.65 528.707  10
   3  -2  -4 2772.61 393.613   9
   3  -2  -4 2037.38 403.638   7
   3  -2  -3 3273.49 578.216  10
   3  -2  -2 84.7000 56.3335  17
   3  -2  -1 3372.06 341.116  17
   3  -2   0 5679.83 451.333  17
   3  -2   1 17944.2 820.458  17
   3  -2   2 19023.6 882.412  17
   3  -2   3 13766.3 739.959  18
   3  -2   3 14625.6 794.033  17
   3  -2   3 14186.9 978.473   8
   3  -2   3 14857.2 799.056  20
   3  -2   4 18209.4 880.556  18
   3  -2   4 17440.9 889.705  20
   3  -2   5 2521.59 334.927  18
   3  -2   5 2273.39 335.376  20
   3  -2   6 5863.96 509.938  18
   3  -2   6 5134.79 502.293  20
   3  -2   7 85.3513 37.9173  18
   3  -2   8 90.4381 70.6213  18
   3  -2   9 1177.00 212.492  19
   3  -2   9 1086.91 190.291  18
   3  -2  10 2799.31 286.923  19
   3  -2  10 2490.17 241.549  18
   3  -1 -12 1083.22 153.980  12
   3  -1 -11 3097.74 319.872  12
   3  -1 -10 1370.91 242.906  12
   3  -1 -10 1692.67 302.658   7
   3  -1  -9 1388.94 312.069   7
   3  -1  -9 1302.27 263.693  12
   3  -1  -8 577.316 219.541   7
   3  -1  -8 728.203 202.774  12
   3  -1  -7 65.3601 101.174   7
   3  -1  -7 183.430 119.711  12
   3  -1  -6 1473.26 354.265   7
   3  -1  -6 1352.65 285.935  12
   3  -1  -6 1080.41 267.878   9
   3  -1  -5 10675.9 770.509  12
   3  -1  -5 9187.99 735.657   9
   3  -1  -5 9586.05 884.392   7
   3  -1  -4 17270.7 987.441   9
   3  -1  -3 14021.9 634.399  17
   3  -1  -3 13845.4 864.677   9
   3  -1  -2 18132.2 735.837  17
   3  -1  -1 21112.2 809.970  17
   3  -1   0 19655.3 805.791  17
   3  -1   1 15606.6 752.077  17
   3  -1   2 623.351 156.650  17
   3  -1   3 905.759 198.871  17
   3  -1   4 2383.44 317.733  18
   3  -1   4 2751.62 353.138  17
   3  -1   4 2358.60 324.713  20
   3  -1   5 6293.82 535.280  18
   3  -1   5 5980.39 526.509  20
   3  -1   6 14183.2 816.573  18
   3  -1   6 13652.7 792.727  20
   3  -1   7 6476.54 538.219  18
   3  -1   7 5764.52 513.422  20
   3  -1   8 7780.51 575.975  18
   3  -1   9 4600.31 448.441  19
   3  -1   9 4520.07 396.842  18
   3  -1  10 2036.46 261.650  19
   3  -1  10 2291.95 249.109  18
   3  -1  11 203.989 59.4664  18
   3   0 -12 542.567 114.891  12
   3   0 -11 315.694 109.669  12
   3   0 -10 1216.37 236.380  12
   3   0  -9 1652.61 297.695  12
   3   0  -8 2266.86 362.680  12
   3   0  -8 3557.18 498.769   7
   3   0  -7 2535.65 390.654  12
   3   0  -7 3757.51 532.091   7
   3   0  -6 10702.1 791.322  12
   3   0  -6 8366.29 719.043   9
   3   0  -5 44108.8 1571.40  12
   3   0  -5 51755.5 1405.40   6
   3   0  -5 40359.5 1539.90   9
   3   0  -5 52175.1 1969.80   7
   3   0  -4 129.201 100.545   9
   3   0  -3 26.7178 25.2718  17
   3   0  -3 0.83139 65.9414   9
   3   0  -2 176.135 74.7104  17
   3   0  -1 1404.97 212.724  17
   3   0   0 1615.16 226.722  17
   3   0   1 31505.1 1024.90  17
   3   0   2 51335.1 1358.41  17
   3   0   3 14294.3 746.325  17
   3   0   4 17851.4 881.793  18
   3   0   4 20293.9 910.887  17
   3   0   4 19973.6 913.102  20
   3   0   5 5610.01 511.138  18
   3   0   5 6594.76 533.211  17
   3   0   5 6203.24 522.607  20
   3   0   6 3231.87 390.087  18
   3   0   6 3213.34 377.520  20
   3   0   7-63.3866 64.1258  20
   3   0   7 52.7174 28.4820  18
   3   0   8 0.28088 58.4170  19
   3   0   8 99.1205 61.5607  18
   3   0   9 1223.09 241.361  19
   3   0   9 1067.10 206.093  18
   3   0  10 3779.85 374.951  19
   3   0  10 3753.85 333.716  18
   3   0  11 2217.15 207.223  18
   3   1 -12 1057.12 162.001  12
   3   1 -11 2941.81 323.589  12
   3   1 -10 1046.88 224.474  12
   3   1  -9 1344.49 219.678   6
   3   1  -9 731.169 194.732  12
   3   1  -8 243.600 127.714  12
   3   1  -8 554.909 151.915   6
   3   1  -7 18.3495 55.2318  12
   3   1  -7-6.27030 42.8278   6
   3   1  -6 1095.63 224.923   6
   3   1  -6 891.665 224.854  12
   3   1  -6 1103.13 247.569   9
   3   1  -5 9882.38 740.605  12
   3   1  -5 9347.31 641.995   6
   3   1  -5 9864.33 756.056   9
   3   1  -4 19042.0 790.328  17
   3   1  -4 17422.9 989.866   9
   3   1  -3 14141.4 682.343  17
   3   1  -3 13233.9 840.775   9
   3   1  -2 18014.8 767.889  17
   3   1  -1 22446.0 858.418  17
   3   1   0 18531.4 791.797  17
   3   1   1 15362.4 729.275  17
   3   1   2 196.681 76.5169  17
   3   1   3 605.938 154.898  17
   3   1   4 2611.97 319.889  17
   3   1   4 2569.46 384.145   5
   3   1   4 2341.42 308.418  20
   3   1   5 5658.16 510.314  18
   3   1   5 7042.58 661.190   5
   3   1   5 6664.08 526.958  20
   3   1   6 11604.6 748.548  18
   3   1   6 14543.7 780.928  20
   3   1   7 5270.34 503.313  18
   3   1   8 7794.00 658.617  19
   3   1   8 6892.02 547.811  18
   3   1   9 3927.44 432.588  19
   3   1   9 3782.45 380.014  18
   3   1  10 2097.91 278.839  19
   3   1  10 2167.83 252.022  18
   3   1  11 199.039 63.9891  18
   3   2 -12 57.9435 46.2672  12
   3   2 -11 59.7858 53.7205  12
   3   2 -10 649.817 168.482  12
   3   2 -10 446.683 114.065   6
   3   2  -9 864.712 182.380   6
   3   2  -9 713.761 198.175  12
   3   2  -8 668.263 189.266  12
   3   2  -8 1433.94 252.634   6
   3   2  -7 3926.90 467.220  12
   3   2  -7 4158.21 435.550   6
   3   2  -6 3769.02 451.866  12
   3   2  -6 2597.52 344.927   6
   3   2  -5 12082.3 797.626  12
   3   2  -5 12493.3 665.110  17
   3   2  -5 12608.0 838.769   9
   3   2  -4 2478.68 336.399   6
   3   2  -4 2778.26 318.061  17
   3   2  -4 2982.23 401.964   9
   3   2  -3 4218.33 386.694  17
   3   2  -2 66.0323 55.9248  17
   3   2  -1 3178.40 335.260  17
   3   2   0 5278.00 429.096  17
   3   2   1 17843.2 796.470  17
   3   2   2 18524.0 819.300  17
   3   2   3 15261.9 737.707  17
   3   2   3 15551.3 791.870  20
   3   2   4 19305.1 857.472  17
   3   2   4 17990.6 1025.81   5
   3   2   4 19369.0 889.854  20
   3   2   5 2455.91 389.650   5
   3   2   5 2328.04 308.636  20
   3   2   6 6031.72 616.582   5
   3   2   6 5564.74 470.292  20
   3   2   7 132.245 88.4574   5
   3   2   8 26.2233 61.2660  19
   3   2   8 18.3829 30.8018  18
   3   2   9 914.655 202.711  19
   3   2   9 830.261 173.801  18
   3   2  10 2326.09 289.269  19
   3   2  10 2269.04 248.907  18
   3   3 -11 1147.14 171.522  12
   3   3 -11 1045.67 141.835   6
   3   3 -10 649.752 152.907  12
   3   3 -10 514.975 122.280   6
   3   3  -9 301.364 116.188  12
   3   3  -9 207.735 91.2679   6
   3   3  -8 1937.01 308.426  12
   3   3  -8 630.798 166.466   6
   3   3  -7 298.474 133.604  12
   3   3  -7 1.40203 57.9487   6
   3   3  -6 260.425 110.244   6
   3   3  -5 1715.68 286.537   6
   3   3  -4 2664.91 323.395  20
   3   3  -4 2311.84 327.186   6
   3   3  -3 17744.3 852.714  20
   3   3  -3 17068.2 862.210   6
   3   3  -3 16964.1 806.024  17
   3   3  -2 9714.90 632.555  20
   3   3  -2 9685.99 633.073   6
   3   3  -2 9529.30 602.037  17
   3   3  -1 4913.00 434.449  17
   3   3   0 10277.5 655.918  20
   3   3   0 11363.9 692.172  13
   3   3   0 10614.9 627.298  17
   3   3   1 6996.57 536.685  20
   3   3   1 7133.97 560.689  13
   3   3   1 6451.07 517.119   6
   3   3   1 6929.27 502.847  17
   3   3   2 2497.08 341.423  13
   3   3   2 2736.45 317.815  17
   3   3   2 2603.53 326.146  20
   3   3   3 13.8071 47.2027  20
   3   3   3 27.1963 87.4084  13
   3   3   3-57.0341 89.8129  17
   3   3   4 10122.0 775.880   5
   3   3   4 11277.0 677.806  20
   3   3   5 1851.83 341.689   5
   3   3   5 1983.79 280.722  20
   3   3   6 1611.69 319.700   5
   3   3   7 5222.10 544.256  19
   3   3   7 5224.08 548.293   5
   3   3   8 6229.45 562.408  19
   3   3   8 6890.34 601.185   5
   3   3   9 2249.18 308.316  19
   3   3   9 2049.29 249.509  18
   3   3  10 1298.41 199.637  19
   3   3  10 1029.08 151.441  18
   3   4 -11 68.8563 31.9719   6
   3   4 -10 440.059 103.939   6
   3   4  -9 100.197 52.5602   6
   3   4  -8 295.326 104.983   6
   3   4  -7 4404.83 433.864   6
   3   4  -6 1948.29 293.529   6
   3   4  -5 2734.21 329.092  20
   3   4  -5 2756.16 354.974   6
   3   4  -4 1868.05 282.538  20
   3   4  -4 2507.24 335.061   6
   3   4  -3 1241.14 239.964  20
   3   4  -3 1562.95 263.756   6
   3   4  -2 1404.37 251.307  20
   3   4  -2 1876.58 276.319  13
   3   4  -2 1700.01 267.508   6
   3   4  -2 1348.64 230.222  17
   3   4  -1 630.292 170.006  20
   3   4  -1 628.819 167.462  13
   3   4  -1 570.516 154.763   6
   3   4  -1 500.460 137.656  17
   3   4   0 394.350 141.189  20
   3   4   0 525.391 161.310  13
   3   4   0 441.126 141.492   6
   3   4   0 470.904 135.443  17
   3   4   1 4828.59 458.932  20
   3   4   1 4182.42 448.597  13
   3   4   1 5175.86 438.787  17
   3   4   2 5884.65 532.305  13
   3   4   2 7634.01 566.913  20
   3   4   3 13284.8 791.819  13
   3   4   3 15309.6 791.308  20
   3   4   4 8113.80 609.141  13
   3   4   4 8361.37 566.427  20
   3   4   5 393.204 133.285  13
   3   4   5 66.5764 39.2921   5
   3   4   6 2323.60 363.961   5
   3   4   7 482.332 158.404  19
   3   4   7 368.737 142.196   5
   3   4   8 40.9982 30.8940  19
   3   4   8-29.4631 38.8310   5
   3   4   9 161.069 77.1156  19
   3   4   9 206.016 76.1483  18
   3   5 -10 246.483 68.0366   6
   3   5  -9 178.112 66.6403   6
   3   5  -8 591.244 138.549   6
   3   5  -7 41.6692 55.4924   6
   3   5  -6 62.1806 41.6422  20
   3   5  -6 120.668 79.2075   6
   3   5  -5 438.939 124.875  20
   3   5  -5 835.260 182.156   6
   3   5  -4 495.819 150.613  20
   3   5  -4 663.516 167.272   6
   3   5  -3 1651.95 270.520  20
   3   5  -3 4162.87 402.289   6
   3   5  -2 4734.34 426.368  13
   3   5  -2 4349.41 407.592   6
   3   5  -1 2261.52 319.366  20
   3   5  -1 2838.99 347.566  13
   3   5   0 2535.36 334.376  20
   3   5   0 1883.43 293.243  13
   3   5   1 855.820 193.242  20
   3   5   1 549.879 165.264  13
   3   5   2 351.052 118.172  20
   3   5   2 148.269 84.0862  13
   3   5   3 172.717 88.1693  20
   3   5   3 114.402 79.6669  13
   3   5   4 1339.87 243.685  13
   3   5   4 1158.94 246.357   5
   3   5   4 1887.30 255.136  20
   3   5   5 692.685 166.979  13
   3   5   5 495.593 172.232   5
   3   5   6 1412.52 216.213  13
   3   5   6 1223.70 249.246   5
   3   5   7 1417.97 245.117  19
   3   5   7 1739.83 272.465   5
   3   5   8 1253.59 209.866  19
   3   5   8 1426.25 223.101   5
   3   6  -9 146.902 50.1195   6
   3   6  -8 293.204 81.2811   6
   3   6  -7 315.762 93.7881   6
   3   6  -6 412.068 109.836  20
   3   6  -6 584.728 133.481   6
   3   6  -5 1795.51 245.846  20
   3   6  -5 3110.48 307.660   6
   3   6  -4 40.5813 36.9747  20
   3   6  -4 9.49926 25.1743   6
   3   6  -3 67.0583 60.5710  20
   3   6  -2 42.0642 33.6460  20
   3   6  -1 114.218 88.5435  20
   3   6  -1 79.0930 71.4952  13
   3   6   0 186.386 85.9760  20
   3   6   0 126.710 81.7762  13
   3   6   1 1935.11 274.213  20
   3   6   1 1136.74 223.806  13
   3   6   2 752.098 184.348  13
   3   6   2 2401.49 294.216  20
   3   6   3 666.296 153.990  20
   3   6   3 266.739 114.066  13
   3   6   4 1199.80 216.276  13
   3   6   5 299.913 98.6778  13
   3   6   5 191.202 83.6325   5
   3   6   6 549.727 149.662   5
   3   6   7-110.142 63.3938  19
   3   6   7 59.2031 54.7762   5
   3   7  -6 867.433 133.366  20
   3   7  -5 969.975 159.027  20
   3   7  -4 1822.90 231.926  20
   3   7  -3 70.0718 56.7256  20
   3   7  -2 86.1862 52.5270  20
   3   7  -1 262.375 97.6863  20
   3   7  -1 278.661 93.5381  13
   3   7   0 762.485 155.785  20
   3   7   0 793.031 162.114  13
   3   7   1 1495.77 210.870  20
   3   7   1 1506.67 228.040  13
   3   7   2-22.9702 27.7380  20
   3   7   2 20.0182 46.0155  13
   3   7   3 64.0706 46.2723  13
   3   7   4 8.60714 22.1053  13
   3   7   5 124.340 52.9808  13
   3   7   5 88.7103 69.5404   5
   3   8  -5 1309.76 143.390  20
   3   8  -4 126.863 55.9816  20
   3   8  -3-10.5492 24.3664  20
   3   8  -2 64.0460 45.0015  20
   3   8  -1-16.7722 22.0986  20
   3   8   0-10.9678 30.6003  20
   3   8   0 38.7443 41.9444  13
   3   8   1 234.649 69.7793  20
   3   8   1 259.972 81.0159  13
   3   8   2 649.482 123.327  13
   3   8   3 25.1810 29.4494  13
   4  -6  -1 343.301 70.2265  18
   4  -6   0 906.608 117.239  18
   4  -6   1 241.731 61.9082  18
   4  -6   2 542.216 89.6842  18
   4  -5  -5 541.416 150.346   7
   4  -5  -4 1277.09 238.939   7
   4  -5  -3 414.432 135.597   8
   4  -5  -2 458.716 144.768   8
   4  -5  -1 317.932 75.6878  18
   4  -5   0-3.87732 22.6324  18
   4  -5   1 76.6452 44.6714  18
   4  -5   2 423.452 97.4804  18
   4  -5   3 961.005 134.545  18
   4  -5   4 224.662 63.9255  18
   4  -4  -7 343.240 131.905   7
   4  -4  -6 207.295 108.616   7
   4  -4  -6 208.704 85.6364   8
   4  -4  -5 350.251 140.369   7
   4  -4  -5 490.631 142.195   8
   4  -4  -4 482.288 176.655   7
   4  -4  -4 469.797 157.955   8
   4  -4  -3 469.420 159.734   8
   4  -4  -3 386.906 172.141   7
   4  -4  -2 142.549 121.432   8
   4  -4  -1 1050.35 244.488   8
   4  -4   0 1477.61 187.698  18
   4  -4   0 1617.38 311.696   8
   4  -4   1 3323.42 287.491  18
   4  -4   2 3761.91 307.782  18
   4  -4   3 91.1322 44.1736  18
   4  -4   4 379.184 92.4551  18
   4  -4   5 192.707 62.6084  18
   4  -4   6 1.45324 20.6573  18
   4  -3  -8 143.429 86.9632   7
   4  -3  -8 144.733 60.6784   8
   4  -3  -7 47.4931 74.7974   7
   4  -3  -7 237.543 81.0558   8
   4  -3  -6 256.466 134.228   7
   4  -3  -6 746.848 173.918   8
   4  -3  -5 956.135 266.122   7
   4  -3  -5 2389.14 341.892   8
   4  -3  -4 2761.15 390.508   8
   4  -3  -4 1747.36 366.566   7
   4  -3  -3 721.537 207.712   8
   4  -3  -3 338.230 174.572   7
   4  -3  -2 1383.21 291.545   8
   4  -3  -2 1135.67 307.668   7
   4  -3  -1 1733.48 335.693   8
   4  -3   0 365.978 158.475   8
   4  -3   1 2.54823 25.7171  18
   4  -3   1 35.0606 81.6883   8
   4  -3   2 2396.70 261.073  18
   4  -3   3 2585.81 270.300  18
   4  -3   4 186.823 80.7796  18
   4  -3   5 2430.20 244.756  18
   4  -3   6 2675.51 237.307  18
   4  -3   7 1253.38 139.568  18
   4  -2  -9 887.310 145.317   8
   4  -2  -8 616.695 177.763   7
   4  -2  -8 575.658 137.887   8
   4  -2  -7 983.301 244.627   7
   4  -2  -7 1803.37 275.457   8
   4  -2  -6 29.5933 74.1722   7
   4  -2  -6 317.621 116.546   8
   4  -2  -5 212.649 134.193   7
   4  -2  -5 411.397 156.563   8
   4  -2  -4 175.569 149.160   7
   4  -2  -4-22.1299 103.187   8
   4  -2  -3 508.908 169.652   8
   4  -2  -3 551.603 227.192   7
   4  -2  -2 1098.76 263.946   8
   4  -2  -2 907.919 299.967   7
   4  -2  -1 3965.85 507.710   8
   4  -2   0 5088.03 576.694   8
   4  -2   0 4774.05 430.168  20
   4  -2   1 3709.05 500.961   8
   4  -2   1 3899.99 401.072  20
   4  -2   2 4412.26 555.144   8
   4  -2   2 5217.96 469.595  20
   4  -2   3 439.361 141.540  20
   4  -2   3 280.610 91.2547  18
   4  -2   4 1099.26 181.165  18
   4  -2   4 1228.44 239.012  20
   4  -2   5 24.3134 34.8287  18
   4  -2   6 102.360 50.4364  18
   4  -2   7 673.022 111.639  18
   4  -1  -8 88.1419 63.2748   7
   4  -1  -7 526.963 175.615   7
   4  -1  -6 4878.19 568.908   7
   4  -1  -5 1669.23 362.192   7
   4  -1  -4 1869.62 329.434   8
   4  -1  -4 1792.65 387.800   7
   4  -1  -3 3096.66 430.204   8
   4  -1  -3 2659.04 478.523   7
   4  -1  -2 2608.50 402.711   8
   4  -1  -2 1919.27 415.365   7
   4  -1  -1 3295.56 463.941   8
   4  -1   0 55.5787 49.0079  20
   4  -1   0 160.937 121.968   8
   4  -1   1 941.797 200.104  20
   4  -1   1 780.991 234.884   8
   4  -1   2 590.426 165.668  20
   4  -1   2 610.028 212.073   8
   4  -1   3 3257.52 371.957  20
   4  -1   4 3011.95 300.064  18
   4  -1   4 4077.08 414.472  20
   4  -1   5 2737.54 280.749  18
   4  -1   5 3821.41 382.783  20
   4  -1   6 1707.30 210.374  18
   4  -1   7 1724.11 190.512  18
   4   0  -8 362.141 123.005  12
   4   0  -7 3324.60 384.293  12
   4   0  -7 8305.93 666.303   7
   4   0  -6 121.355 89.2563  12
   4   0  -6 278.966 135.885   7
   4   0  -5 311.870 182.593   7
   4   0  -4 113.822 119.989   7
   4   0  -3 84.6333 79.9704   8
   4   0  -3 356.990 213.156   7
   4   0  -2 555.771 181.861   8
   4   0  -1 4328.52 517.090   8
   4   0  -1 4622.35 421.964  20
   4   0   0 12540.9 877.650   8
   4   0   0 12998.7 730.049  20
   4   0   1 4128.68 504.169   8
   4   0   1 4703.11 444.634  20
   4   0   2 3187.25 441.806   8
   4   0   2 4086.46 422.038  20
   4   0   3 2106.47 302.997  20
   4   0   4 1065.11 221.148  20
   4   0   5 192.668 90.2923  20
   4   0   6 64.0543 62.1910  20
   4   0   6-8.02251 31.3586  18
   4   0   7 442.448 95.5516  18
   4   1  -8-6.33535 50.3983  12
   4   1  -7 21.5890 46.6241  12
   4   1  -7 431.259 112.079   6
   4   1  -6 2427.61 335.449  12
   4   1  -6 3308.59 332.862   6
   4   1  -5 987.355 204.502   6
   4   1  -4 2090.74 293.337   6
   4   1  -3 3409.11 428.035   8
   4   1  -2 2726.02 392.345   8
   4   1  -2 2731.24 318.592  20
   4   1  -1 3155.85 356.715  20
   4   1   0 29.5720 63.4401  20
   4   1   1 697.367 175.327  20
   4   1   2 605.603 167.242  20
   4   1   3 3215.72 370.550  20
   4   1   4 4235.76 408.818  20
   4   1   5 3724.34 367.957  20
   4   1   6 2214.95 261.635  20
   4   2  -8 405.614 95.2474   6
   4   2  -7 1534.38 231.899  12
   4   2  -7 901.445 161.111   6
   4   2  -6 117.701 73.5810   6
   4   2  -5 288.480 112.727   6
   4   2  -4 7.15151 36.3840   6
   4   2  -3 664.968 174.759   6
   4   2  -2 856.250 183.689  20
   4   2  -1 3274.17 362.637  20
   4   2   0 4569.11 434.595  20
   4   2   1 3784.34 395.365  20
   4   2   2 4896.33 448.874  20
   4   2   3 472.310 140.035  20
   4   2   4 1205.04 208.678  20
   4   2   5 11.8742 37.5385  20
   4   2   6-13.9810 48.6732  20
   4   3  -8 167.452 63.8124   6
   4   3  -7 105.074 62.4234   6
   4   3  -6 217.698 88.8467   6
   4   3  -5 865.470 179.721   6
   4   3  -4 1400.69 238.756   6
   4   3  -3 524.017 131.945  20
   4   3  -3 539.690 156.252   6
   4   3  -2 927.331 189.804  20
   4   3  -1 1280.67 225.784  20
   4   3   0 258.210 103.558  20
   4   3   1 106.715 88.1896  20
   4   3   2 2125.02 283.747  20
   4   3   3 2588.99 306.667  20
   4   3   4 191.142 79.9837  20
   4   3   5 2215.94 245.772  20
   4   3   6 2200.36 214.063  20
   4   4  -7 348.258 88.1159   6
   4   4  -6 150.891 65.5621   6
   4   4  -5 308.077 99.9927   6
   4   4  -4 214.427 80.1418  20
   4   4  -4 380.475 119.062   6
   4   4  -3 134.531 70.5727  20
   4   4  -3 310.520 113.749   6
   4   4  -2 50.4723 44.6760  20
   4   4  -1 535.827 140.226  20
   4   4   0 1275.37 212.530  20
   4   4   1 2748.01 313.298  20
   4   4   2 3431.84 337.394  20
   4   4   3 98.2792 47.4060  20
   4   4   4 397.583 96.7685  20
   4   4   5 171.112 65.9680  20
   4   5  -6 274.330 75.7257   6
   4   5  -5 533.574 113.006   6
   4   5  -4 590.263 114.008  20
   4   5  -3 181.469 68.4267  20
   4   5  -2 106.085 60.6466  20
   4   5  -1 175.629 71.7580  20
   4   5   0 95.0957 64.9257  20
   4   5   1 76.2395 51.9196  20
   4   5   2 388.415 101.657  20
   4   5   3 768.217 133.997  20
   4   6  -3 9.08334 25.4276  20
   4   6  -2 22.5367 26.9227  20
   4   6  -1 384.834 96.7028  20
   4   6   0 575.769 112.844  20
   4   6   1 186.758 61.5849  20
   4   6   2 363.413 82.1594  20
   0   0   0    0.00    0.00   0
TITL CIANO-0 in P2(1)
REM P2(1) (#4 in standard setting)
CELL 1.54184   4.038164   8.936243  12.101516  90.0000  93.7632  90.0000
ZERR    2.00   0.000149   0.000444   0.000404   0.0000   0.0030   0.0000
LATT -1
SYMM -x, y+1/2,-z
SFAC C H N O
UNIT 22.00 20.00 2.00 2.00
TREF
HKLF 4
END
;
_shelx_hkl_checksum     23409
_shelx_res_file
;
    ciano-0.res created by SHELXL-2014/7
TITL ciano-0 in P2(1)/m
CELL 1.54184   4.0382   8.9362  12.1015  90.000  93.763  90.000
ZERR    2.00   0.0001   0.0004   0.0004   0.000   0.003   0.000
LATT  1
SYMM -X, 0.5+Y, -Z
SFAC C H N BR
UNIT 18 16 2 2
ACTA
TEMP 23
L.S. 20
BOND $H
CONF
HTAB
FMAP 2
PLAN 20
WGHT    0.094700    0.007700
FVAR       8.76504
BR1   4    0.118104    0.750000    0.052852    10.50000    0.07491    0.13382 =
         0.05876    0.00000   -0.00528    0.00000
C2    1    0.350397    0.750000    0.194714    10.50000    0.05254    0.07226 =
         0.05179    0.00000    0.00564    0.00000
C3    1    0.427016    0.613349    0.243764    11.00000    0.06537    0.05790 =
         0.06225   -0.00700    0.00852   -0.00493
C4    1    0.600740    0.615760    0.346651    11.00000    0.07385    0.04986 =
         0.06132    0.00371    0.00868    0.00226
AFIX  43
H4A   2    0.661573    0.526126    0.381369    11.00000   -1.20000
AFIX   0
C5    1    0.684253    0.750000    0.398039    10.50000    0.06681    0.05842 =
         0.05257    0.00000    0.00622    0.00000
C6    1    0.870082    0.750000    0.504730    10.50000    0.07707    0.07533 =
         0.05586    0.00000   -0.00116    0.00000
N7    3    1.018080    0.750000    0.588021    10.50000    0.10387    0.10385 =
         0.06616    0.00000   -0.01155    0.00000
C8    1    0.344736    0.466209    0.189408    11.00000    0.10664    0.06792 =
         0.09241   -0.02609    0.00699   -0.01463
AFIX 137
H8A   2    0.414658    0.467139    0.115107    11.00000   -1.50000
H8B   2    0.109499    0.449870    0.187761    11.00000   -1.50000
H8C   2    0.457310    0.387308    0.230517    11.00000   -1.50000
AFIX   0
HKLF 4
REM  ciano-0 in P2(1)/m
REM R1 =  0.0443 for     771 Fo > 4sig(Fo)  and  0.0486 for all     883 data
REM     59 parameters refined using      0 restraints
END
WGHT      0.0949      0.0076
REM No hydrogen bonds found for HTAB generation
REM Highest difference peak  0.508,  deepest hole -0.455,  1-sigma level  0.086
Q1    1  -0.1124  0.7500  0.0291  10.50000  0.05    0.51
Q2    1   0.3654  0.7500  0.0736  10.50000  0.05    0.46
Q3    1   0.1191  0.6548  0.0945  11.00000  0.05    0.33
Q4    1   0.5663  0.6144  0.0803  11.00000  0.05    0.31
Q5    1   0.3055  0.3742 -0.0122  11.00000  0.05    0.28
Q6    1   0.4824  0.7500  0.2131  10.50000  0.05    0.26
Q7    1   0.3430  0.5435  0.0180  11.00000  0.05    0.24
Q8    1  -0.0129  0.7500  0.2072  10.50000  0.05    0.23
Q9    1  -0.1530  0.6038  0.1646  11.00000  0.05    0.23
Q10   1   0.3930  0.5238  0.0338  11.00000  0.05    0.23
Q11   1   0.4003  0.2500  0.0410  10.50000  0.05    0.23
Q12   1   0.5925  0.6046  0.2625  11.00000  0.05    0.23
Q13   1   0.7021  0.4491  0.1349  11.00000  0.05    0.22
Q14   1   0.4877  0.7500 -0.0221  10.50000  0.05    0.22
Q15   1   0.5623  0.3928  0.0655  11.00000  0.05    0.21
Q16   1  -0.1500  0.4971  0.0419  11.00000  0.05    0.21
Q17   1  -0.2396  0.7500  0.1187  10.50000  0.05    0.20
Q18   1   0.1622  0.7500  0.1564  10.50000  0.05    0.20
Q19   1   0.2705  0.7500 -0.1034  10.50000  0.05    0.19
Q20   1   0.6938  0.7500  0.1374  10.50000  0.05    0.18
;
_shelx_res_checksum     39612
data_2
_database_code_depnum_ccdc_archive 'CCDC 1513708'
_audit_creation_method     'SHELXL-2014/7'
_database_code_CSD     ?
_chemical_name_systematic     '2-Bromo-1,3-dimethyl-5-nitrobenzene'
_chemical_name_common     ?
_chemical_formula_moiety     'C8 H8 Br N O2'
_chemical_formula_sum     'C8 H8 Br N O2'
_chemical_formula_iupac     'C8 H8 Br N O2'
_chemical_formula_weight     230.06
_chemical_melting_point     478
_shelx_space_group_comment     ?
_space_group_crystal_system     triclinic
_space_group_name_H-M_alt     'P -1'
_space_group_name_Hall     '-P 1'
loop_
    _space_group_symop_operation_xyz
    'x, y, z'
    '-x, -y, -z'
_cell_length_a     4.0502(5)
_cell_length_b     9.3817(6)
_cell_length_c     12.1823(5)
_cell_angle_alpha     93.498(4)
_cell_angle_beta     99.284(4)
_cell_angle_gamma     101.722(5)
_cell_volume     445.20(7)
_cell_formula_units_Z     2
_cell_measurement_reflns_used     2941
_cell_measurement_theta_min     3.7050
_cell_measurement_theta_max     71.4760
_cell_measurement_temperature     296.0(10)
_exptl_crystal_description     block
_exptl_crystal_colour     'pale yellow'
_exptl_crystal_size_max     0.80
_exptl_crystal_size_mid     0.60
_exptl_crystal_size_min     0.10
_exptl_crystal_density_diffrn     1.716
_exptl_crystal_density_meas     ?
_exptl_crystal_density_method     ?
_exptl_crystal_F_000     228
_exptl_absorpt_coefficient_mu     5.977
_exptl_absorpt_correction_type     multi-scan
_exptl_absorpt_process_details
;
(CrysAlis PRO; Rigaku OD, 2015)
;
_shelx_estimated_absorpt_T_min     ?
_shelx_estimated_absorpt_T_max     ?
_exptl_absorpt_correction_T_min     0.30430
_exptl_absorpt_correction_T_max     1.00000
_diffrn_ambient_temperature     296.0(10)
_diffrn_radiation_type     'Cu K\a'
_diffrn_radiation_wavelength     1.54184
_diffrn_radiation_monochromator     mirror
_diffrn_measurement_device_type     'Rigaku OD SuperNova AtlasS2'
_diffrn_measurement_device     'four-circle diffractometer'
_diffrn_measurement_method     '\f and \w scans'
_diffrn_detector_area_resol_mean     5.1980
_diffrn_reflns_number     5640
_diffrn_reflns_av_R_equivalents     0.0382
_diffrn_reflns_theta_min     3.694
_diffrn_reflns_theta_max     71.666
_diffrn_reflns_theta_full     67.684
_diffrn_measured_fraction_theta_max     0.982
_diffrn_measured_fraction_theta_full     0.998
_diffrn_reflns_limit_h_min     -4
_diffrn_reflns_limit_h_max     4
_diffrn_reflns_limit_k_min     -11
_diffrn_reflns_limit_k_max     11
_diffrn_reflns_limit_l_min     -14
_diffrn_reflns_limit_l_max     14
_refine_special_details     ?
_reflns_number_total     1697
_reflns_number_gt     1503
_reflns_threshold_expression     'I > 2\s(I)'
_refine_ls_structure_factor_coef     Fsqd
_refine_ls_matrix_type     full
_refine_ls_R_factor_all     0.0495
_refine_ls_R_factor_gt     0.0449
_refine_ls_wR_factor_gt     0.1215
_refine_ls_wR_factor_ref     0.1276
_refine_ls_goodness_of_fit_ref     1.069
_refine_ls_restrained_S_all     1.069
_refine_ls_number_reflns     1697
_refine_ls_number_parameters     111
_refine_ls_number_restraints     0
_refine_ls_number_constraints     0
_refine_ls_hydrogen_treatment     constr
_refine_ls_weighting_scheme     calc
_refine_ls_weighting_details
              'w=1/[\s^2^(Fo^2^)+(0.0686P)^2^+0.2116P] where P=(Fo^2^+2Fc^2^)/3'
_atom_sites_solution_hydrogens     geom
_atom_sites_solution_primary     direct
_atom_sites_solution_secondary     difmap
_refine_ls_shift/su_max     0.000
_refine_ls_shift/su_mean     0.000
_refine_diff_density_max     0.633
_refine_diff_density_min     -0.589
_refine_ls_extinction_method     none
_refine_ls_extinction_coef     .
loop_
    _atom_type_symbol
    _atom_type_description
    _atom_type_scat_dispersion_real
    _atom_type_scat_dispersion_imag
    _atom_type_scat_source
    'C' 'C' 0.0181 0.0091
                         'International Tables Vol C Tables 4.2.6.8 and 6.1.1.4'
    'H' 'H' 0.0000 0.0000
                         'International Tables Vol C Tables 4.2.6.8 and 6.1.1.4'
    'N' 'N' 0.0311 0.0180
                         'International Tables Vol C Tables 4.2.6.8 and 6.1.1.4'
    'O' 'O' 0.0492 0.0322
                         'International Tables Vol C Tables 4.2.6.8 and 6.1.1.4'
    'Br' 'Br' -0.6763 1.2805
                         'International Tables Vol C Tables 4.2.6.8 and 6.1.1.4'
_computing_data_collection
;
CrysAlis PRO (Rigaku OD, 2015)
;
_computing_cell_refinement
;
CrysAlis PRO (Rigaku OD, 2015)
;
_computing_data_reduction
;
CrysAlis PRO (Rigaku OD, 2015)
;
_computing_structure_solution
;
<i>SHELXT</i> (Sheldrick, 2015a)
;
_computing_structure_refinement
;
SHELXL2014 (Sheldrick, 2015b)
;
_computing_molecular_graphics
;
XP in SHELXTL (Sheldrick, 2008) and Mercury (Macrae <i>et al.</i>,
2008)
;
_computing_publication_material
;
<i>CifTab</i> (Sheldrick, 2008)
;
loop_
    _atom_site_type_symbol
    _atom_site_label
    _atom_site_fract_x
    _atom_site_fract_y
    _atom_site_fract_z
    _atom_site_U_iso_or_equiv
    _atom_site_adp_type
    _atom_site_calc_flag
    _atom_site_occupancy
    _atom_site_disorder_assembly
    _atom_site_disorder_group
    Br Br1 0.11600(12) 0.72052(5) 0.45994(3) 0.0787(2) Uani d 1 . .
    N N1 0.2977(9) 0.7622(4) -0.0226(3) 0.0628(8) Uani d 1 . .
    O O1 0.4131(11) 0.6691(4) -0.0677(3) 0.0899(10) Uani d 1 . .
    O O2 0.2182(11) 0.8634(4) -0.0707(3) 0.0947(11) Uani d 1 . .
    C C1 0.1468(9) 0.8635(4) 0.2627(3) 0.0565(8) Uani d 1 . .
    C C2 0.1714(9) 0.7332(4) 0.3086(3) 0.0534(8) Uani d 1 . .
    C C3 0.2324(9) 0.6117(4) 0.2500(3) 0.0548(8) Uani d 1 . .
    C C4 0.2752(9) 0.6237(4) 0.1406(3) 0.0530(8) Uani d 1 . .
    H H4A 0.3211 0.5459 0.0991 0.064 Uiso calc 1 . .
    C C5 0.2495(9) 0.7520(4) 0.0932(3) 0.0533(8) Uani d 1 . .
    C C6 0.1846(10) 0.8718(4) 0.1517(3) 0.0571(8) Uani d 1 . .
    H H6A 0.1667 0.9564 0.1173 0.069 Uiso calc 1 . .
    C C7 0.0874(12) 0.9962(5) 0.3270(4) 0.0779(12) Uani d 1 . .
    H H7A -0.1068 0.9678 0.3630 0.117 Uiso calc 1 . .
    H H7B 0.0445 1.0676 0.2765 0.117 Uiso calc 1 . .
    H H7C 0.2867 1.0373 0.3824 0.117 Uiso calc 1 . .
    C C8 0.2502(13) 0.4705(5) 0.3008(4) 0.0724(11) Uani d 1 . .
    H H8A 0.4026 0.4907 0.3716 0.109 Uiso calc 1 . .
    H H8B 0.3335 0.4077 0.2517 0.109 Uiso calc 1 . .
    H H8C 0.0257 0.4232 0.3114 0.109 Uiso calc 1 . .
loop_
    _atom_site_aniso_label
    _atom_site_aniso_U_11
    _atom_site_aniso_U_22
    _atom_site_aniso_U_33
    _atom_site_aniso_U_12
    _atom_site_aniso_U_13
    _atom_site_aniso_U_23
    Br1 0.0850(4) 0.0998(4) 0.0536(3) 0.0207(3) 0.0197(2) 0.0041(2)
    N1 0.073(2) 0.0602(17) 0.0567(17) 0.0151(15) 0.0126(15) 0.0087(14)
    O1 0.132(3) 0.093(2) 0.0637(18) 0.051(2) 0.0380(19) 0.0117(16)
    O2 0.147(3) 0.084(2) 0.071(2) 0.049(2) 0.031(2) 0.0291(17)
    C1 0.0481(17) 0.060(2) 0.059(2) 0.0150(15) 0.0028(14) -0.0057(16)
    C2 0.0472(17) 0.066(2) 0.0475(17) 0.0139(14) 0.0087(13) 0.0035(15)
    C3 0.0521(18) 0.0584(19) 0.0536(18) 0.0132(15) 0.0070(14) 0.0044(15)
    C4 0.0570(19) 0.0500(17) 0.0541(19) 0.0158(14) 0.0103(14) 0.0044(14)
    C5 0.0533(18) 0.0539(18) 0.0513(18) 0.0103(14) 0.0069(14) 0.0040(14)
    C6 0.061(2) 0.0497(18) 0.061(2) 0.0169(15) 0.0044(16) 0.0045(15)
    C7 0.084(3) 0.072(3) 0.078(3) 0.027(2) 0.010(2) -0.016(2)
    C8 0.090(3) 0.068(2) 0.064(2) 0.023(2) 0.016(2) 0.0195(19)
_geom_special_details     ?
loop_
    _geom_bond_atom_site_label_1
    _geom_bond_atom_site_label_2
    _geom_bond_site_symmetry_2
    _geom_bond_distance
    _geom_bond_publ_flag
    Br1 C2 . 1.900(4) ?
    N1 O1 . 1.214(4) ?
    N1 O2 . 1.217(4) ?
    N1 C5 . 1.460(5) ?
    C1 C6 . 1.389(6) ?
    C1 C2 . 1.390(5) ?
    C1 C7 . 1.512(5) ?
    C2 C3 . 1.394(5) ?
    C3 C4 . 1.379(5) ?
    C3 C8 . 1.506(5) ?
    C4 C5 . 1.382(5) ?
    C4 H4A . 0.9300 ?
    C5 C6 . 1.388(5) ?
    C6 H6A . 0.9300 ?
    C7 H7A . 0.9600 ?
    C7 H7B . 0.9600 ?
    C7 H7C . 0.9600 ?
    C8 H8A . 0.9600 ?
    C8 H8B . 0.9600 ?
    C8 H8C . 0.9600 ?
loop_
    _geom_angle_atom_site_label_1
    _geom_angle_atom_site_label_2
    _geom_angle_atom_site_label_3
    _geom_angle_site_symmetry_1
    _geom_angle_site_symmetry_3
    _geom_angle
    _geom_angle_publ_flag
    O1 N1 O2 . . 122.2(4) ?
    O1 N1 C5 . . 119.0(3) ?
    O2 N1 C5 . . 118.7(3) ?
    C6 C1 C2 . . 117.7(3) ?
    C6 C1 C7 . . 118.6(4) ?
    C2 C1 C7 . . 123.7(4) ?
    C1 C2 C3 . . 123.8(3) ?
    C1 C2 Br1 . . 117.9(3) ?
    C3 C2 Br1 . . 118.4(3) ?
    C4 C3 C2 . . 117.4(3) ?
    C4 C3 C8 . . 119.8(3) ?
    C2 C3 C8 . . 122.8(4) ?
    C3 C4 C5 . . 119.7(3) ?
    C3 C4 H4A . . 120.2 ?
    C5 C4 H4A . . 120.2 ?
    C4 C5 C6 . . 122.5(3) ?
    C4 C5 N1 . . 118.6(3) ?
    C6 C5 N1 . . 118.9(3) ?
    C5 C6 C1 . . 118.9(3) ?
    C5 C6 H6A . . 120.5 ?
    C1 C6 H6A . . 120.5 ?
    C1 C7 H7A . . 109.5 ?
    C1 C7 H7B . . 109.5 ?
    H7A C7 H7B . . 109.5 ?
    C1 C7 H7C . . 109.5 ?
    H7A C7 H7C . . 109.5 ?
    H7B C7 H7C . . 109.5 ?
    C3 C8 H8A . . 109.5 ?
    C3 C8 H8B . . 109.5 ?
    H8A C8 H8B . . 109.5 ?
    C3 C8 H8C . . 109.5 ?
    H8A C8 H8C . . 109.5 ?
    H8B C8 H8C . . 109.5 ?
loop_
    _geom_torsion_atom_site_label_1
    _geom_torsion_atom_site_label_2
    _geom_torsion_atom_site_label_3
    _geom_torsion_atom_site_label_4
    _geom_torsion_site_symmetry_1
    _geom_torsion_site_symmetry_2
    _geom_torsion_site_symmetry_3
    _geom_torsion_site_symmetry_4
    _geom_torsion
    _geom_torsion_publ_flag
    C6 C1 C2 C3 . . . . 0.2(5) ?
    C7 C1 C2 C3 . . . . -178.8(4) ?
    C6 C1 C2 Br1 . . . . -179.5(3) ?
    C7 C1 C2 Br1 . . . . 1.6(5) ?
    C1 C2 C3 C4 . . . . 1.0(5) ?
    Br1 C2 C3 C4 . . . . -179.4(3) ?
    C1 C2 C3 C8 . . . . -178.6(4) ?
    Br1 C2 C3 C8 . . . . 1.1(5) ?
    C2 C3 C4 C5 . . . . -1.3(5) ?
    C8 C3 C4 C5 . . . . 178.2(3) ?
    C3 C4 C5 C6 . . . . 0.6(6) ?
    C3 C4 C5 N1 . . . . 179.7(3) ?
    O1 N1 C5 C4 . . . . -12.0(5) ?
    O2 N1 C5 C4 . . . . 167.5(4) ?
    O1 N1 C5 C6 . . . . 167.1(4) ?
    O2 N1 C5 C6 . . . . -13.4(5) ?
    C4 C5 C6 C1 . . . . 0.6(6) ?
    N1 C5 C6 C1 . . . . -178.5(3) ?
    C2 C1 C6 C5 . . . . -0.9(5) ?
    C7 C1 C6 C5 . . . . 178.1(4) ?
loop_
    _geom_hbond_atom_site_label_D
    _geom_hbond_atom_site_label_H
    _geom_hbond_atom_site_label_A
    _geom_hbond_site_symmetry_A
    _geom_hbond_distance_DH
    _geom_hbond_distance_HA
    _geom_hbond_distance_DA
    _geom_hbond_angle_DHA
    _geom_hbond_publ_flag
    C4 H4A O1 2_665 0.93 2.51 3.377(5) 156 yes
    C6 H6A O2 2_575 0.93 2.55 3.351(5) 144 yes
_shelx_hkl_file
;
   0   0  -1  166.59    3.67
   0   0   1  205.18    3.53
   0   0   2 1427.52   11.98
   0   0  -2 1298.23   15.12
   0   0  -3  187.43    7.07
   0   0   3  210.60    5.34
   0   0  -4  575.22   15.97
   0   0  -4  673.02   15.42
   0   0   4  655.65    9.09
   0   0   4  558.69   10.06
   0   0   5 2030.36   30.32
   0   0   5 2015.94   18.03
   0   0   6   49.46    3.11
   0   0   6   39.42    4.74
   0   0  -6   54.33    6.18
   0   0  -6   49.65    4.97
   0   0   6   37.26    3.86
   0   0  -6   51.56    5.99
   0   0   7   84.30    7.48
   0   0  -7  102.22    7.54
   0   0  -7  102.08    9.90
   0   0   7   80.24    6.47
   0   0   8  267.65   14.40
   0   0  -8  266.79   16.53
   0   0  -9  113.88   10.97
   0   0   9  116.14   10.20
   0   0 -10  298.64   18.54
   0   0  10  345.34   20.71
   0   0  10  278.76   16.50
   0   0  10  313.28   11.72
   0   0  10  322.34   18.93
   0   0 -10  334.57   19.80
   0   0  11  143.84    7.98
   0   0  11  160.78   13.39
   0   0 -11  161.83   13.36
   0   0 -11  182.68   14.12
   0   0  11  174.20   14.60
   0   0  12   91.99    9.82
   0   0  12   93.79   10.20
   0   0 -12   86.21    8.96
   0   0 -12   85.95    9.00
   0   0  12   71.83    5.32
   0   0 -12   90.08    9.11
   0   0 -13  159.48   10.91
   0   0  13  160.78   11.64
   0   0 -13  155.48   10.28
   0   0 -13  158.88   10.60
   0   0  13  148.30   11.62
   0   0  14   35.12    4.63
   0   0 -14   42.06    4.64
   0  -1  14    4.75    1.83
   0   1 -14    6.68    1.82
   0   1 -14    4.88    1.71
   0   1 -13    5.95    2.18
   0  -1  13    4.03    1.62
   0   1 -13    3.70    0.58
   0  -1  12   23.68    3.08
   0  -1  12   29.06    5.55
   0   1 -12   30.75    5.72
   0  -1  12   30.65    5.95
   0   1 -12   27.38    4.75
   0   1 -12   29.18    4.89
   0   1 -11   42.99    6.52
   0  -1  11   37.03    6.68
   0   1 -11   36.72    6.64
   0  -1  11   42.94    6.96
   0   1 -11   40.81    6.58
   0  -1  11   36.70    4.00
   0   1 -10   91.67   10.62
   0  -1  10  115.77   11.28
   0   1 -10  113.42   11.16
   0  -1  10  107.95    6.93
   0  -1  10  125.72   12.46
   0  -1  10  103.47   10.27
   0   1  -9  381.70   21.03
   0  -1   9  438.07   20.05
   0   1  -8  518.58   22.58
   0  -1   8  570.61   21.68
   0   1  -8  559.89   24.46
   0   1  -7  639.77   23.79
   0  -1   7  716.06   13.02
   0   1  -7  726.25   25.91
   0  -1   7  666.54   21.55
   0  -1   6 3873.41   41.19
   0  -1   6 3693.25   46.47
   0   1  -6 4455.41   57.64
   0   1  -6 4151.09   57.14
   0  -1   6 4159.58   29.68
   0  -1   5  354.52   11.17
   0   1  -5  350.07   11.00
   0   1  -5  323.60   13.24
   0  -1   5  341.71   12.93
   0   1  -4 2342.13   24.58
   0   1  -4 2311.98   31.40
   0  -1   4 2334.09   25.29
   0   1  -3   29.14    1.67
   0   1  -3   28.72    2.26
   0  -1   3   24.12    1.74
   0   1  -2  916.15    9.69
   0  -1   2  904.18   10.08
   0   1  -2  904.93    8.06
   0  -1   1 1175.01   11.71
   0   1  -1 1187.54   10.45
   0  -1   1 1191.39    9.67
   0  -1   0  123.35    2.79
   0   1   0  107.75    2.22
   0  -1  -1 2765.33   17.78
   0  -1  -1 2681.65   21.24
   0  -1  -2 1181.86   13.18
   0   1   2 1162.86   13.78
   0  -1  -3  511.50   13.90
   0   1   3  510.76   10.58
   0  -1  -4 3887.98   42.95
   0  -1  -4 4042.91   44.66
   0   1   5  734.22   18.11
   0  -1  -5  793.18   21.14
   0   1   6 2720.40   24.80
   0   1   6 2710.69   38.81
   0   1   7  291.93   14.00
   0   1   7  292.88    8.81
   0  -1  -7  284.71   12.98
   0  -1  -7  319.83   14.85
   0   1   8  446.19   18.64
   0  -1  -8  473.10   18.38
   0  -1  -8  446.57   17.77
   0   1   9  221.23   14.05
   0  -1 -10   59.83    8.65
   0  -1 -10   51.16    8.24
   0   1  10   47.00    7.39
   0   1  10   45.68    6.75
   0   1  10   51.38    4.67
   0   1  10   54.60    8.18
   0   1  11    8.60    3.18
   0   1  11    4.55    1.27
   0   1  11    5.27    2.58
   0  -1 -11    9.61    3.37
   0  -1 -11    9.38    3.57
   0   1  12    3.16    2.01
   0  -1 -12    5.53    1.79
   0   1  12    5.57    2.69
   0  -1 -12    4.45    1.84
   0   1  13   10.04    3.06
   0   1  13    7.97    2.53
   0  -1 -13    6.57    2.10
   0  -1 -13    8.78    2.63
   0  -1 -14   17.03    2.86
   0   1  14   14.97    2.87
   0   2 -14   48.46    4.74
   0  -2  14   48.68    5.26
   0   2 -14   47.71    5.05
   0  -2  14   50.05    4.90
   0   2 -13   78.03    7.81
   0   2 -13   77.96    7.28
   0  -2  13   75.87    7.83
   0   2 -12   72.86    7.89
   0  -2  12   59.87    4.94
   0   2 -12   73.01    8.55
   0  -2  12   77.47    8.93
   0  -2  11  127.19    7.54
   0   2 -11  126.65   11.13
   0  -2  11  153.48   13.95
   0  -2  11  149.82   12.89
   0   2 -11  112.70   11.45
   0   2 -10  101.39   10.34
   0   2 -10   85.43   10.44
   0  -2  10   96.95   10.05
   0  -2  10  113.84   12.19
   0  -2  10  101.78    6.78
   0  -2  10  107.26   11.07
   0  -2   9   27.74    5.19
   0   2  -9   27.29    5.86
   0   2  -9   23.86    5.49
   0  -2   8    0.76    0.98
   0   2  -8    3.99    3.03
   0   2  -8    4.51    2.80
   0  -2   8    2.20    0.89
   0   2  -7   24.77    4.94
   0  -2   7   22.60    4.23
   0  -2   7   26.21    2.71
   0   2  -7   18.68    4.48
   0  -2   6   40.60    4.47
   0   2  -6   46.78    6.55
   0  -2   6   48.47    5.74
   0  -2   6   46.87    3.46
   0   2  -6   48.79    6.56
   0   2  -5  881.31   25.46
   0  -2   5  861.38   13.91
   0  -2   5  778.14   20.85
   0   2  -5  856.20   25.97
   0  -2   5  783.23   17.37
   0  -2   4 1547.12   19.40
   0   2  -4 1597.22   15.57
   0  -2   4 1646.02   22.88
   0   2  -4 1562.04   18.04
   0   2  -4 1733.95   27.58
   0  -2   4 1652.99   27.78
   0   2  -4 1872.80   35.46
   0   2  -4 1676.04   17.43
   0   2  -4 1967.42   33.99
   0  -2   3 2839.36   27.42
   0  -2   3 2820.79   25.45
   0   2  -3 2968.28   40.66
   0   2  -3 3042.62   32.27
   0  -2   2 5046.33   26.17
   0   2  -2 5100.62   30.16
   0   2  -1  489.32    7.59
   0   2  -1  545.70   10.06
   0  -2   1  535.26    8.01
   0   2  -1  501.19    5.57
   0  -2   1  529.27    4.68
   0  -2   0 4418.37   22.21
   0   2   0 4403.35   24.11
   0   2   1  293.63    3.93
   0   2   1  260.93    7.31
   0  -2  -2 3536.16   36.34
   0   2   2 3570.77   27.75
   0  -2  -2 3544.65   28.76
   0  -2  -3  288.14    8.73
   0  -2  -3  264.08   11.77
   0  -2  -3  287.00   11.58
   0   2   3  297.53    8.97
   0   2   3  287.79    8.25
   0   2   4  160.65    8.16
   0  -2  -4  170.35   10.09
   0  -2  -4  158.65    7.33
   0   2   5   10.60    2.28
   0  -2  -5   13.97    3.48
   0  -2  -5   11.21    2.24
   0  -2  -6  199.94   12.66
   0   2   6  179.44   10.36
   0  -2  -6  183.66    9.83
   0  -2  -7  147.55   11.14
   0   2   7  129.83    9.58
   0   2   7  136.05    6.53
   0  -2  -8  411.27   18.90
   0   2   8  377.25   11.62
   0   2   8  375.09   17.82
   0   2   9  294.55   16.66
   0  -2  -9  331.14   17.17
   0   2  10  140.84   13.13
   0   2  10  139.95   12.77
   0  -2 -10  168.47   14.88
   0  -2 -10  142.53   13.03
   0   2  11  229.63   16.20
   0  -2 -11  225.59   15.33
   0   2  11  232.73   16.52
   0  -2 -11  253.52   17.37
   0   2  12  109.59   10.49
   0   2  12  110.78   10.53
   0  -2 -12  119.72   10.62
   0  -2 -12  117.84   10.00
   0  -2 -13   63.39    6.28
   0   2  13   62.55    6.90
   0   2  13   57.69    6.51
   0  -2 -14   18.63    2.58
   0   2  14   20.12    3.12
   0   3 -14   -1.66    1.18
   0  -3  14    0.28    0.83
   0  -3  14    0.42    0.78
   0   3 -13    3.53    1.84
   0  -3  13    7.69    2.42
   0   3 -13    6.38    2.03
   0  -3  12   55.40    7.34
   0   3 -12   56.95    7.50
   0   3 -12   54.69    6.49
   0  -3  11   81.30    5.92
   0  -3  11   94.34   10.24
   0   3 -11   77.87    9.83
   0   3 -11   92.51    9.07
   0  -3  10  309.74   18.63
   0  -3  10  349.11   19.97
   0  -3  10  315.63   11.88
   0   3 -10  287.74   19.13
   0  -3   9   70.60    8.75
   0   3  -9   60.94    8.71
   0   3  -9   64.95    9.35
   0  -3   9   77.90    5.56
   0   3  -8  829.80   31.35
   0  -3   8  929.04   18.33
   0  -3   8  877.76   29.17
   0   3  -7  485.94   22.84
   0   3  -7  445.79   22.89
   0  -3   7  493.16   20.67
   0   3  -6  731.32   27.57
   0   3  -6  811.77   28.81
   0  -3   6  743.39   23.94
   0  -3   6  830.33   15.78
   0  -3   5  576.31   12.70
   0   3  -5  527.26   10.89
   0  -3   5  513.76   18.55
   0   3  -5  575.58   22.77
   0   3  -5  541.92   22.72
   0  -3   4   44.95    4.13
   0  -3   4   51.61    5.47
   0   3  -4   51.70    3.29
   0   3  -4   50.88    6.29
   0  -3   4   49.44    3.50
   0   3  -4   46.48    4.86
   0   3  -4   41.96    6.00
   0  -3   3  299.65    9.19
   0   3  -3  307.44   11.01
   0  -3   3  300.32   11.26
   0  -3   3  303.86   12.19
   0   3  -3  297.49   14.56
   0  -3   3  294.12    7.89
   0  -3   2   63.03    3.72
   0   3  -2   66.43    6.22
   0  -3   2   64.27    3.31
   0  -3   2   56.66    4.59
   0  -3   2   69.91    4.62
   0  -3   2   67.86    5.71
   0   3  -2   62.23    4.13
   0  -3   1  395.96   14.36
   0   3  -1  371.06    5.02
   0   3  -1  326.93    7.47
   0  -3   1  327.76   11.28
   0  -3   1  339.85    5.08
   0  -3   1  360.65    6.77
   0   3  -1  381.40   11.62
   0   3  -1  371.40   11.03
   0   3  -1  402.63   11.00
   0  -3   0  655.94   18.56
   0   3   0  827.40   17.41
   0  -3   0  647.10   10.26
   0   3   0  779.07   10.77
   0   3   0  767.97   16.27
   0   3   0  712.97   15.46
   0   3   0  665.01    9.99
   0  -3  -1 1126.44   23.67
   0  -3  -1 1140.71   16.86
   0  -3  -1 1136.31   19.79
   0   3   1 1201.41   13.37
   0  -3  -1 1206.66   18.23
   0   3   1 1255.99   15.84
   0   3   1 1102.89   10.26
   0   3   1 1241.58   20.85
   0   3   1 1217.32   20.62
   0  -3  -2 2366.66   31.83
   0  -3  -2 2242.42   24.98
   0  -3  -2 2303.99   31.62
   0   3   2 2324.54   23.98
   0   3   2 2316.08   29.06
   0  -3  -2 2355.06   30.46
   0   3   3 1802.00   25.66
   0   3   3 1764.40   27.63
   0  -3  -3 1761.09   30.51
   0  -3  -3 1743.75   25.12
   0  -3  -4  305.31   14.40
   0  -3  -4  290.38   10.89
   0   3   4  306.29   12.55
   0  -3  -5  985.44   28.14
   0   3   5  992.26   24.58
   0  -3  -5  943.63   21.49
   0  -3  -6  904.57   28.95
   0   3   6  852.50   24.44
   0  -3  -7  529.38   22.84
   0   3   7  474.72   19.43
   0  -3  -8  276.79   16.86
   0   3   8  263.88   15.64
   0   3   8  247.23   10.10
   0  -3  -9   86.58    9.28
   0   3   9   56.28    7.49
   0   3   9   70.67    9.30
   0  -3  -9   84.05   10.74
   0  -3  -9   72.72    8.63
   0  -3  -9   80.19    9.44
   0  -3 -10    3.00    1.64
   0   3  10    4.09    0.97
   0   3  10    3.94    2.09
   0  -3 -10    5.09    2.96
   0  -3 -10    6.97    2.06
   0  -3 -10    4.56    2.54
   0  -3 -11    3.15    1.86
   0  -3 -11    6.52    2.33
   0   3  11    3.91    1.86
   0   3  11    5.20    2.28
   0  -3 -12    7.46    2.22
   0  -3 -12    6.88    2.40
   0   3  12    6.70    2.59
   0   3  12    4.35    2.02
   0  -3 -13   22.04    3.15
   0   3  13   24.50    3.86
   0  -3 -13   31.29    3.83
   0   3  13   27.38    4.34
   0  -4  14   62.33    5.09
   0   4 -14   63.09    5.21
   0  -4  13   21.93    3.92
   0   4 -13   22.30    3.89
   0  -4  13   21.95    3.75
   0  -4  12   50.54    6.93
   0   4 -12   49.06    6.74
   0   4 -11    8.11    3.07
   0  -4  11    0.70    1.14
   0  -4  11    2.65    0.86
   0   4 -11    5.48    2.59
   0  -4  10   22.65    3.13
   0  -4  10   25.90    3.53
   0   4 -10   25.46    6.11
   0  -4  10   29.09    5.73
   0  -4   9   64.41    8.50
   0   4  -9   55.12    8.68
   0  -4   9   63.52    5.41
   0  -4   9   51.66    7.69
   0  -4   9   61.94    5.11
   0   4  -8    2.76    2.84
   0  -4   8    0.35    0.98
   0  -4   8    0.66    0.71
   0   4  -8    3.39    3.61
   0   4  -7  154.91   14.37
   0  -4   7  193.48    8.63
   0   4  -7  164.21   14.12
   0  -4   7  175.10   13.32
   0   4  -6  952.76   34.41
   0   4  -6 1010.26   33.37
   0  -4   6 1021.81   30.52
   0   4  -5  407.53   21.75
   0  -4   5  460.20   12.22
   0   4  -5  455.14   21.22
   0   4  -4  833.35   26.64
   0  -4   4  838.57   15.99
   0   4  -4  749.86   27.63
   0  -4   4  774.40   19.75
   0  -4   3   67.93    6.27
   0  -4   3   68.84    5.19
   0  -4   3   68.57    4.24
   0   4  -3   74.86    7.17
   0   4  -3   68.86    7.75
   0  -4   2 2711.37   41.40
   0  -4   2 2534.09   23.80
   0   4  -2 2550.95   36.99
   0  -4   2 2811.01   34.03
   0   4  -2 2374.95   39.97
   0   4  -2 2461.34   35.91
   0   4  -1 2362.54   31.81
   0  -4   1 2449.53   40.76
   0   4  -1 2369.43   34.25
   0  -4   0  505.88   19.03
   0   4   0  579.34   16.92
   0   4   0  566.21   16.68
   0  -4   0  530.87   12.11
   0   4   0  584.17   14.62
   0  -4   0  537.69    9.07
   0  -4  -1  888.85   24.39
   0   4   1  948.50   21.78
   0  -4  -1  881.94   17.10
   0   4   1  960.47   21.81
   0  -4  -1  931.38   17.93
   0   4   2  112.09    7.45
   0  -4  -2  122.28    7.57
   0  -4  -2  101.86    6.18
   0  -4  -2  103.24    7.88
   0  -4  -3  184.59    8.92
   0  -4  -3  206.35   10.34
   0  -4  -3  215.86   11.34
   0   4   3  212.24   10.20
   0   4   3  201.18   10.69
   0  -4  -4   14.53    2.69
   0   4   4   13.12    2.91
   0  -4  -4   15.42    3.46
   0   4   4   14.83    2.94
   0  -4  -5   13.46    3.77
   0   4   5   13.71    3.18
   0   4   6   50.10    6.47
   0  -4  -6   49.89    7.20
   0  -4  -7  340.80   19.87
   0   4   7  320.01   17.20
   0   4   8  405.87   22.06
   0   4   8  383.42   19.83
   0  -4  -8  437.95   22.97
   0  -4  -8  442.56   24.04
   0   4   8  385.65   13.73
   0  -4  -8  475.91   23.46
   0   4   9  331.55   18.88
   0  -4  -9  349.03   19.89
   0   4   9  353.86   20.85
   0  -4  -9  396.45   22.54
   0  -4  -9  401.58   20.44
   0   4  10    1.05    1.20
   0   4  10    1.61    1.51
   0  -4 -10    1.82    0.87
   0  -4 -10    1.53    0.86
   0  -4 -11  129.64   10.45
   0   4  11  124.80   11.39
   0   4  11  111.78   10.50
   0   4  12   46.55    5.78
   0   4  12   51.97    6.43
   0  -4 -12   51.43    5.64
   0  -4 -13   14.32    2.32
   0   4  13   16.69    2.92
   0  -5  13   23.99    3.59
   0   5 -13   29.40    3.96
   0   5 -12   68.64    7.13
   0  -5  12   66.37    7.02
   0  -5  11   44.86    6.47
   0  -5  11   41.20    6.44
   0   5 -11   50.69    6.97
   0   5 -10  131.24   12.95
   0   5 -10  155.33   12.92
   0  -5  10  146.19   12.83
   0  -5   9    2.71    1.95
   0  -5   9    1.16    1.83
   0   5  -9    5.62    3.02
   0  -5   9    0.82    0.67
   0   5  -8  691.54   30.78
   0  -5   8  732.98   29.53
   0  -5   7   92.81    6.74
   0   5  -7   66.17    9.39
   0   5  -7   71.46   10.42
   0   5  -6   70.12   10.06
   0   5  -6   74.88    9.58
   0  -5   6   88.33    6.21
   0  -5   5   47.24    4.44
   0   5  -5   48.63    8.02
   0   5  -5   45.42    6.98
   0   5  -4   54.03    7.99
   0  -5   4   58.13    6.15
   0  -5   4   58.24    4.63
   0   5  -4   57.58    7.41
   0   5  -4   55.25    6.82
   0  -5   3  153.50   10.65
   0   5  -3  134.18   10.14
   0   5  -3  142.94   10.60
   0  -5   3  147.20    7.03
   0  -5   3  147.74    8.80
   0  -5   2  384.77   18.19
   0  -5   2  401.23   14.98
   0  -5   2  386.40   10.55
   0   5  -2  368.18   15.34
   0   5  -2  361.27   16.14
   0  -5   1  397.88   18.59
   0  -5   1  389.61    9.85
   0  -5   1  425.02   16.38
   0   5  -1  383.13   16.34
   0   5  -1  410.98   14.86
   0   5  -1  369.95   15.87
   0  -5   0  496.33   21.52
   0   5   0  538.95   16.21
   0   5   0  543.06   19.11
   0   5   0  564.27   19.48
   0   5   1  343.73   15.36
   0  -5  -1  333.57   16.95
   0  -5  -1  344.60   12.26
   0  -5  -2  530.03   20.35
   0  -5  -2  553.25   17.45
   0   5   2  517.44   18.53
   0  -5  -3 1323.39   30.12
   0   5   3 1282.73   30.74
   0   5   3 1255.97   28.51
   0  -5  -4  107.98    9.69
   0   5   4  114.07    9.64
   0   5   5  447.34   20.19
   0  -5  -5  454.73   21.72
   0  -5  -6   53.12    7.70
   0   5   6   54.03    7.29
   0  -5  -7   44.98    7.58
   0   5   7   47.93    7.91
   0   5   7   44.40    6.87
   0   5   7   42.77    7.02
   0   5   7   43.08    6.92
   0  -5  -7   54.81    8.03
   0   5   8   50.62    7.64
   0  -5  -8   47.62    7.74
   0   5   8   43.87    7.40
   0  -5  -8   50.56    7.68
   0   5   8   45.40    4.99
   0   5   8   39.85    6.56
   0  -5  -8   51.40    7.52
   0  -5  -9   21.55    4.57
   0  -5  -9   22.10    5.03
   0   5   9   18.43    4.65
   0  -5 -10    0.82    0.85
   0   5  10    1.97    1.00
   0   5  11   17.16    3.91
   0   5  11   19.28    4.17
   0  -5 -11   20.29    3.69
   0   5  12   16.04    3.28
   0  -5 -12   12.21    2.37
   0   6 -13    1.62    1.10
   0  -6  13   -0.32    0.73
   0  -6  12    6.79    2.21
   0  -6  11    1.22    1.14
   0  -6  10    8.16    3.15
   0  -6  10    6.20    2.57
   0  -6   9    9.00    3.03
   0  -6   9    7.50    2.90
   0  -6   9   11.89    3.46
   0   6  -9   14.39    4.59
   0  -6   8   83.28   10.45
   0  -6   8   81.80    6.86
   0  -6   8   71.29    8.87
   0   6  -8   79.31   10.37
   0  -6   8   79.81    8.91
   0   6  -8   75.66   10.47
   0  -6   7   79.65    6.63
   0   6  -7   72.24    9.92
   0  -6   7   68.42    9.44
   0   6  -7   80.98   10.87
   0  -6   7   86.68    9.34
   0  -6   6  232.71   11.15
   0   6  -6  207.17   16.41
   0   6  -6  190.42   15.43
   0   6  -5  123.39   11.96
   0   6  -5  120.09   11.84
   0  -6   5  142.50    8.47
   0   6  -4  600.17   24.56
   0   6  -4  582.78   24.67
   0  -6   4  611.64   16.64
   0  -6   3  184.63   11.21
   0   6  -3  181.88   13.56
   0   6  -3  191.79   12.93
   0   6  -3  188.45   13.56
   0  -6   3  201.27    9.20
   0  -6   2  403.81   19.96
   0   6  -2  379.07   18.57
   0   6  -2  362.08   18.44
   0  -6   2  396.91   12.07
   0   6  -2  390.09   17.29
   0  -6   2  389.08   16.92
   0   6  -1   80.84    7.41
   0   6  -1   75.45    8.20
   0   6  -1   75.22    8.11
   0  -6   1   78.35    7.94
   0  -6   1   78.21    8.97
   0  -6   0   78.51    9.13
   0  -6   0   88.17    9.06
   0   6   0   76.26    8.20
   0   6   0   73.51    8.04
   0   6   1   13.17    3.25
   0   6   1   13.19    3.34
   0   6   2    2.65    1.63
   0  -6  -2    1.57    1.29
   0   6   2    1.00    0.96
   0  -6  -2    3.08    2.35
   0   6   3    2.50    1.24
   0  -6  -3    3.08    1.80
   0   6   3    2.81    1.67
   0  -6  -3    4.00    1.91
   0  -6  -4   69.90    9.53
   0  -6  -4   54.33    7.26
   0   6   4   52.80    7.33
   0   6   5  126.48   11.81
   0  -6  -5  123.85   11.89
   0  -6  -5  152.79   13.54
   0  -6  -6  111.75   11.19
   0   6   6  103.69   11.64
   0   6   6  105.54   10.96
   0  -6  -6  112.21   10.22
   0  -6  -6  110.32   11.73
   0  -6  -6  120.12   12.02
   0   6   6  112.78   11.82
   0   6   7  175.82   14.73
   0   6   7  183.18   15.19
   0  -6  -7  168.41   13.98
   0  -6  -7  170.72   14.88
   0  -6  -7  169.03   13.18
   0  -6  -7  176.92   13.13
   0   6   7  175.88   15.23
   0   6   7  170.44   14.03
   0   6   8   32.59    6.20
   0  -6  -8   27.21    5.08
   0   6   8   28.16    5.70
   0   6   9   87.68    9.54
   0  -6  -9   89.50    8.70
   0   6  10   15.37    3.38
   0  -6 -10   20.02    3.72
   0   6  10   20.83    4.30
   0   6  11   24.90    4.06
   0  -6 -11   22.52    3.27
   0   7 -12   20.28    3.02
   0  -7  12   21.37    3.11
   0  -7  11   14.75    3.04
   0   7 -11   15.70    3.27
   0  -7  10   47.10    6.47
   0  -7  10   49.56    6.15
   0  -7  10   49.01    5.80
   0  -7   9    6.41    2.37
   0  -7   9    3.91    2.01
   0  -7   9    5.87    2.74
   0  -7   8   48.24    6.80
   0  -7   8   47.57    7.98
   0  -7   7    0.87    1.04
   0   7  -7    0.73    1.70
   0  -7   7   -2.10    1.80
   0  -7   6   54.48    7.79
   0  -7   6   61.15    9.15
   0   7  -6   55.92    8.42
   0  -7   6   56.92    5.91
   0   7  -5   22.31    5.33
   0   7  -5   17.95    4.78
   0  -7   5   21.66    3.58
   0  -7   5   21.51    4.94
   0  -7   5   19.64    5.54
   0   7  -4   38.46    6.30
   0   7  -4   32.43    6.23
   0   7  -4   30.78    6.32
   0  -7   4   40.38    4.67
   0   7  -3   47.57    6.71
   0   7  -3   36.17    6.46
   0  -7   3   40.81    5.84
   0   7  -3   41.40    6.78
   0  -7   2   82.31    8.57
   0   7  -2   82.54    9.51
   0   7  -2   78.78    9.25
   0   7  -1   11.57    3.48
   0  -7   1   18.70    4.24
   0   7  -1   18.95    4.42
   0   7   0  299.50   16.92
   0   7   0  307.01   18.29
   0  -7   0  326.97   18.72
   0  -7  -1  642.89   27.67
   0   7   1  548.25   23.41
   0   7   2   27.42    5.23
   0  -7  -2   29.51    6.34
   0   7   2   28.91    5.41
   0  -7  -3   77.93   10.35
   0  -7  -3   67.25    9.45
   0   7   3   63.57    8.39
   0   7   3   74.43    9.51
   0  -7  -4   29.91    6.39
   0  -7  -4   30.94    6.71
   0  -7  -4   27.55    4.46
   0   7   4   32.77    6.18
   0  -7  -4   32.58    5.45
   0   7   4   29.87    5.99
   0   7   4   31.25    5.96
   0   7   5   68.57    9.46
   0   7   5   68.08    9.21
   0   7   5   62.03    8.61
   0  -7  -5   70.59    9.50
   0  -7  -5   55.05    6.67
   0  -7  -5   53.52    7.58
   0  -7  -6   49.93    6.45
   0   7   6   55.21    8.08
   0   7   6   55.50    8.60
   0  -7  -6   54.58    7.89
   0   7   6   59.77    8.63
   0  -7  -7    0.64    0.74
   0  -7  -7    4.65    2.60
   0   7   7    2.14    2.08
   0   7   7    2.18    2.03
   0   7   7    2.09    1.99
   0   7   8    3.64    2.06
   0   7   8    2.92    1.45
   0  -7  -8    3.01    1.54
   0  -7  -9    5.10    1.70
   0   7   9    5.05    2.12
   0   7  10    5.12    1.90
   0  -7 -10    4.00    1.36
   0  -8  10   -0.01    0.45
   0  -8   9   18.34    3.65
   0  -8   8   20.70    4.21
   0  -8   7   33.56    5.75
   0  -8   6   72.28    8.85
   0   8  -5   80.10   10.48
   0  -8   5   86.08    8.62
   0   8  -4    8.16    3.40
   0   8  -4    9.64    3.61
   0  -8   4   13.36    4.12
   0  -8   4   10.36    3.31
   0   8  -3    8.47    3.27
   0  -8   3   14.46    4.00
   0  -8   3   10.91    3.25
   0   8  -3    6.69    2.65
   0  -8   2   13.91    4.25
   0   8  -2   14.92    4.16
   0  -8   2   17.49    4.28
   0   8  -2   13.20    4.00
   0  -8   2   18.27    4.26
   0   8  -1   10.91    3.57
   0   8  -1    6.59    2.60
   0  -8   1    9.66    3.21
   0  -8   1    8.53    3.50
   0   8   0  151.00   12.93
   0   8   0  170.21   13.80
   0  -8   0  147.80   11.96
   0  -8   0  185.64   16.05
   0  -8   0  171.24   14.55
   0   8   1  106.07   10.83
   0   8   1  110.11   11.17
   0  -8  -1  111.18   12.90
   0  -8  -1  104.79   11.93
   0  -8  -1   94.03   10.27
   0   8   2   53.72    8.30
   0  -8  -2   41.31    7.09
   0   8   2   48.19    7.57
   0  -8  -2   57.20    9.21
   0   8   3   10.99    3.47
   0   8   3   10.13    3.70
   0  -8  -3   10.10    3.32
   0  -8  -3   11.37    4.02
   0   8   4   15.59    4.06
   0  -8  -4    9.67    3.19
   0   8   4   11.53    3.81
   0   8   4   11.99    3.70
   0   8   5   17.79    4.71
   0   8   5   14.98    4.15
   0  -8  -5   17.88    4.60
   0  -8  -5   13.19    2.98
   0   8   6   36.06    6.57
   0   8   6   27.38    5.36
   0  -8  -6   26.90    4.22
   0   8   6   32.92    6.08
   0  -8  -6   27.48    5.13
   0   8   7   52.12    6.97
   0  -8  -7   50.76    6.11
   0   8   7   53.26    6.88
   0  -8  -7   46.75    5.24
   0   8   8    1.03    0.86
   0   8   8    4.05    1.47
   0  -8  -8    1.82    0.88
   0  -8  -8    2.57    1.18
   0   8   9   12.44    2.64
   0  -8  -9    8.83    1.71
   0  -9   9    6.53    1.89
   0   9  -9    5.86    1.76
   0   9  -8    0.88    0.82
   0  -9   8    1.13    0.79
   0  -9   7    0.96    0.58
   0  -9   6    1.83    1.41
   0  -9   5   26.09    5.01
   0  -9   5   16.51    3.63
   0  -9   4    5.31    2.37
   0  -9   4    4.02    2.00
   0  -9   3   40.58    6.56
   0  -9   3   29.91    5.42
   0  -9   2   21.73    4.89
   0   9  -2   19.16    4.77
   0  -9   1   23.39    5.37
   0   9  -1   19.07    4.67
   0  -9   0   17.95    3.85
   0  -9   0   20.34    5.17
   0   9   0   22.29    5.04
   0  -9  -1   68.70    8.04
   0  -9  -1   88.55   10.70
   0   9   1   95.76   10.81
   0  -9  -2   -0.07    0.56
   0   9   2    1.08    1.59
   0  -9  -2   -0.61    1.64
   0   9   3   13.86    3.94
   0   9   3   16.62    4.39
   0  -9  -3   15.55    3.88
   0  -9  -3   18.73    4.60
   0   9   4    6.66    2.34
   0  -9  -4    7.62    2.87
   0   9   4    6.15    2.58
   0   9   5    1.49    1.53
   0  -9  -5    0.95    1.13
   0   9   5    0.10    0.60
   0   9   6    2.88    1.97
   0   9   6    2.74    1.05
   0  -9  -6    1.85    1.23
   0  -9  -7    4.25    1.30
   0   9   7    4.91    1.73
   0 -10   8    2.27    1.06
   0 -10   7    6.26    1.82
   0 -10   6   -1.34    0.91
   0  10  -5   17.60    3.47
   0 -10   5   19.88    3.80
   0 -10   5   17.86    3.21
   0 -10   4    0.92    1.04
   0 -10   4    0.66    0.98
   0 -10   3    1.89    1.21
   0 -10   2    0.86    0.79
   0 -10   1    6.42    2.47
   0  10   0    0.56    0.88
   0 -10   0    1.20    1.37
   0 -10   0   -2.01    1.10
   0 -10  -1   10.04    2.50
   0 -10  -1   16.94    3.96
   0  10   1   18.35    4.00
   0  10   1   16.49    3.98
   0  10   2    0.80    1.26
   0 -10  -2    2.16    1.20
   0 -10  -2    0.67    0.54
   0  10   2    0.07    0.77
   0 -10  -3   11.75    2.77
   0  10   3   13.36    3.37
   0 -10  -3   12.23    2.98
   0  10   3   14.30    3.28
   0  10   4    3.49    1.75
   0 -10  -4    1.86    1.06
   0  10   4    2.92    1.26
   0  10   5    4.89    1.77
   0 -10  -5    3.32    1.25
   0  11  -4    3.65    1.63
   0 -11   3    0.20    0.54
   0  11  -3    1.88    1.08
   0  11  -2    0.53    0.95
   0 -11   2    0.55    0.50
   0  11  -1   19.23    3.49
   0  11  -1   19.35    3.42
   0 -11   1   12.99    2.75
   0  11   0    0.53    0.78
   0  11   0    0.38    0.65
   0 -11   0   -0.63    0.79
   0 -11  -1    3.72    1.31
   0  11   1    3.68    1.48
  -1 -10  -2    1.01    0.84
  -1 -10  -2    1.27    0.92
   1  10   2    2.47    1.39
   1  10   2    2.57    1.52
   1  10   1    4.16    1.73
   1  10   1    1.60    0.96
  -1 -10  -1    1.15    0.75
  -1 -10  -1    2.78    1.42
   1  10   0    0.68    0.74
   1  10   0    0.46    0.99
  -1 -10   0    0.16    0.30
   1  10  -1    0.95    0.36
  -1 -10   1    1.32    1.18
  -1 -10   2    2.51    1.31
   1  10  -2    0.95    0.66
   1  10  -2    4.50    1.75
   1  10  -3    8.12    2.78
   1  10  -3    5.09    1.84
  -1 -10   3    4.29    1.54
   1  10  -4    5.53    1.89
  -1 -10   4    2.85    1.40
   1  10  -4    5.19    2.09
  -1 -10   4    3.48    1.30
  -1 -10   5    7.63    1.98
   1  10  -5    7.45    2.08
  -1 -10   6    0.86    0.50
   1  10  -6    1.90    0.90
  -1  -9  -5    2.56    1.14
   1   9   5    5.24    1.85
   1   9   4    3.57    1.62
   1   9   4    6.43    2.39
  -1  -9  -4    5.10    1.94
  -1  -9  -3    0.98    0.83
   1   9   3    4.45    2.13
  -1  -9  -3    1.95    1.30
   1   9   3    1.98    1.41
   1   9   2   12.50    3.80
  -1  -9  -2   12.65    3.51
  -1  -9  -2    9.53    2.66
   1   9   2   11.53    3.45
  -1  -9  -1   48.76    6.07
  -1  -9  -1   59.90    7.76
   1   9   0    0.52    1.66
  -1  -9   0    1.46    1.56
  -1  -9   0    0.62    1.06
   1   9   0    1.62    1.23
   1   9  -1    5.69    2.62
  -1  -9   1    6.90    2.77
   1   9  -1    4.46    2.04
  -1  -9   2    3.62    1.84
   1   9  -2    3.12    2.05
  -1  -9   3   -0.89    1.38
  -1  -9   3    0.52    0.35
  -1  -9   4    9.44    2.99
   1   9  -4    7.13    2.38
   1   9  -4   15.17    3.91
  -1  -9   4    5.61    2.06
  -1  -9   5    4.59    2.13
   1   9  -5    6.99    2.38
   1   9  -6    2.74    1.70
  -1  -9   6    5.44    2.30
   1   9  -6    3.77    2.29
   1   9  -7    1.36    1.03
  -1  -9   7    1.70    1.20
   1   9  -7    3.66    1.88
   1   9  -8    3.61    1.57
  -1  -9   8    4.88    1.53
   1   9  -8    7.91    2.42
   1   9  -9   11.85    2.42
  -1  -9   9    8.54    1.88
  -1  -8  -7   12.89    2.49
   1   8   7   18.86    3.70
  -1  -8  -6    0.27    0.90
   1   8   6    3.34    1.62
   1   8   5    0.19    0.54
   1   8   5   -0.92    1.43
  -1  -8  -5   -0.33    1.17
   1   8   4   -0.62    0.52
  -1  -8  -4    0.29    0.48
   1   8   4   -1.07    0.65
   1   8   3   -0.54    1.02
   1   8   3   -0.75    0.52
  -1  -8  -3   -0.08    0.50
  -1  -8  -3    0.41    0.76
  -1  -8  -2   22.41    4.94
   1   8   2   35.89    7.06
  -1  -8  -2   30.34    6.26
  -1  -8  -1   74.44    9.97
   1   8   1   92.29   11.39
   1   8   1   75.69    8.83
  -1  -8  -1   72.01    8.59
  -1  -8   0   69.58    8.13
   1   8   0   84.09    9.66
  -1  -8   0   80.57   10.21
   1   8  -1    3.75    1.97
  -1  -8   1    2.92    1.99
   1   8  -1    4.90    2.02
  -1  -8   2   24.14    5.39
  -1  -8   2   12.45    3.74
   1   8  -2   16.84    4.36
   1   8  -2   15.54    4.48
   1   8  -3   21.98    4.75
   1   8  -3   27.92    5.81
  -1  -8   3   19.76    4.70
  -1  -8   3   30.06    5.93
   1   8  -4   41.41    6.76
  -1  -8   4   39.88    6.71
  -1  -8   4   39.57    6.12
  -1  -8   5  110.02   10.82
   1   8  -5  108.51   11.11
  -1  -8   6    0.27    0.55
   1   8  -6    1.50    1.57
   1   8  -7   17.65    4.61
  -1  -8   7   11.98    3.26
  -1  -8   8    1.49    1.16
   1   8  -8    0.09    1.12
   1   8  -9    1.93    1.43
  -1  -8   9    1.64    1.03
   1   8 -10    0.15    0.37
  -1  -8  10    0.41    0.47
   1   7   9    3.16    1.51
   1   7   8   -0.26    0.43
   1   7   7   40.00    6.75
  -1  -7  -7   32.70    4.75
   1   7   6   38.41    6.70
  -1  -7  -6   39.38    6.11
  -1  -7  -6   31.43    4.91
   1   7   6   36.87    6.67
  -1  -7  -5   20.61    3.96
   1   7   5   37.00    6.86
   1   7   5   31.84    6.60
  -1  -7  -5   34.27    6.16
   1   7   4   44.32    7.81
   1   7   4   36.94    7.01
  -1  -7  -4   39.54    7.08
  -1  -7  -4   42.61    7.45
  -1  -7  -3   21.05    5.36
  -1  -7  -3   22.71    5.56
   1   7   3   27.70    6.20
   1   7   3   21.31    5.25
  -1  -7  -2   98.85   11.21
   1   7   2  101.84   10.39
   1   7   2  101.82   11.79
  -1  -7  -2  130.19   13.79
   1   7   1  135.51   12.31
  -1  -7  -1  147.09   13.08
  -1  -7  -1  118.56   11.72
   1   7   0    1.37    1.76
  -1  -7   0   -0.38    1.73
  -1  -7   0    1.17    1.22
  -1  -7   0    0.01    1.46
   1   7   0   -0.94    1.19
   1   7   0   -2.49    2.00
   1   7  -1   13.51    4.00
   1   7  -1   11.65    3.33
   1   7  -1   19.10    4.71
   1   7  -1   14.38    3.81
  -1  -7   1   10.20    3.23
  -1  -7   1   21.32    5.12
  -1  -7   1   13.80    3.86
   1   7  -2    1.55    1.76
  -1  -7   2    4.76    2.94
   1   7  -2    0.55    1.55
  -1  -7   2    1.36    0.95
  -1  -7   2    2.11    1.95
  -1  -7   2    1.08    0.73
   1   7  -2    1.58    1.47
  -1  -7   3    2.08    1.71
  -1  -7   3    4.37    2.78
   1   7  -3    5.11    2.93
   1   7  -3    7.01    2.66
  -1  -7   3    6.00    2.68
   1   7  -3    1.45    1.46
   1   7  -3    2.55    1.67
   1   7  -4   20.00    4.84
  -1  -7   4   33.17    6.64
   1   7  -4   31.07    6.24
   1   7  -4   24.15    5.46
  -1  -7   4   31.11    6.11
  -1  -7   4   21.35    4.80
  -1  -7   4   19.70    4.53
  -1  -7   5   37.14    7.15
  -1  -7   5   50.02    7.54
   1   7  -5   29.62    6.16
  -1  -7   5   26.58    4.89
   1   7  -5   30.32    6.33
   1   7  -5   34.87    6.74
  -1  -7   6   53.17    7.51
  -1  -7   6   47.39    8.20
   1   7  -6   37.74    7.09
  -1  -7   7   34.84    5.91
  -1  -7   7   38.72    7.13
   1   7  -8   32.69    5.64
  -1  -7   8   32.48    5.36
  -1  -7   8   36.48    6.78
  -1  -7   9   51.10    7.59
   1   7  -9   52.47    6.87
  -1  -7   9   44.07    5.84
   1   7 -10   19.96    3.80
  -1  -7  10   18.82    4.04
  -1  -7  10   16.63    3.19
  -1  -7  11   23.02    4.01
   1   7 -11   26.87    3.88
   1   7 -12    2.08    1.07
   1   6  10    7.07    2.10
  -1  -6 -10    4.71    1.30
   1   6  10    4.86    1.61
   1   6   9   21.60    4.16
   1   6   9   21.86    4.49
  -1  -6  -9   19.37    3.17
   1   6   8    7.71    3.14
  -1  -6  -8    4.79    1.90
  -1  -6  -8    6.15    2.09
  -1  -6  -7   18.68    3.70
   1   6   7   17.12    4.63
  -1  -6  -7   22.03    4.49
  -1  -6  -7   16.57    3.71
   1   6   6   14.80    4.47
   1   6   6   13.89    4.15
  -1  -6  -6   14.97    3.94
  -1  -6  -6   15.19    4.21
  -1  -6  -5    4.38    2.72
   1   6   5    2.41    1.51
   1   6   5    2.09    1.68
  -1  -6  -5    3.76    2.24
  -1  -6  -4    1.98    1.55
   1   6   4   -1.30    1.41
   1   6   4    0.48    1.00
   1   6   4    1.20    0.77
  -1  -6  -4    1.71    2.56
   1   6   3   91.04   10.73
  -1  -6  -3   98.75   11.27
  -1  -6  -2   38.91    6.38
   1   6   1   99.20    9.86
  -1  -6  -1   90.72   10.09
   1   6   1   99.97    9.22
   1   6   0  155.59   11.43
  -1  -6   0  156.08   13.31
  -1  -6   1  178.50   14.15
   1   6  -1  175.51   13.13
   1   6  -1  186.79   12.69
  -1  -6   2  348.90   18.90
   1   6  -2  353.92   19.18
   1   6  -2  347.44   18.91
  -1  -6   2  346.33   19.27
   1   6  -3  115.28   10.97
  -1  -6   3  106.25   10.32
  -1  -6   3  100.71   10.19
   1   6  -3  101.10   10.38
  -1  -6   3  118.82    9.30
   1   6  -3  104.23   10.62
   1   6  -4  142.10   12.74
   1   6  -4  132.35   12.41
  -1  -6   4  134.09   11.16
  -1  -6   4  124.40   10.61
   1   6  -5   77.24    9.93
   1   6  -5   67.49    9.04
  -1  -6   5   67.17    5.35
  -1  -6   5   61.06    7.16
   1   6  -6    5.97    2.40
  -1  -6   6   10.95    3.90
  -1  -6   6   11.68    3.78
   1   6  -6    9.27    2.94
  -1  -6   6    7.97    1.91
  -1  -6   6    3.53    2.26
   1   6  -6    6.91    3.01
   1   6  -7   96.68   10.69
  -1  -6   7   87.26   10.79
  -1  -6   7   90.61    9.80
  -1  -6   7   78.89    6.06
   1   6  -7   80.16   10.68
  -1  -6   8   77.20    9.89
   1   6  -8   91.23   10.43
   1   6  -8   83.56   10.19
  -1  -6   8   72.93    8.36
  -1  -6   9   16.25    4.55
   1   6  -9   16.84    4.57
  -1  -6   9   12.78    3.26
  -1  -6  10   27.29    5.62
   1   6 -10   30.11    5.71
   1   6 -11   11.31    2.88
  -1  -6  11   12.72    3.57
   1   6 -12   17.33    3.27
  -1  -6  12   16.90    3.30
   1   6 -13   25.12    2.97
  -1  -5 -11    6.41    1.59
   1   5  11    7.87    2.06
   1   5  10    1.31    0.66
  -1  -5 -10    0.61    0.33
   1   5  10    1.38    1.21
  -1  -5  -9   44.61    5.82
   1   5   9   34.13    6.26
  -1  -5  -9   37.14    5.64
   1   5   8   64.12    9.24
  -1  -5  -8   63.47    7.87
  -1  -5  -7  104.56   10.23
  -1  -5  -7   77.94    8.95
  -1  -5  -7   97.03   10.34
   1   5   7   90.04   11.01
  -1  -5  -6  111.41   11.23
   1   5   6  110.88   12.14
   1   5   6  104.63    8.09
   1   5   6  104.84   11.47
  -1  -5  -6   92.07    9.79
  -1  -5  -6  132.76   12.49
   1   5   5  112.89   11.94
   1   5   5  115.01   11.70
   1   5   5  113.84    8.35
  -1  -5  -5  147.87   13.48
  -1  -5  -5  114.74   11.27
  -1  -5  -5   96.48    9.66
  -1  -5  -4  154.30   11.62
   1   5   4  171.37   10.12
   1   5   3  332.96   16.01
  -1  -5  -3  300.61   14.89
  -1  -5  -2   83.83    9.14
   1   5   2   96.02    8.38
   1   5   1   23.30    4.09
   1   5   1   19.46    3.66
  -1  -5  -1   24.93    5.29
   1   5   0   52.43    6.55
   1   5   0   53.50    6.09
  -1  -5   0   56.04    6.94
  -1  -5   0   51.14    7.47
   1   5  -1    1.83    1.33
   1   5  -1    0.98    1.25
  -1  -5   1    1.98    1.84
  -1  -5   1    3.26    2.80
  -1  -5   2  378.17   17.57
   1   5  -2  373.58   17.22
   1   5  -2  372.65   17.37
   1   5  -2  349.38   17.17
   1   5  -3    3.29    1.33
  -1  -5   3    4.07    1.79
  -1  -5   3    6.58    2.66
   1   5  -3    2.35    1.26
  -1  -5   4  192.82   12.08
   1   5  -4  204.63   14.38
  -1  -5   4  181.39    7.61
   1   5  -4  191.31   13.67
  -1  -5   4  160.75   11.41
  -1  -5   5   92.96    5.72
   1   5  -5  107.75   10.09
   1   5  -5  104.86   10.81
  -1  -5   5   79.59    7.77
   1   5  -6  436.15   22.08
  -1  -5   6  376.54   11.90
   1   5  -6  392.11   22.43
   1   5  -7  560.63   26.71
  -1  -5   7  505.59   14.49
   1   5  -7  518.56   26.62
  -1  -5   8   94.22    6.26
   1   5  -8   99.12   11.80
   1   5  -8  109.78   12.03
  -1  -5   8  103.86   11.56
  -1  -5   8   91.58    9.39
  -1  -5   8  114.16   10.41
  -1  -5   9   15.01    4.08
   1   5  -9   12.81    4.37
   1   5  -9    9.44    3.36
   1   5 -10   89.14    9.45
   1   5 -10  100.77   11.14
  -1  -5  10   82.20    9.76
   1   5 -11   74.72    8.11
   1   5 -11   77.89    9.10
  -1  -5  11   70.55    8.49
   1   5 -12    6.75    2.35
  -1  -5  12    4.41    1.94
   1   5 -12    4.44    1.89
   1   5 -13    5.88    1.77
   1   5 -13    5.36    1.55
  -1  -5  13    7.27    1.97
  -1  -5  13    2.95    1.21
  -1  -4 -12   22.58    2.92
   1   4  12   28.48    3.94
   1   4  11    2.35    1.41
  -1  -4 -11    2.59    1.03
   1   4  11    2.46    1.26
  -1  -4 -11    1.14    0.51
  -1  -4 -10    9.76    2.47
   1   4  10    8.10    2.51
   1   4  10    6.67    2.57
  -1  -4 -10   12.22    3.15
  -1  -4  -9  204.88   14.29
   1   4   9  217.08   16.65
  -1  -4  -9  214.28   14.31
  -1  -4  -8   22.12    4.86
  -1  -4  -8   17.11    4.29
   1   4   8   19.16    5.08
  -1  -4  -8   21.07    4.95
   1   4   7    1.01    1.01
   1   4   7    0.24    0.56
   1   4   6   30.03    4.09
  -1  -4  -6   26.59    5.20
  -1  -4  -5   90.21    9.03
   1   4   5  100.97    7.32
   1   4   4    0.92    0.59
   1   4   4    1.68    1.00
  -1  -4  -4    2.42    1.67
   1   4   3  225.67   12.08
  -1  -4  -3  203.86   11.75
  -1  -4  -2  672.60   20.99
   1   4   2  690.89   20.25
   1   4   1  655.81   18.98
  -1  -4  -1  726.48   21.67
   1   4   0  796.50   20.77
   1   4   0  760.56   20.94
   1   4  -1 1285.50   27.01
   1   4  -1 1248.84   27.06
  -1  -4   2  254.63   12.72
   1   4  -2  233.31   12.24
   1   4  -2  226.36   11.63
   1   4  -3   79.02    7.59
  -1  -4   3   84.64    7.16
   1   4  -3   91.29    7.18
   1   4  -4  389.36   18.58
  -1  -4   4  357.79   14.56
   1   4  -4  351.09   15.49
   1   4  -4  406.94   17.35
  -1  -4   5  203.81   10.87
   1   4  -5  230.95   14.56
   1   4  -5  218.89   14.66
   1   4  -6   11.12    4.02
   1   4  -6    9.68    3.13
  -1  -4   6    8.88    3.03
   1   4  -7   10.65    4.28
  -1  -4   7    6.57    2.92
  -1  -4   7    8.89    1.84
   1   4  -7    6.72    2.52
   1   4  -8  421.62   23.59
  -1  -4   8  410.75   12.42
  -1  -4   8  419.41   22.64
   1   4  -8  467.40   25.92
   1   4  -9   -1.23    2.34
   1   4  -9    2.27    1.81
  -1  -4   9    1.16    3.26
  -1  -4   9   -2.59    1.82
   1   4  -9   -0.88    1.73
  -1  -4   9    1.03    0.64
  -1  -4   9    1.39    1.93
   1   4 -10  106.17   11.09
   1   4 -10   86.06   10.44
  -1  -4  10   84.09   10.48
  -1  -4  10   89.09   10.43
  -1  -4  10   96.20   10.71
   1   4 -11  103.87   10.53
  -1  -4  11  101.76   10.75
  -1  -4  11   92.85   10.07
  -1  -4  12   98.86    9.46
  -1  -4  12  104.41   10.20
   1   4 -12  111.07    9.65
  -1  -4  13   58.54    6.22
   1   4 -13   72.37    6.77
   1   4 -13   69.14    6.49
   1   4 -14   15.80    2.50
   1   4 -14   12.62    2.14
  -1  -4  14   14.19    2.45
  -1  -3 -12    7.45    1.97
   1   3  12    9.81    2.76
  -1  -3 -11   35.87    4.64
   1   3  11   33.66    5.04
   1   3  11   44.04    6.80
  -1  -3 -11   41.22    5.83
  -1  -3 -10    4.34    2.50
   1   3  10    0.32    1.31
  -1  -3 -10    1.46    1.43
   1   3  10   -2.68    1.60
   1   3   9   84.87    9.45
   1   3   9   85.71   10.64
  -1  -3  -9   95.30    9.92
  -1  -3  -9   84.09   10.13
  -1  -3  -9   76.18    8.60
   1   3   8  294.00   12.60
  -1  -3  -8  298.09   19.24
  -1  -3  -8  290.55   16.92
   1   3   8  325.53   20.52
  -1  -3  -8  328.84   18.81
  -1  -3  -7  297.68   16.93
   1   3   7  303.89   12.60
  -1  -3  -6  330.96   17.26
   1   3   6  351.69   13.23
  -1  -3  -5  288.83   15.08
   1   3   5  295.93   11.57
   1   3   4  163.57    8.33
  -1  -3  -4  142.02   10.04
   1   3   4  142.26    9.37
   1   3   3  785.19   20.55
  -1  -3  -3  733.00   20.59
  -1  -3  -2    2.82    1.21
   1   3   2    1.63    0.89
  -1  -3  -2    3.85    1.41
  -1  -3  -1   93.69    6.61
   1   3   1   99.64    6.53
  -1  -3  -1   86.54    5.74
  -1  -3   0  157.79    8.79
   1   3   0  146.28    7.87
   1   3   0  141.16    7.77
   1   3  -1   37.40    4.05
  -1  -3   1   44.75    4.55
   1   3  -1   42.46    4.16
   1   3  -1   36.40    4.13
   1   3  -2 1158.52   23.76
  -1  -3   2 1214.76   16.08
  -1  -3   2 1136.26   22.86
   1   3  -2 1088.20   22.70
   1   3  -2 1224.72   21.73
  -1  -3   3  569.87   16.37
   1   3  -3  553.92   15.81
  -1  -3   4  826.78   23.32
   1   3  -4  833.91   24.28
   1   3  -4  825.98   20.51
   1   3  -4  863.84   24.55
  -1  -3   4  786.50   19.18
   1   3  -5 1171.77   31.66
   1   3  -5 1198.24   33.43
  -1  -3   5 1126.53   22.96
  -1  -3   5 1149.34   29.49
   1   3  -6  477.36   21.79
  -1  -3   6  500.46   20.94
   1   3  -6  474.12   24.30
   1   3  -7  615.52   26.41
   1   3  -7  668.58   30.14
  -1  -3   7  687.16   26.08
   1   3  -8  184.85   14.96
  -1  -3   8  191.25   14.54
   1   3  -8  198.86   16.67
   1   3  -9  134.21   14.20
   1   3  -9  136.53   12.98
  -1  -3   9  126.61    6.80
  -1  -3   9  129.91   12.60
  -1  -3  10   96.55   10.56
  -1  -3  10   84.75   10.34
  -1  -3  10   84.16   10.14
   1   3 -10  105.89   11.65
  -1  -3  10   82.81    5.58
   1   3 -10   93.75   11.43
  -1  -3  11    2.79    1.74
   1   3 -11   -1.98    2.64
  -1  -3  11    0.21    1.88
   1   3 -11    3.69    2.65
  -1  -3  11    1.16    0.72
  -1  -3  12    0.36    0.49
   1   3 -12    0.87    1.39
  -1  -3  12    1.45    0.96
   1   3 -13    4.49    1.26
  -1  -3  13    6.96    2.32
  -1  -3  13    6.73    2.17
   1   3 -13   10.02    2.66
   1   3 -14   13.45    2.36
   1   3 -14   16.06    2.81
  -1  -3  14   12.69    2.60
  -1  -2 -13   23.27    3.27
   1   2  13   27.16    3.89
  -1  -2 -12   49.03    6.00
  -1  -2 -12   47.63    5.31
   1   2  12   51.05    6.63
  -1  -2 -11   36.46    6.03
   1   2  11   29.76    4.90
   1   2  11   34.54    6.30
  -1  -2 -11   32.52    5.17
  -1  -2 -10   19.31    4.45
   1   2  10   29.18    6.11
   1   2  10   24.89    4.85
  -1  -2 -10   32.37    5.21
  -1  -2 -10   20.85    4.78
  -1  -2  -9   36.21    6.04
   1   2   9   31.48    5.44
  -1  -2  -9   38.15    5.97
  -1  -2  -9   36.87    6.90
   1   2   9   45.27    6.92
   1   2   9   41.04    7.38
   1   2   9   37.39    4.39
  -1  -2  -8    5.26    3.21
   1   2   8    5.26    2.61
   1   2   8    5.89    1.71
  -1  -2  -7    8.75    2.88
   1   2   7    8.59    2.02
   1   2   6  210.45    9.51
  -1  -2  -6  213.80   12.67
   1   2   5   84.10    5.68
  -1  -2  -5   83.55    7.37
  -1  -2  -4 1030.79   23.58
   1   2   4 1063.96   19.46
  -1  -2  -3 1083.05   19.37
   1   2   3 1116.80   22.42
  -1  -2  -3 1134.10   22.19
  -1  -2  -2 1005.89   18.82
  -1  -2  -2 1010.14   18.50
   1   2   2 1001.60   19.65
   1   2   1 2285.32   27.80
   1   2   1 2289.74   18.11
  -1  -2  -1 2291.15   27.84
  -1  -2  -1 2205.96   23.63
   1   2   0  711.80   14.96
  -1  -2   0  764.83   17.16
  -1  -2   0  731.40   16.24
  -1  -2   1 2095.51   15.55
  -1  -2   1 2088.03   26.98
  -1  -2   1 2022.20   28.33
   1   2  -1 2003.65   25.67
   1   2  -2  444.76   12.96
  -1  -2   2  426.46    7.68
  -1  -2   2  455.60   12.56
   1   2  -3 1179.87   22.95
  -1  -2   3 1255.83   23.85
  -1  -2   3 1121.20   20.05
   1   2  -3 1272.82   24.09
   1   2  -3 1155.16   18.82
   1   2  -4   20.96    3.83
  -1  -2   4   28.25    3.25
   1   2  -4   26.21    4.01
  -1  -2   4   23.55    3.66
   1   2  -5   30.12    5.34
  -1  -2   5   35.31    4.81
  -1  -2   5   32.52    3.55
   1   2  -5   37.04    5.36
   1   2  -6  292.70   18.31
  -1  -2   6  432.84   18.22
  -1  -2   7  141.72   11.24
   1   2  -7  112.06   12.31
   1   2  -8  210.00   17.23
  -1  -2   8  221.00   15.04
   1   2  -9  492.89   27.39
  -1  -2   9  461.14   22.88
  -1  -2  10  283.08   18.54
  -1  -2  10  294.51   18.14
  -1  -2  10  316.94   19.35
   1   2 -10  343.26   19.30
  -1  -2  10  260.81    9.70
   1   2 -10  297.22   20.35
   1   2 -10  330.56   20.73
  -1  -2  11  179.89   14.90
  -1  -2  11  192.39   14.41
  -1  -2  11  203.50   15.49
   1   2 -11  209.44   15.81
   1   2 -11  218.11   14.72
   1   2 -11  202.52   15.57
  -1  -2  12  126.73   11.08
  -1  -2  12  152.32   12.76
   1   2 -12  152.42   12.38
   1   2 -12  146.80   11.05
  -1  -2  13   86.63    8.22
  -1  -2  13   95.36    9.29
   1   2 -13   99.62    8.87
   1   2 -13   96.07    7.82
   1   2 -14   34.72    3.84
  -1  -2  14   39.50    5.03
   1   2 -14   42.90    4.86
  -1  -1 -13    9.30    2.13
   1   1  13   11.26    2.76
  -1  -1 -13   13.36    2.65
  -1  -1 -12   11.46    3.09
   1   1  12   10.58    2.99
  -1  -1 -12   18.38    3.98
  -1  -1 -11   58.37    7.90
  -1  -1 -11   46.46    6.70
   1   1  11   59.56    8.50
   1   1  11   52.50    4.42
   1   1  11   47.92    6.39
   1   1  10  158.40   12.37
   1   1  10  186.39   15.37
  -1  -1 -10  163.92   14.24
   1   1  10  192.71    9.15
  -1  -1 -10  161.98   12.35
  -1  -1 -10  159.55   11.18
  -1  -1 -10  164.58   13.49
   1   1   9  162.43   12.20
   1   1   9  171.29   12.93
   1   1   9  197.35   15.76
  -1  -1  -9  156.60   11.30
  -1  -1  -9  183.75   13.59
  -1  -1  -9  185.25   15.54
   1   1   9  188.79   14.21
   1   1   8  273.09   11.17
  -1  -1  -8  256.68   14.04
   1   1   8  260.63   14.77
  -1  -1  -7  464.97   17.80
   1   1   7  487.05   14.24
   1   1   6  695.03   16.15
  -1  -1  -6  686.77   20.02
  -1  -1  -5  250.38   11.06
   1   1   5  242.87    9.10
   1   1   4   80.77    4.96
  -1  -1  -4   51.40    4.39
   1   1   3  313.88   11.20
   1   1   3  302.11    9.02
  -1  -1  -3  304.36    9.32
  -1  -1  -2   43.12    3.25
   1   1   2   38.25    3.59
   1   1   2   41.69    3.16
  -1  -1  -2   45.44    3.04
   1   1   2   40.78    2.23
   1   1   1 1421.30   19.52
   1   1   1 1471.48   14.58
  -1  -1  -1 1419.94   18.89
   1   1   1 1484.14   17.29
  -1  -1  -1 1467.65   19.21
   1   1   0 9224.69   56.85
  -1  -1   0 9446.56   47.48
  -1  -1   0 9258.73   50.58
   1   1   0 9409.43   46.56
  -1  -1   1  480.49   11.19
  -1  -1   1  473.54   11.80
   1   1  -1  504.70   13.24
  -1  -1   2 1465.56   19.90
   1   1  -2 1504.59   23.46
  -1  -1   2 1446.42   15.29
   1   1  -2 1434.69   19.58
   1   1  -3 1381.07   21.62
   1   1  -3 1411.38   17.06
  -1  -1   3 1393.94   20.35
   1   1  -4  581.64   16.24
   1   1  -4  567.94   11.55
  -1  -1   4  628.70   17.38
  -1  -1   4  560.82   13.38
   1   1  -4  607.59   19.02
   1   1  -5 4416.11   62.17
  -1  -1   5 4429.80   38.99
  -1  -1   6  707.74   22.14
   1   1  -6  350.35   19.54
  -1  -1   7  653.04   23.22
   1   1  -7  335.10   21.30
  -1  -1   8   98.78    9.67
   1   1  -8  101.46   12.17
  -1  -1   9   85.29    9.63
   1   1  -9   95.93   11.84
   1   1 -10    3.97    2.18
   1   1 -10    2.66    1.75
  -1  -1  10    0.43    1.69
  -1  -1  10    1.38    1.14
   1   1 -10    4.96    3.65
  -1  -1  10    1.55    1.45
   1   1 -11    4.28    1.82
  -1  -1  11    4.31    2.02
  -1  -1  11    7.43    2.79
   1   1 -11    7.28    3.18
   1   1 -11    8.63    3.22
  -1  -1  11    6.86    2.50
   1   1 -12    2.07    1.72
  -1  -1  12    1.85    1.52
   1   1 -12   -0.24    0.98
  -1  -1  12    0.11    0.96
  -1  -1  13   97.32    8.72
  -1  -1  13   97.38    9.58
   1   1 -13  101.05    9.08
   1   1 -13   98.99    8.58
  -1  -1  14   54.43    6.05
   1   1 -14   54.66    5.58
   1   1 -14   41.95    4.58
  -1   0 -13   23.64    3.80
   1   0  13   22.46    4.08
  -1   0 -13   23.69    3.78
  -1   0 -12   10.42    3.22
   1   0  12    8.67    2.96
  -1   0 -12   14.23    3.68
   1   0  12    8.58    1.68
  -1   0 -11   27.06    5.54
   1   0  11   27.53    5.70
   1   0  11   28.88    3.54
  -1   0 -11   32.01    6.06
   1   0  11   28.87    5.14
  -1   0 -10   16.17    4.80
   1   0  10   19.61    4.62
   1   0  10   16.60    4.65
   1   0  10   17.63    2.90
  -1   0 -10   16.20    4.22
   1   0   9    0.64    0.26
  -1   0  -9   -1.08    0.74
   1   0   9    1.70    1.13
  -1   0  -9    1.39    1.44
   1   0   9    0.81    1.01
  -1   0  -9    2.71    2.05
   1   0   9    0.60    0.90
   1   0   8    9.45    2.79
  -1   0  -8   15.22    3.19
  -1   0  -7    4.98    1.71
  -1   0  -7    5.49    1.97
   1   0   7    6.06    2.14
   1   0   6 1786.27   33.33
  -1   0  -6 1800.18   28.90
  -1   0  -6 1716.09   27.68
   1   0   6 1787.15   25.20
  -1   0  -5  460.39   12.87
   1   0   5  480.66   12.27
  -1   0  -4 1615.12   20.49
   1   0   4 1539.26   20.44
  -1   0  -3  349.79    8.60
   1   0   3  345.27    6.85
   1   0   3  356.78    9.29
  -1   0  -3  345.77    8.17
  -1   0  -3  355.30    8.26
   1   0   2 1009.17   13.41
   1   0   2 1008.63   14.41
  -1   0  -2  969.82   11.96
  -1   0  -2  955.14   12.01
  -1   0  -2 1007.09   13.93
   1   0   2  999.76   17.38
   1   0   1 9194.51   44.26
  -1   0  -1 9627.24   41.25
  -1   0  -1 9495.99   20.40
  -1   0  -1 9778.53   39.75
   1   0   1 9999.00   38.25
  -1   0   0 2508.29   22.35
   1   0   0 2518.90   19.79
  -1   0   1   10.54    1.55
   1   0  -1   14.28    1.74
  -1   0   1   11.41    1.41
  -1   0   1   10.10    1.71
  -1   0   2  142.76    5.85
   1   0  -2  155.93    5.71
  -1   0   2  145.31    6.65
  -1   0   2  155.48    5.51
  -1   0   3  615.14   12.86
   1   0  -3  625.57   12.37
  -1   0   3  610.17   14.63
  -1   0   4   92.14    5.29
  -1   0   4   93.12    6.08
  -1   0   4   99.53    6.84
  -1   0   4   79.63    4.44
   1   0  -4   96.85    5.49
  -1   0   5   23.81    3.53
  -1   0   5   26.90    3.01
   1   0  -5   32.59    4.97
  -1   0   6 2113.07   27.57
  -1   0   6 2242.92   38.59
  -1   0   7  654.82   22.68
   1   0  -7  447.76   22.96
  -1   0   8  565.83   22.79
   1   0  -8  481.06   25.11
  -1   0   9  827.82   29.35
   1   0  -9  827.23   32.96
   1   0 -10  355.82   22.13
  -1   0  10  355.40   19.32
  -1   0  10  370.90   20.52
   1   0 -10  329.21   18.66
   1   0 -10  369.09   21.73
  -1   0  10  321.00   19.16
  -1   0  11  259.27   17.43
  -1   0  11  242.57   16.04
   1   0 -11  277.65   18.55
   1   0 -11  278.34   18.22
  -1   0  11  233.95   16.68
   1   0 -12  148.17   12.52
  -1   0  12  146.24   12.61
  -1   0  12  139.10   11.67
   1   0 -12  152.09   12.43
  -1   0  13   65.05    7.06
  -1   0  13   62.18    7.47
   1   0 -13   70.79    7.36
   1   0 -13   66.54    7.20
   1   0 -14   14.84    2.76
  -1   0  14   16.08    3.22
   1   0 -14   12.53    2.57
  -1   1 -14    9.61    1.96
  -1   1 -13   39.38    4.89
  -1   1 -13   40.56    5.00
   1  -1  13   37.92    3.23
  -1   1 -13   39.91    4.97
  -1   1 -12   26.32    4.70
  -1   1 -12   31.57    5.17
   1  -1  12   31.93    5.68
   1  -1  12   33.03    3.51
   1  -1  11  102.27   11.08
   1  -1  11   93.93    6.54
  -1   1 -11   82.54    9.28
  -1   1 -11   85.20    9.30
  -1   1 -10  178.05   14.44
  -1   1 -10  171.23   13.78
   1  -1  10  210.92   15.06
   1  -1  10  203.92   16.15
  -1   1 -10  189.13   12.55
   1  -1   9  268.11   18.14
  -1   1  -9  292.92   15.76
  -1   1  -9  248.18   16.95
   1  -1   9  243.99   14.52
   1  -1   9  292.39   17.78
  -1   1  -9  240.85   15.37
   1  -1   8  217.89   13.20
  -1   1  -8  174.32   11.20
  -1   1  -7  492.29   16.96
  -1   1  -7  495.70   15.07
   1  -1   6  365.31   15.21
  -1   1  -6  342.39   10.99
  -1   1  -6  334.10   12.43
  -1   1  -5   51.81    3.70
   1  -1   5   47.33    5.10
   1  -1   4   13.13    1.63
  -1   1  -4    9.22    1.33
   1  -1   3   13.15    2.03
   1  -1   3   15.51    2.38
   1  -1   3   14.52    1.57
  -1   1  -3   12.58    1.44
  -1   1  -3   12.82    1.43
   1  -1   3   11.98    2.16
   1  -1   2  739.63   15.39
   1  -1   2  704.29   14.29
  -1   1  -2  711.18   12.43
  -1   1  -2  731.03   10.82
   1  -1   2  763.14   10.21
  -1   1  -1   22.18    2.18
  -1   1  -1   39.93    3.28
   1  -1   1   72.16    5.41
   1  -1   1   49.41    3.26
  -1   1  -1   29.40    2.90
   1  -1   1   59.80    4.47
  -1   1   0 5548.96   33.07
  -1   1   0 5454.25   26.46
   1  -1  -1  506.66    9.51
  -1   1   1  519.36   10.30
  -1   1   1  506.03    7.14
  -1   1   2 3458.32   26.86
   1  -1  -2 3383.94   27.17
  -1   1   2 3420.45   16.00
   1  -1  -2 3443.57   28.88
   1  -1  -3 2896.80   29.06
  -1   1   3 2874.45   12.48
  -1   1   3 2885.19   24.86
   1  -1  -4 2182.79   29.06
  -1   1   4 2188.00   30.82
  -1   1   5 1857.64   31.77
   1  -1  -5 2010.84   32.88
   1  -1  -6  210.55   11.54
   1  -1  -6  245.73   13.61
  -1   1   6  248.15   12.83
   1  -1  -7  225.85   14.57
  -1   1   7  246.03   13.89
   1  -1  -7  260.70   13.93
  -1   1   8   30.59    5.31
   1  -1  -8   35.73    5.60
   1  -1  -9   -1.30    1.14
  -1   1   9   -0.90    1.52
   1  -1 -10   29.44    6.50
   1  -1 -10   26.38    5.97
   1  -1 -10   26.51    6.16
  -1   1  10   23.39    5.13
   1  -1 -10   23.01    5.05
  -1   1  10   21.72    4.86
   1  -1 -11  138.81   12.67
   1  -1 -11  147.42   13.16
  -1   1  11  124.17   12.08
  -1   1  11  137.44   12.18
  -1   1  11  119.13   11.88
   1  -1 -11  145.89   13.48
  -1   1  12   83.17    8.90
   1  -1 -12   86.49    9.01
  -1   1  12   86.34    9.56
   1  -1 -12   98.41   10.26
  -1   1  13  107.53    9.66
   1  -1 -13  114.44    9.50
  -1   1  14   66.07    6.47
   1  -1 -14   66.44    5.95
  -1   2 -13   15.66    3.10
  -1   2 -13   19.48    3.64
   1  -2  13   13.53    1.92
  -1   2 -13   16.21    2.96
  -1   2 -12    4.19    1.94
  -1   2 -12    1.62    0.98
   1  -2  12    4.08    1.34
  -1   2 -11    8.20    2.74
   1  -2  11    9.02    2.52
   1  -2  11    8.82    2.92
  -1   2 -11   12.41    3.78
   1  -2  11   14.77    2.67
   1  -2  10   39.08    4.48
  -1   2 -10   29.13    5.85
   1  -2  10   27.18    5.99
  -1   2 -10   28.82    5.81
  -1   2  -9    8.88    2.65
   1  -2   9   10.82    2.83
   1  -2   9    8.62    3.41
   1  -2   9   14.35    2.82
  -1   2  -9    7.57    2.93
   1  -2   9   12.21    3.97
   1  -2   8  228.91   13.85
  -1   2  -8  192.60   11.72
   1  -2   7  174.38   11.37
  -1   2  -7  181.89   10.25
   1  -2   6  481.00   13.60
  -1   2  -6  525.12   15.80
   1  -2   5 1183.98   26.25
  -1   2  -5 1145.90   15.67
   1  -2   4 1216.20   24.89
   1  -2   4 1113.64   17.99
  -1   2  -4 1173.38   14.62
  -1   2  -4 1144.25   14.95
   1  -2   4 1205.86   21.00
   1  -2   3 2450.21   23.42
   1  -2   3 2369.70   31.28
  -1   2  -3 2218.17   18.94
  -1   2  -3 2194.11   26.34
  -1   2  -3 2281.99   20.28
   1  -2   3 2293.22   28.21
   1  -2   2  947.99   17.85
   1  -2   2  962.63   18.22
  -1   2  -2  856.08   14.61
  -1   2  -2 1000.27   13.05
  -1   2  -2  938.85   14.40
   1  -2   2  979.91   13.33
  -1   2  -2  923.01   12.51
  -1   2  -2  875.62   15.05
   1  -2   1  594.13   13.95
  -1   2  -1  539.37   11.06
   1  -2   1  600.50   13.10
  -1   2  -1  565.01   11.24
  -1   2  -1  530.78    9.86
  -1   2  -1  568.07   10.43
   1  -2   1  578.07    9.42
   1  -2   0  399.84    7.61
   1  -2   0  417.54   10.17
   1  -2   0  415.65   11.68
  -1   2   0  406.37    8.31
  -1   2   0  397.07    9.51
  -1   2   0  406.49   10.06
   1  -2   0  431.34    9.20
  -1   2   0  425.96   10.29
  -1   2   0  389.53    8.96
   1  -2   0  410.72    9.44
  -1   2   1  424.73   11.05
   1  -2  -1  384.69    9.63
  -1   2   1  403.20    8.38
   1  -2  -1  397.32    9.64
   1  -2  -1  401.38    8.79
   1  -2  -2   31.99    3.27
  -1   2   2   28.65    3.07
   1  -2  -2   26.15    2.30
   1  -2  -2   25.79    2.72
  -1   2   2   27.59    2.95
   1  -2  -2   25.59    2.66
   1  -2  -3  354.64    8.97
   1  -2  -3  391.48   11.20
   1  -2  -3  343.24   10.67
   1  -2  -3  365.88   12.15
  -1   2   3  379.36   11.80
   1  -2  -4  303.25    8.91
   1  -2  -4  331.71   13.15
  -1   2   4  323.67   11.37
   1  -2  -4  302.18   11.30
  -1   2   4  317.66   12.17
   1  -2  -5  819.41   20.53
  -1   2   5  839.52   21.69
   1  -2  -6 1003.76   25.16
  -1   2   6  981.04   25.67
   1  -2  -7  768.36   23.97
   1  -2  -7  698.63   25.64
  -1   2   7  744.46   24.73
   1  -2  -8 1185.36   32.58
  -1   2   8 1211.04   34.03
  -1   2   9  125.34   11.61
   1  -2  -9  122.35   11.01
  -1   2  10  289.17   18.33
   1  -2 -10  400.14   23.56
  -1   2  10  323.35   18.98
   1  -2 -10  367.34   22.50
   1  -2 -10  291.44   17.58
   1  -2 -11  186.40   15.21
  -1   2  11  159.03   13.35
  -1   2  11  145.14   13.07
  -1   2  12   76.48    8.33
   1  -2 -12   82.77    9.19
  -1   2  12   74.79    8.62
   1  -2 -13    8.04    2.53
  -1   2  13   11.16    2.96
  -1   2  14    0.18    0.76
   1  -2 -14   -0.40    0.47
  -1   3 -13   26.50    4.27
   1  -3  13   22.56    3.31
   1  -3  13   19.53    2.26
  -1   3 -13   19.24    3.20
   1  -3  12   69.11    6.95
  -1   3 -12   70.62    7.29
   1  -3  12   73.44    5.21
   1  -3  11  128.31   10.99
   1  -3  11  140.95    7.95
  -1   3 -11  112.76   10.22
   1  -3  10   13.79    2.59
  -1   3 -10   15.27    4.16
   1  -3  10   14.97    4.01
   1  -3  10   14.70    4.45
  -1   3  -9  225.14   16.03
   1  -3   9  264.43   15.62
   1  -3   9  290.90   19.25
  -1   3  -9  261.76   17.27
   1  -3   8  157.11   11.77
  -1   3  -8  126.24    9.74
  -1   3  -8  149.89   12.53
  -1   3  -8  151.12   12.22
  -1   3  -7  187.09   10.69
   1  -3   7  221.01   10.53
   1  -3   7  207.17   12.92
   1  -3   6    3.75    1.17
  -1   3  -6    3.82    1.38
   1  -3   5   -0.01    0.44
  -1   3  -5    1.02    0.52
  -1   3  -5    0.20    0.88
   1  -3   4  161.90    8.29
   1  -3   4  177.68   10.02
  -1   3  -4  156.13    5.24
  -1   3  -4  152.48    5.41
  -1   3  -4  181.71    7.68
   1  -3   4  136.91    7.13
  -1   3  -3    1.56    0.48
  -1   3  -3    2.69    0.82
   1  -3   3    0.59    0.48
   1  -3   3    1.06    0.63
   1  -3   3    0.94    0.74
   1  -3   2  738.46   17.67
   1  -3   2  768.95   17.68
  -1   3  -2  768.86   14.49
   1  -3   2  747.37   13.33
  -1   3  -1 2548.44   26.16
   1  -3   1 2620.02   26.44
  -1   3   0 1305.07   20.22
   1  -3   0 1354.09   18.97
  -1   3   0 1219.98   17.24
   1  -3   0 1268.66   15.00
   1  -3   0 1342.60   19.80
  -1   3   0 1228.18   19.05
  -1   3   1 3239.24   34.38
  -1   3   1 3274.48   29.72
  -1   3   1 3192.49   33.60
  -1   3   1 3286.15   27.62
   1  -3  -1 3360.77   32.40
   1  -3  -1 3256.48   30.26
  -1   3   1 3403.16   31.04
  -1   3   1 3444.68   34.72
   1  -3  -1 3214.85   39.65
  -1   3   2 2211.82   28.31
   1  -3  -2 2205.40   27.84
  -1   3   2 2172.27   29.95
   1  -3  -3   95.26    6.80
  -1   3   3   95.13    6.45
  -1   3   3   91.17    6.52
   1  -3  -3   95.51    6.25
  -1   3   3   92.35    6.39
   1  -3  -3   92.62    6.96
   1  -3  -3   87.95    4.57
   1  -3  -4  750.69   22.13
   1  -3  -4  663.59   17.87
  -1   3   4  680.49   18.97
  -1   3   4  690.56   18.02
   1  -3  -4  774.09   19.49
  -1   3   5  440.84   15.07
   1  -3  -5  425.47   15.56
   1  -3  -5  413.46   18.45
  -1   3   5  440.08   16.58
   1  -3  -6  620.38   20.51
  -1   3   6  622.94   21.43
   1  -3  -7    9.55    2.83
  -1   3   7    6.97    2.67
   1  -3  -7    3.41    2.50
   1  -3  -8  112.90   11.43
   1  -3  -8   91.32    9.11
  -1   3   8  100.95   10.15
  -1   3   9  321.41   19.04
   1  -3  -9  376.49   23.62
   1  -3  -9  376.33   20.59
  -1   3   9  326.18   18.89
  -1   3   9  317.06   19.00
   1  -3  -9  367.40   22.17
  -1   3   9  367.94   19.96
   1  -3  -9  316.85   18.04
   1  -3 -10   -1.49    1.28
  -1   3  10    4.98    1.91
  -1   3  10   -0.11    1.72
  -1   3  10    1.94    1.09
   1  -3 -10    1.34    1.60
   1  -3 -10    2.64    1.69
  -1   3  11   77.74    9.45
  -1   3  11   88.32    9.70
   1  -3 -11   99.39   10.65
   1  -3 -11   99.13    9.69
   1  -3 -12  156.81   11.71
  -1   3  12  136.36   11.34
   1  -3 -13   86.52    7.22
  -1   3  13   86.84    7.86
  -1   3  14   88.40    6.31
   1  -3 -14   73.87    4.76
  -1   4 -13    2.89    1.78
   1  -4  13    1.73    1.20
  -1   4 -12    9.87    2.40
   1  -4  12    8.96    2.41
   1  -4  12    8.35    1.64
  -1   4 -11   10.14    3.01
   1  -4  11   11.91    3.45
   1  -4  11   11.99    2.19
   1  -4  10   67.21    8.77
   1  -4  10   74.37    5.81
  -1   4 -10   52.14    8.16
   1  -4   9   50.91    4.95
   1  -4   9   50.73    7.79
  -1   4  -9   41.53    6.96
  -1   4  -9   35.25    6.52
  -1   4  -8  468.52   23.65
  -1   4  -8  488.84   23.14
   1  -4   7  559.18   17.86
  -1   4  -7  546.07   22.64
  -1   4  -6  384.21   15.00
   1  -4   6  413.71   15.16
   1  -4   5  461.40   15.36
  -1   4  -5  600.94   16.85
  -1   4  -4    2.34    0.98
  -1   4  -4    1.80    0.59
   1  -4   4    1.16    0.44
   1  -4   3 1576.29   28.45
   1  -4   3 1559.64   23.85
   1  -4   2  528.43   16.76
   1  -4   2  529.35   12.59
  -1   4  -1  199.70    9.97
   1  -4   1  208.90    7.33
   1  -4   0   16.55    1.91
   1  -4   0   18.99    2.41
  -1   4   0   15.71    2.53
  -1   4   0   16.83    2.54
  -1   4   0   17.75    2.87
   1  -4   0   19.19    3.44
  -1   4   1   29.90    3.46
  -1   4   1   22.19    2.97
  -1   4   1   24.61    3.39
   1  -4  -1   24.72    4.14
   1  -4  -1   26.57    3.24
  -1   4   1   27.52    3.34
   1  -4  -2  187.27    9.03
  -1   4   2  172.50    8.90
  -1   4   2  172.01    9.36
   1  -4  -3 1595.24   28.00
  -1   4   3 1580.26   30.10
  -1   4   3 1566.93   28.98
  -1   4   4    6.43    1.94
  -1   4   4    6.27    1.97
   1  -4  -4    8.52    2.33
   1  -4  -4    5.47    1.57
   1  -4  -4    6.74    2.28
  -1   4   5  781.38   21.76
   1  -4  -5  777.65   28.05
   1  -4  -5  774.54   22.68
  -1   4   5  768.07   23.66
  -1   4   6  433.57   19.13
  -1   4   6  463.19   17.25
   1  -4  -6  440.63   18.42
  -1   4   7  541.69   22.72
   1  -4  -7  529.19   21.50
   1  -4  -8  760.63   27.38
   1  -4  -8  819.90   32.69
  -1   4   8  767.37   29.03
  -1   4   9    5.98    2.61
   1  -4  -9    3.75    2.59
  -1   4   9    1.10    1.10
  -1   4   9    1.68    1.10
   1  -4  -9    0.84    0.97
   1  -4  -9    0.90    1.11
  -1   4  10  138.44   12.84
  -1   4  10  143.58   12.55
  -1   4  10  156.68   13.13
   1  -4 -10  169.64   13.76
   1  -4 -10  163.21   13.31
   1  -4 -11   31.72    5.28
   1  -4 -11   25.28    4.73
  -1   4  11   26.04    5.00
  -1   4  12   14.29    3.47
   1  -4 -12   13.24    2.92
   1  -4 -12   12.66    2.82
  -1   4  13    0.33    0.50
   1  -4 -13    1.39    0.82
   1  -5  13   11.49    2.20
  -1   5 -13   12.82    2.36
  -1   5 -12   38.72    5.27
   1  -5  12   37.08    4.93
   1  -5  11   31.18    5.26
   1  -5  11   29.58    3.14
   1  -5  10    3.84    1.66
   1  -5  10    0.39    0.27
   1  -5   9  123.78   12.12
  -1   5  -9  104.41   11.82
  -1   5  -8   21.64    5.51
   1  -5   8   14.12    4.04
  -1   5  -8   12.76    3.93
   1  -5   8   20.83    5.26
   1  -5   8   20.11    3.58
   1  -5   8   26.96    3.92
  -1   5  -7   -0.83    1.86
  -1   5  -7    3.74    1.95
   1  -5   7    6.44    2.02
  -1   5  -7    3.68    2.00
   1  -5   6   71.02    6.64
  -1   5  -6   67.96    9.03
  -1   5  -6   77.25    8.95
  -1   5  -6   61.10    6.29
  -1   5  -5    6.70    2.22
  -1   5  -5    8.07    2.04
   1  -5   5    4.59    1.62
  -1   5  -5    5.45    1.70
   1  -5   4  254.04   12.31
   1  -5   4  226.48   10.89
  -1   5  -4  235.35   10.65
   1  -5   3  195.04   11.00
   1  -5   3  195.28    9.29
  -1   5  -3  221.73   10.28
   1  -5   2  951.71   18.87
  -1   5  -2  857.03   24.43
   1  -5   1  735.63   15.20
  -1   5  -1  718.27   21.34
  -1   5  -1  702.71   20.47
   1  -5   1  739.54   23.75
  -1   5   0  208.33   11.20
   1  -5   0  209.45    7.72
   1  -5   0  221.80   13.52
  -1   5   0  210.10   10.76
  -1   5   0  199.50   10.40
  -1   5   1  646.44   19.92
  -1   5   1  650.37   18.93
  -1   5   1  675.11   19.26
   1  -5  -1  678.36   25.10
  -1   5   1  664.29   19.14
  -1   5   2  704.56   20.55
  -1   5   2  685.11   21.08
   1  -5  -2  742.38   20.28
  -1   5   3  288.53   14.12
   1  -5  -3  309.26   13.64
  -1   5   3  302.68   14.22
  -1   5   4  208.30   12.03
  -1   5   4  200.62   12.37
   1  -5  -4  203.95   11.70
   1  -5  -4  201.80   14.17
   1  -5  -5   -0.23    1.22
  -1   5   5    0.55    0.73
  -1   5   5    0.09    0.42
   1  -5  -5   -1.80    2.30
  -1   5   6    2.40    1.36
   1  -5  -6    3.22    0.86
   1  -5  -6    4.91    2.15
  -1   5   7   62.35    8.07
   1  -5  -7   52.47    6.96
   1  -5  -7   52.01    8.41
  -1   5   8    5.32    2.37
   1  -5  -8    8.31    3.20
  -1   5   8   10.02    3.33
   1  -5  -8   10.96    3.34
  -1   5   8    6.07    2.49
   1  -5  -9  153.47   13.19
  -1   5   9  144.26   12.96
  -1   5   9  140.69   12.99
  -1   5   9  130.38   12.54
   1  -5 -10   43.65    6.69
  -1   5  10   43.71    6.75
  -1   5  10   40.01    6.34
  -1   5  11  101.63    9.40
   1  -5 -11  108.72    9.26
   1  -5 -11   81.07    6.89
  -1   5  12   56.74    6.16
   1  -5 -12   55.84    5.31
  -1   6 -12    4.97    1.66
   1  -6  12    4.23    2.19
  -1   6 -11    9.42    2.73
   1  -6  11    7.00    1.90
   1  -6  10   73.04    8.30
  -1   6  -9   16.65    4.90
   1  -6   9   21.03    4.42
   1  -6   9   20.76    4.87
   1  -6   8  184.30   15.37
   1  -6   8  167.43   13.32
  -1   6  -8  136.08   14.50
  -1   6  -8  169.39   15.24
  -1   6  -7   34.37    6.81
   1  -6   7   32.95    6.48
   1  -6   7   36.30    6.26
  -1   6  -7   32.75    7.20
   1  -6   7   35.61    5.02
   1  -6   7   52.06    5.57
   1  -6   6  222.96   12.42
  -1   6  -6  190.39   16.62
  -1   6  -6  226.23   16.73
  -1   6  -5  205.05   16.54
   1  -6   5  181.62   10.91
   1  -6   4   73.87    7.18
  -1   6  -4   94.91    7.63
  -1   6  -4  102.43   11.28
  -1   6  -4   81.87    9.16
   1  -6   4   85.34    7.13
   1  -6   3   95.32    8.37
   1  -6   3  100.41    7.31
  -1   6  -3  101.84    7.83
  -1   6  -3   91.18    9.22
  -1   6  -2    5.89    2.20
   1  -6   2    5.88    1.66
  -1   6  -2    4.59    2.09
  -1   6  -1   15.69    3.41
  -1   6  -1   23.20    4.40
  -1   6  -1    9.73    2.62
   1  -6   1   21.20    2.90
   1  -6   1   17.51    3.91
  -1   6   0   24.57    4.07
   1  -6   0   28.86    3.17
  -1   6   0   28.24    4.51
  -1   6   0   27.78    4.47
   1  -6   0   26.60    5.13
   1  -6  -1  252.67   17.23
  -1   6   1  248.45   13.50
  -1   6   1  260.24   13.61
  -1   6   1  236.54   13.65
   1  -6  -2   42.00    7.30
  -1   6   2   45.03    5.84
  -1   6   2   44.33    5.98
  -1   6   3  282.38   15.59
  -1   6   3  281.02   15.29
  -1   6   4  163.31   12.25
  -1   6   4  171.59   12.00
   1  -6  -4  155.72   11.16
   1  -6  -4  163.13   14.60
  -1   6   5  319.57   18.04
   1  -6  -5  294.26   15.98
  -1   6   5  324.45   16.57
  -1   6   6  326.40   18.88
   1  -6  -6  334.81   18.07
  -1   6   6  297.39   17.90
   1  -6  -6  322.80   19.52
   1  -6  -6  291.72   16.62
  -1   6   7   78.70    9.45
  -1   6   7   79.10    9.77
   1  -6  -7   81.64    9.01
   1  -6  -7   82.73    9.37
  -1   6   8  100.61   10.98
  -1   6   8   87.14   10.32
   1  -6  -8   90.77    9.88
  -1   6   8   80.39    9.66
  -1   6   9   12.06    3.63
   1  -6  -9    9.41    2.93
  -1   6   9   12.98    3.92
  -1   6  10   25.13    4.76
  -1   6  10   26.33    4.77
   1  -6 -10   27.22    4.69
  -1   6  11    1.56    1.24
   1  -6 -11    0.73    0.57
  -1   6  12    2.74    1.29
   1  -6 -12    1.83    0.69
   1  -7  11    0.28    1.25
   1  -7  10    4.59    2.16
   1  -7  10    5.14    1.96
   1  -7   9   -0.23    1.32
   1  -7   9   -0.45    0.99
   1  -7   8   -0.58    1.40
   1  -7   8   -0.62    1.82
   1  -7   7    1.83    1.49
   1  -7   7    1.48    2.39
   1  -7   7    0.41    0.64
  -1   7  -6   34.67    6.82
   1  -7   6   52.51    5.71
   1  -7   6   38.18    6.63
   1  -7   6   36.33    6.58
  -1   7  -6   30.17    6.79
   1  -7   6   35.00    5.01
   1  -7   5  141.91   10.03
   1  -7   5  164.16   13.69
   1  -7   5  153.44   14.04
   1  -7   5  129.70   11.00
   1  -7   4  105.63    8.41
  -1   7  -4   88.35   10.27
   1  -7   3   56.62    6.96
   1  -7   3   54.74    5.70
  -1   7  -3   60.38    8.11
  -1   7  -3   50.45    7.24
  -1   7  -3   46.65    6.76
   1  -7   2  113.82   10.38
   1  -7   2  121.72    8.00
  -1   7  -2  104.54   10.45
  -1   7  -2   97.65    9.63
  -1   7  -2   92.39    9.33
  -1   7  -1   92.28    8.84
   1  -7   1  102.94    6.92
  -1   7  -1   97.13    9.43
  -1   7  -1   90.42    9.08
  -1   7   0  939.61   28.86
  -1   7   0  856.06   29.08
  -1   7   0  876.97   27.95
  -1   7   0  906.82   28.62
  -1   7   1   14.95    3.62
  -1   7   1   12.53    3.53
   1  -7  -1   19.70    5.18
  -1   7   2    3.29    1.62
  -1   7   2    3.29    1.82
   1  -7  -2    2.54    1.51
  -1   7   3    1.40    1.22
  -1   7   3    2.25    1.58
  -1   7   4   12.56    3.82
   1  -7  -4   12.63    4.48
   1  -7  -4   13.20    3.26
   1  -7  -4   10.91    3.94
  -1   7   4   16.35    3.96
  -1   7   5    6.11    2.27
  -1   7   5    5.95    2.56
  -1   7   5    6.38    2.53
   1  -7  -5    6.19    3.18
   1  -7  -5    4.70    2.02
  -1   7   6    2.52    1.50
  -1   7   6    2.43    1.50
   1  -7  -6    3.31    1.67
   1  -7  -6    1.46    1.39
  -1   7   7   97.85   10.62
  -1   7   7  102.36   11.00
   1  -7  -7   88.69    9.48
   1  -7  -7   98.64    9.78
  -1   7   8   29.58    5.65
  -1   7   8   25.19    5.35
   1  -7  -8   26.29    5.03
  -1   7   9   39.37    5.99
  -1   7   9   30.96    5.50
   1  -7  -9   36.12    5.33
   1  -7 -10   37.36    4.71
  -1   7  10   37.42    4.94
  -1   7  11    7.17    1.75
   1  -7 -11    8.04    1.76
   1  -8  10    5.24    1.58
   1  -8  10    4.91    1.54
   1  -8   9   28.80    4.59
   1  -8   9   23.51    3.94
   1  -8   8   21.68    4.13
   1  -8   8   20.76    4.19
   1  -8   7   12.89    3.53
   1  -8   7   19.94    4.45
   1  -8   6  108.61   10.60
   1  -8   6   99.74   10.72
   1  -8   5    2.63    1.74
   1  -8   5    1.97    0.99
   1  -8   5    5.32    2.02
  -1   8  -5    0.94    1.03
   1  -8   4    7.79    2.66
   1  -8   4   12.71    4.30
  -1   8  -4    6.15    2.85
  -1   8  -4    5.16    2.46
   1  -8   3    7.28    2.81
   1  -8   3    7.92    2.72
   1  -8   3    9.85    3.60
   1  -8   3    9.54    2.47
  -1   8  -3    8.79    3.31
  -1   8  -3    6.96    2.90
  -1   8  -2    0.61    1.08
   1  -8   2    3.03    1.67
  -1   8  -2    0.12    0.69
  -1   8  -2   -0.45    0.83
   1  -8   2   -0.92    2.11
  -1   8  -1    3.73    1.67
  -1   8  -1    1.35    1.05
  -1   8  -1    5.60    2.74
  -1   8  -1    4.53    2.58
   1  -8   1    4.04    2.22
   1  -8   0   30.83    5.39
  -1   8   0   33.18    5.96
  -1   8   0   32.26    6.04
   1  -8   0   40.51    7.66
   1  -8   0   28.81    4.24
  -1   8   1  252.95   16.40
   1  -8  -1  246.58   16.50
   1  -8  -1  283.82   21.22
  -1   8   1  252.51   17.02
   1  -8  -1  258.41   13.03
   1  -8  -1  309.98   21.56
  -1   8   2   25.17    5.33
  -1   8   2   28.23    5.59
   1  -8  -2   26.64    5.81
   1  -8  -2   25.10    4.14
   1  -8  -2   30.21    6.70
   1  -8  -2   27.63    6.59
   1  -8  -3   29.43    4.76
  -1   8   3   31.61    5.97
  -1   8   3   28.93    5.49
  -1   8   3   32.61    6.06
  -1   8   3   32.20    5.92
   1  -8  -3   34.80    6.99
   1  -8  -3   30.98    6.23
   1  -8  -3   28.21    6.86
  -1   8   4   92.81   10.02
   1  -8  -4   74.25   10.24
  -1   8   4   81.41    9.76
  -1   8   4   92.90    9.72
   1  -8  -4   84.64    8.18
  -1   8   5   16.51    4.36
  -1   8   5   19.03    4.51
   1  -8  -5   20.98    5.15
   1  -8  -5   21.61    4.23
   1  -8  -6   93.75   10.34
   1  -8  -6   97.77    9.01
  -1   8   6  108.74   11.16
  -1   8   6   97.01   10.05
  -1   8   7    3.39    2.13
  -1   8   7    1.98    1.33
   1  -8  -7    2.23    1.71
   1  -8  -7    0.90    1.07
  -1   8   8   10.19    2.89
  -1   8   8    6.92    2.51
   1  -8  -8    7.22    2.19
  -1   8   9    9.38    2.46
  -1   8   9    5.75    2.02
  -1   8   9    4.28    1.69
   1  -8  -9    5.51    1.76
   1  -8 -10   -0.08    0.18
   1  -9   9    3.69    1.29
   1  -9   8    4.04    1.49
   1  -9   7    7.11    2.33
   1  -9   6    0.26    0.80
   1  -9   5   59.16    8.04
   1  -9   5   49.85    6.34
   1  -9   4   13.50    3.53
   1  -9   4   16.31    4.19
   1  -9   3   48.13    7.70
   1  -9   3   41.07    6.56
  -1   9  -2   37.67    6.64
   1  -9   2   38.15    6.68
   1  -9   1   -1.71    1.87
  -1   9  -1    1.46    1.14
  -1   9   0   97.51   10.47
   1  -9   0   87.58    8.82
   1  -9   0  104.91   12.16
  -1   9   1   11.08    3.60
   1  -9  -1    9.61    3.63
   1  -9  -1    5.80    2.01
   1  -9  -1    8.96    2.43
   1  -9  -2   17.09    3.28
  -1   9   2   19.55    4.59
   1  -9  -2   17.87    4.36
   1  -9  -2   22.29    5.46
  -1   9   3   -0.63    0.94
   1  -9  -3   -0.46    0.58
   1  -9  -3    1.00    1.39
   1  -9  -3   -1.32    1.64
   1  -9  -4    0.52    0.96
   1  -9  -4   -0.33    0.22
  -1   9   5    4.45    2.00
   1  -9  -5    4.02    2.06
   1  -9  -5    4.06    1.67
  -1   9   6   20.97    4.39
   1  -9  -6   14.90    2.96
  -1   9   7   11.10    2.91
  -1   9   7   11.26    2.91
   1  -9  -7    6.03    1.77
  -1   9   8    7.48    2.10
  -1   9   8    6.23    2.01
   1  -9  -8    4.77    1.38
  -1   9   8    7.90    1.96
   1 -10   8    0.13    0.55
   1 -10   7    1.12    0.85
   1 -10   6    3.52    1.53
   1 -10   5    0.57    0.88
   1 -10   5    0.72    0.52
   1 -10   4    0.86    1.23
   1 -10   4   -1.06    1.39
   1 -10   3    5.12    2.04
   1 -10   2    0.83    0.97
   1 -10   1   24.03    5.08
   1 -10   0    3.41    1.85
   1 -10  -1   18.60    4.55
   1 -10  -2   15.56    4.02
   1 -10  -3    9.22    2.15
   1 -10  -3    9.98    2.98
   1 -10  -4    3.17    1.15
  -1  10   5    2.60    1.43
   1 -10  -5    2.60    1.08
  -1  10   6   13.54    2.80
  -1  10   6   10.39    2.57
   1 -10  -6    7.22    1.53
   1 -11   4   -0.56    0.50
   1 -11   3    0.32    0.19
   1 -11   2   11.50    2.66
   1 -11   1    1.90    1.31
   1 -11   0    0.26    0.34
   1 -11  -1   -0.92    1.15
   1 -11  -2    2.74    1.18
  -1  11   3   13.94    2.98
  -2  -9  -1    0.17    0.58
   2   9   0    1.81    0.85
  -2  -9   0    1.07    0.90
   2   9   0    1.94    1.08
   2   9  -1    1.51    0.92
  -2  -9   1    0.22    0.62
   2   9  -1    2.16    1.11
   2   9  -2   -0.99    1.11
  -2  -9   2    0.49    0.47
   2   9  -2    1.55    1.23
  -2  -9   3   -0.33    0.57
  -2  -9   3    0.63    0.85
   2   9  -3   -0.25    0.71
  -2  -9   4    0.59    0.42
   2   9  -4    2.30    1.35
  -2  -9   5   11.76    2.52
   2   9  -5   15.92    3.10
  -2  -9   6    1.58    0.88
   2   8   4    0.48    0.86
  -2  -8  -4    0.25    0.41
  -2  -8  -3    1.30    0.76
   2   8   3    1.92    1.38
  -2  -8  -3    0.93    0.43
   2   8   3    0.48    1.05
   2   8   2    7.99    3.34
  -2  -8  -2    7.32    2.28
  -2  -8  -2    8.11    2.65
   2   8   2    8.61    2.71
   2   8   1   66.91    8.11
  -2  -8  -1   51.36    6.03
  -2  -8  -1   62.90    7.60
   2   8   1   58.63    7.21
  -2  -8   0   -0.03    0.34
   2   8   0    0.91    1.16
  -2  -8   0   -0.22    0.81
   2   8  -1    2.88    1.59
   2   8  -1    4.23    1.47
  -2  -8   1    5.06    2.22
   2   8  -2    4.91    2.30
  -2  -8   2    3.98    2.10
  -2  -8   2    2.48    1.89
   2   8  -2    5.43    1.80
   2   8  -3   15.51    4.15
  -2  -8   3   12.00    3.20
  -2  -8   3    8.83    2.75
   2   8  -3   10.75    3.41
  -2  -8   4   23.79    4.71
  -2  -8   4   13.91    3.22
   2   8  -4   21.05    4.56
   2   8  -5   -0.42    0.86
   2   8  -5   -0.52    0.87
   2   8  -6    1.23    1.28
  -2  -8   6    0.99    0.91
   2   8  -6    1.46    1.42
   2   8  -7    0.07    0.40
  -2  -8   7   -0.11    0.37
   2   8  -7   -0.15    0.52
   2   8  -8   -2.06    1.12
  -2  -8   8   -0.48    0.32
   2   8  -8   -1.12    0.72
   2   7   6    8.47    2.45
  -2  -7  -6    3.00    1.20
   2   7   5    2.74    1.53
  -2  -7  -5    1.49    0.77
   2   7   5    1.09    1.00
   2   7   4    4.55    1.64
  -2  -7  -4    8.89    2.92
   2   7   4    4.42    2.10
  -2  -7  -4    9.57    2.93
   2   7   3    2.74    1.90
  -2  -7  -3    2.14    1.65
  -2  -7  -3    3.17    1.83
   2   7   3    1.94    1.48
   2   7   2   26.21    5.54
  -2  -7  -2   19.60    4.55
  -2  -7  -2   24.49    5.46
   2   7   2   21.47    4.81
  -2  -7  -1    2.54    1.68
   2   7   1    3.16    2.55
  -2  -7  -1    2.57    1.93
   2   7   1    1.89    0.60
   2   7   0    5.69    2.66
  -2  -7   0    3.67    2.36
  -2  -7   0    3.51    2.27
   2   7   0    1.63    1.47
   2   7  -1   -0.53    1.39
  -2  -7   1    4.21    2.92
   2   7  -1    1.73    2.24
   2   7  -2   10.26    3.53
  -2  -7   2   14.10    4.29
   2   7  -2   12.10    3.81
   2   7  -3   19.85    4.85
  -2  -7   3   17.02    4.48
   2   7  -3   17.38    4.73
  -2  -7   4   29.60    5.43
   2   7  -4   23.58    5.31
  -2  -7   4   34.07    6.36
   2   7  -4   30.10    6.14
   2   7  -5   48.13    7.58
  -2  -7   5   51.14    7.47
   2   7  -5   47.72    7.82
   2   7  -6    2.80    1.19
   2   7  -6    5.46    2.59
  -2  -7   6    9.06    3.09
   2   7  -6    4.15    2.60
  -2  -7   7   51.09    7.13
   2   7  -7   53.35    7.61
  -2  -7   7   60.45    7.14
   2   7  -7   53.59    7.72
  -2  -7   8    1.84    1.11
   2   7  -8    1.67    1.40
  -2  -7   8    2.91    1.45
   2   7  -8    3.70    2.16
  -2  -7   9   21.76    4.00
   2   7  -9   23.39    4.32
  -2  -7   9   24.20    3.66
   2   7  -9   21.14    3.74
   2   7 -10    1.56    1.06
   2   6   8   -0.08    0.90
   2   6   7    0.23    0.82
  -2  -6  -7    0.56    0.62
  -2  -6  -7   -0.31    0.75
   2   6   6    4.91    2.20
  -2  -6  -6    3.91    1.95
   2   6   6    4.27    1.74
  -2  -6  -6    1.50    0.68
   2   6   5    6.54    2.68
  -2  -6  -5    9.23    2.83
   2   6   5    5.59    2.32
  -2  -6  -5    5.59    1.86
   2   6   4   20.49    4.97
  -2  -6  -4   22.91    5.10
  -2  -6  -4   33.30    6.54
   2   6   4   20.10    4.67
   2   6   3   59.40    8.66
   2   6   3   51.71    7.80
  -2  -6  -3   68.45    8.88
   2   6   2   31.63    6.08
   2   6   2   36.91    6.87
  -2  -6  -2   38.71    6.95
   2   6   1   41.79    7.26
  -2  -6  -1   49.30    7.92
   2   6   1   40.48    6.98
   2   6   0   47.03    7.20
   2   6   0   55.26    8.31
  -2  -6   0   57.31    8.19
  -2  -6   0   36.61    6.30
   2   6   0   58.11    8.35
   2   6  -1   95.24   10.32
   2   6  -1  102.51   11.32
   2   6  -1  107.74   11.92
  -2  -6   1  102.32   10.39
  -2  -6   1   74.95    9.29
   2   6  -2    6.12    2.65
  -2  -6   2    4.56    2.68
   2   6  -2    8.03    3.80
  -2  -6   2    5.63    2.96
   2   6  -2    8.39    4.41
  -2  -6   2    2.97    2.14
   2   6  -3   28.99    5.75
   2   6  -3   31.96    6.62
   2   6  -3   26.35    5.77
  -2  -6   3   25.52    5.22
  -2  -6   3   42.88    7.30
   2   6  -4    1.44    1.58
   2   6  -4    1.09    1.07
  -2  -6   4    2.67    2.09
   2   6  -4    4.53    2.61
  -2  -6   4   -0.13    1.30
   2   6  -5    0.77    1.17
  -2  -6   5    0.87    1.10
   2   6  -5   -0.23    1.19
  -2  -6   5    1.08    0.57
  -2  -6   6    2.12    1.65
   2   6  -6    0.62    0.51
  -2  -6   6   -0.31    1.51
  -2  -6   6    1.46    0.72
  -2  -6   7   59.52    8.33
   2   6  -7   61.05    9.08
  -2  -6   7   74.78    8.95
  -2  -6   7   52.25    7.67
  -2  -6   8   16.20    4.47
   2   6  -8   12.86    4.20
  -2  -6   8   14.91    3.62
  -2  -6   8    6.67    2.66
  -2  -6   9    6.71    2.28
   2   6  -9    9.88    3.33
  -2  -6   9    9.89    2.73
  -2  -6  10   19.30    4.12
   2   6 -10   16.97    3.69
  -2  -6  11   25.76    4.16
   2   6 -11   30.51    4.18
   2   5   9   37.05    4.71
  -2  -5  -9   32.62    3.61
   2   5   8   13.91    3.38
   2   5   8   18.80    3.59
  -2  -5  -8   14.27    2.95
   2   5   7   20.67    4.28
   2   5   7   17.30    4.16
  -2  -5  -7   19.62    3.97
  -2  -5  -7   20.06    4.07
  -2  -5  -6   15.07    3.74
   2   5   6   17.75    4.58
   2   5   6   13.92    3.87
  -2  -5  -6   15.65    3.83
   2   5   5    3.00    2.30
  -2  -5  -5    4.51    2.18
   2   5   5    1.61    1.09
  -2  -5  -5    4.38    2.45
   2   5   4   55.16    8.25
  -2  -5  -4   74.59    9.75
   2   5   4   58.75    8.35
  -2  -5  -4   60.83    7.90
   2   5   3    3.06    1.94
   2   5   3    2.26    1.65
   2   5   3    1.90    1.79
   2   5   2    5.32    2.47
   2   5   2    1.07    1.39
  -2  -5  -2    0.86    0.43
  -2  -5  -2    5.05    2.83
   2   5   2    4.32    2.05
   2   5   1    6.82    2.69
  -2  -5  -1    7.83    3.08
   2   5   1    7.39    3.13
  -2  -5  -1    5.99    2.66
  -2  -5  -1   11.76    4.49
   2   5   1   10.29    3.45
   2   5   0   14.60    3.90
  -2  -5   0   12.29    3.54
  -2  -5   0   15.14    4.11
  -2  -5   0   21.68    5.08
   2   5   0    9.39    3.29
  -2  -5   1  184.82   13.86
   2   5  -1  199.90   14.14
   2   5  -1  198.71   14.69
   2   5  -1  211.44   15.47
  -2  -5   2   75.46    8.85
   2   5  -2   77.58    8.89
  -2  -5   3   43.61    6.83
   2   5  -3   50.06    7.38
   2   5  -3   42.71    7.57
  -2  -5   3   44.59    6.91
   2   5  -3   47.96    7.60
  -2  -5   4  108.88   10.36
   2   5  -4  131.56   12.60
   2   5  -4  116.70   11.93
  -2  -5   4  107.80   10.55
  -2  -5   4  120.15   11.91
  -2  -5   5  167.76   12.62
   2   5  -5  196.64   15.87
   2   5  -5  192.15   16.28
  -2  -5   5  176.95   13.10
  -2  -5   5  191.57   15.15
  -2  -5   6  182.43   14.93
   2   5  -6  175.80   14.14
   2   5  -6  158.98   14.97
  -2  -5   6  154.94   11.80
   2   5  -6  186.65   14.28
  -2  -5   6  175.22   14.48
  -2  -5   7  109.03   11.57
   2   5  -7  111.96   11.48
   2   5  -7  110.63   11.54
  -2  -5   7  111.17   11.34
   2   5  -8   27.15    5.73
  -2  -5   8   25.90    5.63
   2   5  -8   23.49    5.40
  -2  -5   8   30.91    5.72
  -2  -5   8   20.69    4.88
  -2  -5   9   39.11    6.87
   2   5  -9   37.07    6.53
  -2  -5   9   39.14    6.18
  -2  -5  10    7.42    3.05
   2   5 -10    7.31    2.50
  -2  -5  10    3.32    1.69
  -2  -5  11    1.22    0.90
   2   5 -11   -0.77    1.32
   2   5 -11    1.13    1.44
  -2  -5  12    2.09    1.12
   2   5 -12    0.92    0.68
   2   4  10   19.20    3.24
  -2  -4 -10   19.52    2.78
   2   4   9    1.31    0.67
   2   4   9    2.07    1.10
  -2  -4  -9    2.38    1.54
   2   4   8   12.62    3.61
   2   4   8   11.10    3.32
  -2  -4  -8   14.45    3.62
   2   4   7   39.50    6.83
   2   4   7   32.93    6.03
  -2  -4  -7   44.42    6.71
  -2  -4  -7   38.65    5.88
   2   4   6   51.30    7.93
  -2  -4  -6   63.94    8.26
   2   4   6   49.44    7.63
   2   4   5   30.83    6.13
  -2  -4  -5   46.12    7.58
   2   4   5   28.90    5.87
  -2  -4  -5   27.56    5.21
   2   4   4   24.62    5.42
  -2  -4  -4   40.63    7.07
   2   4   4   22.78    4.15
  -2  -4  -4   16.98    3.85
   2   4   4   25.94    5.49
  -2  -4  -4   26.98    5.77
   2   4   3  292.66   17.32
   2   4   3  304.54   18.08
   2   4   3  257.00   13.73
   2   4   2  122.48   10.79
  -2  -4  -2  100.36    9.56
  -2  -4  -1  188.39   12.90
   2   4   1  194.69   13.21
  -2  -4   0  148.69   11.31
   2   4   0  157.65   11.64
  -2  -4   1  105.24    9.46
   2   4  -1   99.15    9.21
   2   4  -2    5.82    2.72
  -2  -4   2    5.47    2.54
   2   4  -3   17.15    4.07
   2   4  -3   10.52    2.72
  -2  -4   3   15.17    3.63
   2   4  -4    3.38    1.89
   2   4  -4    7.09    2.99
  -2  -4   4    3.81    1.81
  -2  -4   5   43.82    6.09
   2   4  -5   37.30    6.12
  -2  -4   6   49.91    6.47
   2   4  -6   52.92    7.91
   2   4  -6   54.67    7.83
  -2  -4   6   51.68    7.86
   2   4  -7  265.68   19.41
  -2  -4   7  317.79   19.79
   2   4  -7  318.55   20.24
   2   4  -7  316.19   20.11
  -2  -4   7  312.05   18.95
   2   4  -8   45.50    7.82
  -2  -4   8   64.92    9.09
   2   4  -8   61.75    8.37
   2   4  -8   59.52    8.82
  -2  -4   8   60.51    8.27
   2   4  -8   60.11    8.97
  -2  -4   9   48.66    7.85
   2   4  -9   50.84    7.65
   2   4  -9   49.02    7.95
   2   4  -9   43.51    7.67
  -2  -4   9   46.55    7.00
  -2  -4  10  133.94   12.49
   2   4 -10  134.02   11.80
   2   4 -10  136.69   12.60
  -2  -4  10  113.57   10.13
  -2  -4  11   73.67    8.67
   2   4 -11   74.70    7.94
   2   4 -11   78.84    8.40
  -2  -4  12   34.35    5.22
   2   4 -12   40.32    5.09
   2   4 -12   37.03    4.86
  -2  -4  13   12.24    2.66
   2   4 -13    7.86    1.71
   2   3  10    7.47    2.44
   2   3  10    4.65    1.43
  -2  -3 -10    7.23    2.02
   2   3   9   90.24    9.06
   2   3   9   72.98    8.38
  -2  -3  -9   88.99    8.45
   2   3   8   37.07    6.48
  -2  -3  -8   30.80    5.37
   2   3   8   38.29    6.56
   2   3   7   56.95    8.19
  -2  -3  -7   67.09    8.17
   2   3   7   59.64    8.43
   2   3   6   16.51    4.49
  -2  -3  -6   14.92    4.13
  -2  -3  -6   15.54    4.74
  -2  -3  -6   10.23    3.10
  -2  -3  -6   17.46    4.71
   2   3   6    9.93    3.43
  -2  -3  -5   24.11    5.30
   2   3   5   15.95    4.39
   2   3   5   15.31    3.26
  -2  -3  -5   10.32    3.19
  -2  -3  -5   13.77    4.37
   2   3   5   14.64    3.60
   2   3   4   16.43    3.46
  -2  -3  -4   12.35    3.33
   2   3   3   17.46    3.88
   2   3   3   18.66    3.58
  -2  -3  -3   18.81    3.58
  -2  -3  -2   24.94    4.21
   2   3   2   29.08    4.92
   2   3   2   16.52    3.23
  -2  -3  -2   22.69    3.75
  -2  -3  -1  240.01   12.99
   2   3   1  233.58   13.30
  -2  -3   0   80.79    7.55
   2   3   0   74.34    7.50
   2   3  -1  662.98   21.28
  -2  -3   1  677.11   21.90
   2   3  -1  627.99   19.47
   2   3  -2  317.86   15.00
  -2  -3   2  307.66   15.23
   2   3  -2  313.47   14.28
   2   3  -3  614.61   22.14
  -2  -3   3  580.03   20.69
   2   3  -3  607.11   20.58
  -2  -3   4  277.78   14.41
   2   3  -4  285.81   15.39
  -2  -3   5  275.84   14.49
   2   3  -5  326.32   17.72
   2   3  -6   99.46   10.87
  -2  -3   6   96.78    9.87
  -2  -3   6  105.06    8.95
   2   3  -6  117.40   11.70
   2   3  -7   54.12    8.26
  -2  -3   7   62.36    8.46
   2   3  -7   61.35    9.20
   2   3  -8   12.42    4.17
  -2  -3   8   13.85    4.18
  -2  -3   8   13.77    4.22
   2   3  -8   14.20    4.58
   2   3  -8   10.31    4.02
  -2  -3   8   12.62    3.55
  -2  -3   9   -1.40    1.55
   2   3  -9   -0.88    1.20
  -2  -3   9    0.06    0.91
  -2  -3   9    1.10    1.10
   2   3  -9    1.47    1.22
   2   3  -9    2.46    2.32
   2   3 -10   18.52    5.10
  -2  -3  10   10.85    3.79
  -2  -3  10   16.32    4.45
   2   3 -10   17.58    4.65
  -2  -3  10   13.12    3.59
   2   3 -10   18.47    4.94
  -2  -3  10   18.22    4.40
  -2  -3  11   29.08    5.59
  -2  -3  11   29.62    5.25
   2   3 -11   32.93    5.91
   2   3 -11   31.10    5.78
  -2  -3  12   38.84    6.02
   2   3 -12   40.24    5.75
   2   3 -12   33.26    4.98
  -2  -3  13   31.19    4.60
   2   3 -13   29.32    4.02
   2   3 -13   26.69    3.45
   2   2  11    0.56    0.50
  -2  -2 -11    0.33    0.36
  -2  -2 -10    2.28    1.72
   2   2  10    0.27    0.70
   2   2  10    0.26    0.82
  -2  -2 -10    3.16    1.99
  -2  -2  -9    7.31    2.51
   2   2   9   11.89    3.56
  -2  -2  -9   12.56    3.47
   2   2   9   11.31    3.47
  -2  -2  -8   16.10    4.23
   2   2   8   16.26    4.40
  -2  -2  -8   11.34    3.77
  -2  -2  -8   18.11    4.43
   2   2   8   12.68    3.99
  -2  -2  -7   65.46    9.02
   2   2   7   75.95    9.51
  -2  -2  -7   82.65    9.41
  -2  -2  -7   64.19    7.71
   2   2   7   66.36    8.87
  -2  -2  -7   85.65   10.10
   2   2   6  123.48   11.24
  -2  -2  -6  138.47   10.23
   2   2   6  123.65   11.92
  -2  -2  -6  169.45   13.28
  -2  -2  -6  119.12   10.15
   2   2   6  131.52   12.25
  -2  -2  -6  150.44   13.34
   2   2   5  266.47   13.38
  -2  -2  -5  233.94   13.46
   2   2   4  234.58   12.38
  -2  -2  -4  204.49   11.73
   2   2   3  417.99   18.22
  -2  -2  -3  401.49   15.16
   2   2   3  418.95   16.22
  -2  -2  -2  135.44    8.76
   2   2   2  129.67    9.50
  -2  -2  -2  125.85    7.72
   2   2   2  120.85    8.21
   2   2   2  127.41    8.68
   2   2   1  905.92   23.90
  -2  -2  -1  913.96   22.86
  -2  -2  -1  904.86   18.56
   2   2   1  932.18   22.61
   2   2   0   13.52    2.90
  -2  -2   0   14.53    3.03
  -2  -2   0   19.42    2.47
   2   2   0   15.55    2.92
   2   2  -1   81.29    6.76
  -2  -2   1   85.20    7.25
   2   2  -1   83.48    6.71
   2   2  -2    0.46    0.29
   2   2  -2    2.43    1.60
   2   2  -3  123.16    8.89
  -2  -2   3  114.97    8.50
   2   2  -3  134.00    9.21
   2   2  -4    5.74    2.14
  -2  -2   4    8.44    2.43
  -2  -2   5  768.20   22.67
   2   2  -5  884.91   27.96
  -2  -2   6  209.82   14.00
  -2  -2   6  223.94   12.41
  -2  -2   7  366.29   19.70
  -2  -2   7  369.43   16.04
   2   2  -7  333.26   20.83
  -2  -2   8  277.18   17.97
   2   2  -8  167.11   15.59
  -2  -2   9  276.82   18.60
  -2  -2   9  319.82   19.84
   2   2  -9  267.13   19.82
   2   2  -9  228.62   17.83
  -2  -2   9  292.43   17.42
   2   2  -9  242.38   19.29
  -2  -2  10  118.93   12.38
  -2  -2  10  144.21   13.36
   2   2 -10  163.99   15.30
   2   2 -10  148.61   13.83
  -2  -2  10  127.03   10.92
   2   2 -10  132.95   13.73
  -2  -2  11   55.34    7.90
  -2  -2  11   47.10    6.90
   2   2 -11   50.25    7.99
   2   2 -11   50.06    7.34
  -2  -2  12   89.36    9.35
  -2  -2  12   84.24    8.41
   2   2 -12   99.23    9.78
   2   2 -12   93.68    8.50
  -2  -2  13    2.51    1.22
   2   2 -13    5.12    1.91
  -2  -2  13    3.44    1.16
  -2  -2  14    1.82    1.04
   2   2 -14    1.25    0.73
  -2  -1 -11   40.23    5.37
   2   1  11   33.65    4.86
   2   1  11   37.70    4.91
  -2  -1 -11   28.34    3.76
  -2  -1 -11   28.97    4.32
  -2  -1 -10   38.70    6.11
   2   1  10   39.11    6.05
  -2  -1 -10   41.25    5.87
   2   1  10   40.75    6.21
  -2  -1 -10   42.38    6.23
  -2  -1  -9   37.38    6.78
   2   1   9   33.14    5.99
  -2  -1  -9   37.37    6.22
   2   1   9   36.95    6.34
  -2  -1  -9   46.25    6.78
  -2  -1  -8   39.91    7.12
  -2  -1  -8   49.70    7.56
   2   1   8   34.49    6.37
  -2  -1  -8   54.25    7.67
  -2  -1  -8   40.74    6.05
   2   1   8   44.39    7.28
   2   1   7  180.10   14.01
  -2  -1  -7  176.69   14.19
   2   1   7  121.89   11.22
   2   1   7  125.65   12.18
  -2  -1  -7  160.16   10.33
  -2  -1  -7  191.79   14.13
  -2  -1  -7  128.43   10.45
   2   1   7  136.57   12.65
   2   1   6   10.71    3.38
  -2  -1  -6   10.43    2.70
   2   1   5    0.96    0.40
  -2  -1  -5    1.62    0.74
  -2  -1  -4   54.77    5.40
   2   1   4   66.27    6.94
   2   1   3   46.38    5.41
  -2  -1  -3   51.66    4.67
   2   1   2    4.96    1.80
  -2  -1  -2    7.83    1.63
   2   1   2    3.93    1.52
   2   1   1 2079.96   33.37
  -2  -1  -1 2175.14   31.90
  -2  -1  -1 2108.79   23.04
  -2  -1  -1 2141.96   24.66
   2   1   1 2085.56   32.81
   2   1   0 1162.41   23.70
  -2  -1   0 1212.24   24.36
  -2  -1   0 1243.23   17.62
   2   1   0 1192.58   24.11
   2   1  -1  497.98   15.27
  -2  -1   1  535.40   16.30
  -2  -1   1  536.52   10.91
   2   1  -1  512.62   15.68
   2   1  -2  197.61    9.55
  -2  -1   2  200.07   10.38
   2   1  -2  191.78    9.80
   2   1  -3  881.84   20.58
  -2  -1   3  834.61   21.72
   2   1  -3  884.50   22.22
   2   1  -4  641.19   18.81
   2   1  -4  635.72   20.42
  -2  -1   5  860.53   23.29
   2   1  -5 1032.57   28.74
   2   1  -6    0.19    2.29
  -2  -1   6    3.43    2.27
  -2  -1   6   -0.41    0.85
   2   1  -7    3.24    2.18
  -2  -1   7    1.06    1.56
  -2  -1   7    3.38    1.60
   2   1  -8    0.71    1.22
  -2  -1   8   11.31    3.48
  -2  -1   9  101.75   11.17
  -2  -1   9  123.00   12.29
   2   1  -9   72.63   10.87
   2   1  -9   61.24    9.18
   2   1  -9  110.63   12.05
   2   1  -9  109.75   11.34
   2   1  -9   76.32   10.63
  -2  -1  10   68.98    9.38
  -2  -1  10   69.85    9.30
   2   1 -10   80.30   11.07
   2   1 -10   67.56    8.82
   2   1 -10   72.58   10.20
  -2  -1  11   50.12    7.86
  -2  -1  11   55.88    7.85
   2   1 -11   67.08    9.38
   2   1 -11   53.65    7.51
   2   1 -11   61.63    8.67
  -2  -1  12  137.61   11.84
  -2  -1  12  132.74   10.71
   2   1 -12  157.95   12.71
   2   1 -12  149.12   11.01
  -2  -1  13  113.34    9.58
  -2  -1  13  105.41    8.27
   2   1 -13  121.37    9.31
   2   1 -13  101.19    7.62
  -2  -1  14   81.28    6.63
   2   1 -14   74.87    5.65
   2   1 -14   66.80    4.69
  -2   0 -12    1.66    1.13
  -2   0 -12    2.36    1.30
  -2   0 -11    1.94    1.51
   2   0  11    2.87    1.80
  -2   0 -11   -0.71    1.34
   2   0  11    1.95    1.19
   2   0  11    0.55    0.37
  -2   0 -10   10.62    3.65
   2   0  10   13.94    3.71
  -2   0 -10   11.22    2.96
   2   0  10   13.50    2.36
   2   0  10   10.38    3.21
  -2   0  -9   37.47    6.72
   2   0   9   36.78    6.32
  -2   0  -9   45.66    6.78
   2   0   9   64.09    5.92
   2   0   9   38.83    6.52
  -2   0  -9   40.49    6.34
   2   0   8   27.88    5.58
  -2   0  -8   31.73    5.89
  -2   0  -8   34.01    5.81
  -2   0  -8   26.67    4.70
   2   0   8   45.74    5.42
   2   0   8   30.77    6.19
   2   0   7  461.53   22.62
   2   0   7  324.53   17.96
   2   0   7  345.86   20.10
  -2   0  -7  410.19   15.66
  -2   0  -7  328.84   15.60
   2   0   7  462.03   17.90
   2   0   7  369.29   20.80
  -2   0  -7  456.60   21.90
   2   0   6  365.75   18.75
  -2   0  -6  386.13   15.75
   2   0   5  233.47   14.54
  -2   0  -5  245.63   11.17
  -2   0  -4  178.57    8.51
   2   0   4  195.59   11.87
   2   0   3  229.51   13.04
  -2   0  -3  240.59    9.06
  -2   0  -3  232.16    8.74
   2   0   3  252.01   12.32
   2   0   2  422.86   16.79
  -2   0  -2  419.68   10.69
  -2   0  -2  432.44   11.33
   2   0   2  424.33   15.07
   2   0   1 1284.95   24.86
  -2   0  -1 1313.88   22.90
   2   0   1 1364.23   27.47
  -2   0  -1 1308.62   17.31
  -2   0  -1 1299.74   18.36
   2   0   1 1316.44   25.39
   2   0   0  595.88   15.94
  -2   0   0  617.65   16.42
  -2   0   0  610.58   12.08
   2   0   0  619.12   16.66
   2   0  -1   30.96    3.49
  -2   0   1   33.45    3.94
  -2   0   1   30.70    2.61
  -2   0   1   34.25    3.17
   2   0  -1   31.29    3.78
   2   0  -2   93.13    5.85
  -2   0   2   88.52    6.61
  -2   0   2   92.98    5.02
   2   0  -2   90.05    6.38
  -2   0   3  254.35   11.67
  -2   0   3  284.95    8.30
   2   0  -3  251.46   11.11
  -2   0   4  217.87   11.21
   2   0  -4  217.89   10.46
   2   0  -4  219.83   11.45
  -2   0   5 1402.51   31.22
  -2   0   5 1470.04   30.28
  -2   0   6  662.92   23.73
  -2   0   6  691.29   21.10
   2   0  -6  743.75   25.49
  -2   0   7  524.23   22.46
  -2   0   7  525.27   18.88
   2   0  -7  582.99   24.44
   2   0  -7  524.57   24.06
  -2   0   8  437.90   21.86
   2   0  -8  456.14   22.87
  -2   0   9  292.30   18.57
  -2   0   9  316.52   19.44
   2   0  -9  158.23   15.78
   2   0  -9  334.00   20.46
   2   0  -9  225.88   17.26
   2   0  -9  233.26   17.82
  -2   0  10  118.86   12.08
  -2   0  10  143.23   13.14
   2   0 -10  111.99   13.00
   2   0 -10  137.00   13.26
   2   0 -10  130.20   13.16
   2   0 -10  114.61   12.30
  -2   0  11   29.50    6.03
  -2   0  11   32.53    6.16
   2   0 -11   30.71    6.07
   2   0 -11   39.94    7.32
  -2   0  12   16.84    3.87
   2   0 -12   21.56    4.72
   2   0 -12   17.13    3.96
  -2   0  13    0.16    1.10
   2   0 -13    0.01    0.42
  -2   0  13    0.65    0.61
   2   0 -13    1.23    0.85
  -2   0  14    8.70    2.15
   2   0 -14    6.54    1.53
   2   0 -14    7.48    1.71
  -2   1 -12    9.40    2.51
  -2   1 -12   11.67    2.67
   2  -1  12    8.83    1.42
  -2   1 -11   46.22    6.53
   2  -1  11   43.66    5.87
  -2   1 -11   48.22    5.71
   2  -1  11   59.61    4.66
  -2   1 -10   26.23    5.53
   2  -1  10   22.81    4.88
  -2   1 -10   29.04    5.00
   2  -1  10   28.46    5.50
   2  -1  10   33.84    4.07
  -2   1  -9   29.56    6.10
   2  -1   9   30.93    5.95
  -2   1  -9   37.23    6.06
   2  -1   9   46.80    5.33
   2  -1   9   37.43    6.58
  -2   1  -9   32.71    5.50
  -2   1  -8   11.00    3.28
   2  -1   8   15.92    3.26
   2  -1   8    9.00    2.89
   2  -1   8   14.49    4.04
  -2   1  -8   13.46    3.60
  -2   1  -8   10.39    2.60
   2  -1   8    9.43    3.33
   2  -1   7   27.74    5.70
   2  -1   7   41.50    6.70
  -2   1  -7   37.56    6.07
   2  -1   7   27.43    5.18
  -2   1  -7   29.15    4.56
  -2   1  -7   25.11    4.05
   2  -1   7   32.38    4.88
   2  -1   6   12.30    3.61
  -2   1  -6   11.27    2.60
  -2   1  -6   13.07    2.70
   2  -1   5   74.39    8.11
  -2   1  -5   87.17    6.10
   2  -1   4  133.61   10.35
  -2   1  -4  133.75    6.97
  -2   1  -4  136.63    7.01
   2  -1   3  569.76   20.20
  -2   1  -3  595.11   13.55
  -2   1  -3  562.41   13.25
  -2   1  -2  285.79    8.66
  -2   1  -2  290.80    9.12
   2  -1   2  300.48   13.64
   2  -1   2  297.93   12.45
  -2   1  -1 1297.73   22.02
   2  -1   1 1315.79   25.65
  -2   1  -1 1275.63   18.37
   2  -1   1 1303.74   24.73
  -2   1   0  983.79   20.22
  -2   1   0 1022.25   17.53
   2  -1   0  972.99   20.49
  -2   1   1  798.64   19.00
  -2   1   1  767.86   14.91
   2  -1  -1  746.19   17.76
  -2   1   2 1059.50   22.77
  -2   1   2 1034.58   16.98
   2  -1  -2 1004.79   20.71
  -2   1   3  468.60   15.71
   2  -1  -3  477.99   13.42
  -2   1   3  459.47   11.29
   2  -1  -3  444.08   14.28
  -2   1   4  212.42   10.95
   2  -1  -4  206.32   10.20
   2  -1  -4  210.35   10.46
  -2   1   5   52.09    6.18
  -2   1   5   50.13    5.65
   2  -1  -5   65.93    6.86
  -2   1   6   34.66    5.45
  -2   1   6   33.52    4.60
   2  -1  -6   50.33    6.69
   2  -1  -6   39.89    5.72
   2  -1  -7    2.06    1.63
  -2   1   7    0.13    0.55
  -2   1   7    1.73    1.08
   2  -1  -7    3.59    1.98
  -2   1   8  242.35   15.94
  -2   1   8  243.19   13.03
   2  -1  -8  282.75   17.82
   2  -1  -8  251.27   16.32
  -2   1   9   80.80    9.67
   2  -1  -9   65.13    9.73
  -2   1   9   84.14    8.97
   2  -1  -9   88.64   10.52
  -2   1  10  301.96   19.04
  -2   1  10  339.32   20.33
   2  -1 -10  293.90   20.43
   2  -1 -10  345.22   21.10
   2  -1 -10  279.20   20.04
  -2   1  11  158.75   13.79
  -2   1  11  193.00   14.96
   2  -1 -11  209.40   16.04
   2  -1 -11  205.37   15.99
  -2   1  12  200.05   14.14
   2  -1 -12  197.13   13.71
   2  -1 -12  206.59   14.22
  -2   1  13   96.69    8.69
   2  -1 -13   94.75    7.57
   2  -1 -13   94.04    8.03
  -2   1  14   48.69    5.02
   2  -1 -14   39.88    4.10
  -2   2 -12    2.74    1.53
  -2   2 -12    2.28    1.34
   2  -2  12    2.13    0.81
  -2   2 -11   33.49    5.65
  -2   2 -11   29.54    4.37
   2  -2  11   41.93    3.99
   2  -2  10   11.79    2.42
  -2   2 -10   11.05    3.73
   2  -2  10    7.70    2.80
  -2   2 -10   11.35    3.33
   2  -2   9  143.95   12.57
   2  -2   9  111.21   11.24
  -2   2  -9  134.99   11.22
   2  -2   8   71.25    8.48
   2  -2   8   79.15    9.67
  -2   2  -8   78.53    8.07
   2  -2   8   86.52   10.09
   2  -2   7  217.49   14.61
  -2   2  -7  233.08   13.16
  -2   2  -7  229.61   11.44
   2  -2   7  240.23   12.93
   2  -2   7  247.38   16.67
   2  -2   6  187.08   13.33
  -2   2  -6  217.63   10.07
   2  -2   5  287.41   15.88
  -2   2  -5  305.59   11.24
  -2   2  -5  322.84   11.14
   2  -2   4  234.31   13.62
  -2   2  -4  251.70    9.28
  -2   2  -4  237.43    9.20
   2  -2   3  237.28   12.95
  -2   2  -3  237.83    8.57
  -2   2  -3  255.31    8.93
  -2   2  -3  284.23   10.60
   2  -2   3  276.87   13.23
   2  -2   2   30.89    4.41
  -2   2  -2   32.85    3.13
  -2   2  -2   32.72    3.35
   2  -2   2   31.44    4.61
   2  -2   2   38.89    4.63
   2  -2   1   24.78    3.60
  -2   2  -1   19.93    2.96
  -2   2  -1   22.35    2.74
   2  -2   1   22.31    3.92
   2  -2   1   21.60    3.31
  -2   2   0    5.28    1.27
   2  -2   0    6.99    1.72
   2  -2   0    5.80    1.97
  -2   2   0    5.74    1.49
  -2   2   0    6.27    1.74
   2  -2   0    7.15    1.88
  -2   2   1  204.48    9.61
   2  -2  -1  206.62   10.94
   2  -2  -1  178.75    8.58
  -2   2   2 1082.11   22.40
   2  -2  -2 1038.82   19.20
   2  -2  -2 1006.63   20.10
   2  -2  -2 1124.35   24.81
   2  -2  -3  292.86   11.23
  -2   2   3  313.87   12.11
   2  -2  -3  326.75   12.87
   2  -2  -3  285.44   10.90
   2  -2  -4 1013.87   23.17
  -2   2   4 1088.65   22.40
   2  -2  -4 1037.55   22.03
  -2   2   5  555.12   20.01
   2  -2  -5  575.38   19.60
  -2   2   5  575.02   16.27
   2  -2  -5  576.65   17.48
  -2   2   6 1040.24   29.53
   2  -2  -6 1066.99   29.67
  -2   2   7  590.13   23.56
  -2   2   7  592.89   20.77
   2  -2  -7  642.62   25.14
  -2   2   8  190.06   14.12
  -2   2   8  196.77   11.95
   2  -2  -8  213.82   15.47
  -2   2   9    7.12    2.73
  -2   2   9    9.20    2.75
  -2   2   9    3.59    1.70
  -2   2   9    8.00    2.87
   2  -2  -9    9.07    3.47
   2  -2  -9    5.25    2.55
  -2   2  10   94.18   10.55
  -2   2  10   97.66    9.60
   2  -2 -10   91.46   11.45
  -2   2  11   21.37    5.15
   2  -2 -11   21.92    5.06
  -2   2  12   11.43    3.57
   2  -2 -12    9.55    3.12
  -2   2  13   14.48    3.24
   2  -2 -13    9.68    2.53
  -2   2  14   72.50    5.80
   2  -2 -14   61.73    4.56
   2  -2 -14   71.13    5.21
  -2   3 -12    9.75    2.33
  -2   3 -12    8.31    2.17
   2  -3  12    9.62    1.53
  -2   3 -11    6.17    2.35
   2  -3  11    7.62    1.76
   2  -3  10   -0.17    0.56
  -2   3 -10   -0.41    0.95
   2  -3   9  175.53   10.10
  -2   3  -9  112.27   11.40
   2  -3   8    3.33    1.64
   2  -3   8    5.37    2.60
   2  -3   8    0.81    1.21
  -2   3  -8    2.64    1.41
   2  -3   7   44.22    6.72
  -2   3  -7   42.35    5.66
   2  -3   7   49.21    5.95
   2  -3   7   47.68    7.35
   2  -3   6   64.06    7.93
  -2   3  -6   57.76    6.24
  -2   3  -6   67.40    5.62
  -2   3  -6   70.70    5.50
   2  -3   5  374.91   18.51
  -2   3  -5  378.98   12.32
  -2   3  -5  373.98   11.92
   2  -3   4    4.16    1.82
   2  -3   4    3.40    1.41
  -2   3  -4    3.37    0.99
  -2   3  -4    2.88    1.02
   2  -3   3  671.43   22.31
  -2   3  -3  684.46   15.02
   2  -3   3  654.30   21.91
   2  -3   2  887.01   23.86
  -2   3  -2  910.23   20.92
  -2   3  -2  902.76   18.29
   2  -3   2  962.07   23.53
   2  -3   2  837.92   24.33
  -2   3  -1  730.84   19.24
  -2   3  -1  757.63   16.59
   2  -3   1  747.54   19.30
   2  -3   1  715.87   22.40
   2  -3   0  890.16   24.92
  -2   3   0  911.77   23.26
  -2   3   0  915.82   21.74
   2  -3   0  903.50   20.06
   2  -3  -1  546.66   19.25
  -2   3   1  533.25   13.17
  -2   3   1  553.68   18.52
  -2   3   1  522.30   16.70
   2  -3  -1  527.46   14.41
   2  -3  -1  511.58   14.63
   2  -3  -2  244.38   12.60
   2  -3  -2  220.42    9.70
  -2   3   2  236.66   12.38
   2  -3  -2  223.63    9.48
  -2   3   2  229.38   10.99
   2  -3  -3   67.32    6.39
   2  -3  -3   68.69    5.85
  -2   3   3   67.47    5.93
  -2   3   4  290.09   13.55
   2  -3  -4  287.31   13.10
  -2   3   4  315.23   12.70
  -2   3   5    2.82    1.67
   2  -3  -5    2.59    1.33
  -2   3   5    3.78    1.44
  -2   3   6   41.69    6.03
   2  -3  -6   45.23    6.22
  -2   3   7  171.85   12.92
   2  -3  -7  179.60   13.40
  -2   3   8  987.34   32.60
   2  -3  -8 1061.67   34.74
  -2   3   9    3.84    1.65
  -2   3   9    2.87    1.94
  -2   3   9    1.84    1.34
   2  -3  -9    3.56    1.93
   2  -3  -9    5.78    2.27
  -2   3  10  177.79   14.30
  -2   3  10  197.17   15.13
  -2   3  10  195.75   13.44
   2  -3 -10  191.51   16.00
  -2   3  11  119.28    9.75
   2  -3 -11  145.34   12.93
  -2   3  12  176.51   12.56
   2  -3 -12  173.47   12.35
  -2   3  13   73.38    6.96
   2  -3 -13   65.73    5.79
   2  -3 -13   64.22    6.03
  -2   4 -12   13.70    2.61
   2  -4  12   15.05    1.73
  -2   4 -11   28.60    4.46
   2  -4  11   37.49    3.43
  -2   4 -11   32.76    5.00
   2  -4  10    5.14    1.39
  -2   4 -10    3.25    2.06
   2  -4  10    1.89    1.26
   2  -4   9  132.22   12.15
   2  -4   9  155.07    9.06
   2  -4   8  264.40   12.62
   2  -4   8  276.21   12.73
   2  -4   7  147.78   14.20
  -2   4  -7  171.57   11.84
   2  -4   7  231.84   12.30
   2  -4   7  269.07   13.16
   2  -4   6   42.41    6.57
   2  -4   6   26.82    4.29
  -2   4  -6   35.81    5.05
  -2   4  -6   42.35    4.42
   2  -4   5   34.59    5.83
  -2   4  -5   33.80    3.59
  -2   4  -5   36.73    3.93
   2  -4   4   15.91    3.10
  -2   4  -4   18.60    2.66
  -2   4  -4   20.05    2.91
   2  -4   4   16.88    3.62
  -2   4  -4   19.35    2.63
   2  -4   3  123.93    8.11
  -2   4  -3  124.25    6.68
  -2   4  -3  127.63    7.34
   2  -4   3  121.69    9.75
  -2   4  -2    9.81    2.43
   2  -4   2   11.66    2.96
  -2   4  -2    8.99    1.96
   2  -4   1  203.38   12.71
  -2   4  -1  211.65   11.51
  -2   4  -1  187.75   11.69
  -2   4  -1  219.47   10.26
   2  -4   0   57.49    6.89
  -2   4   0   64.44    5.39
  -2   4   0   58.50    6.58
  -2   4   0   51.25    5.97
  -2   4   0   54.34    5.93
   2  -4  -1  388.81   17.79
  -2   4   1  371.24   15.64
  -2   4   1  424.80   17.78
  -2   4   1  405.20   13.16
   2  -4  -2 1016.13   28.63
   2  -4  -2  993.72   22.71
  -2   4   2  997.70   25.33
  -2   4   2 1062.21   28.07
   2  -4  -3  247.49   13.77
  -2   4   3  228.71   11.82
  -2   4   3  234.96   13.25
   2  -4  -3  216.28   11.22
  -2   4   4  598.41   20.67
   2  -4  -4  620.82   20.47
  -2   4   4  648.24   19.63
  -2   4   5  227.70   13.47
   2  -4  -5  234.32   13.63
  -2   4   5  236.41   11.61
  -2   4   6  455.79   20.17
   2  -4  -6  513.68   21.75
  -2   4   7  153.29   12.31
   2  -4  -7  182.13   13.85
  -2   4   8   58.59    8.00
  -2   4   8   59.11    8.27
  -2   4   8   59.82    8.37
  -2   4   8   64.04    7.96
   2  -4  -8   63.01    8.59
   2  -4  -8   65.97    8.88
  -2   4   9   -0.29    0.50
  -2   4   9    0.67    1.43
  -2   4   9    1.85    1.35
   2  -4  -9    1.22    1.06
  -2   4  10   13.63    3.98
  -2   4  10    7.69    2.58
   2  -4 -10   10.23    3.49
  -2   4  11    3.97    1.45
   2  -4 -11    5.26    2.31
  -2   4  12   36.89    5.36
   2  -4 -12   34.32    4.62
   2  -4 -12   38.46    5.07
  -2   4  13   11.25    2.37
   2  -4 -13   10.51    2.00
   2  -4 -13   11.18    2.06
   2  -5  11   -0.42    0.42
   2  -5  11    0.60    0.30
   2  -5  10    3.22    1.16
   2  -5  10    2.17    1.24
   2  -5   9    9.85    3.10
   2  -5   9   15.65    2.62
   2  -5   9   19.80    3.07
   2  -5   8   60.01    9.04
   2  -5   8   80.74    6.49
   2  -5   8   90.90    7.28
  -2   5  -8   55.68    8.39
   2  -5   7   25.57    5.91
   2  -5   7   34.28    4.46
  -2   5  -7   22.01    4.30
   2  -5   7   34.08    4.81
  -2   5  -6   71.31    5.71
   2  -5   6   60.85    9.22
   2  -5   6   62.59    8.97
   2  -5   6   54.06    6.53
  -2   5  -6   64.62    7.09
   2  -5   6   88.37    7.34
   2  -5   6  102.35    8.51
   2  -5   5   67.38    7.14
  -2   5  -5  168.34    8.47
  -2   5  -4  126.36    7.10
   2  -5   4  126.86   10.28
   2  -5   3  475.87   17.50
  -2   5  -3  509.58   14.04
  -2   5  -3  522.37   15.58
   2  -5   3  458.12   19.80
   2  -5   2  197.38   13.16
  -2   5  -2  233.36   12.09
  -2   5  -2  218.57   12.92
  -2   5  -2  223.08   10.40
   2  -5   1  189.26   13.18
  -2   5  -1  183.50   12.23
  -2   5  -1  208.39   11.21
   2  -5   0  149.91   11.97
  -2   5   0  147.31   11.06
  -2   5   0  139.28   11.32
  -2   5   0  156.79    9.55
   2  -5  -1   80.38    8.92
  -2   5   1   84.83    6.86
  -2   5   1   91.70    8.68
  -2   5   1   91.92    9.06
   2  -5  -2  103.07   10.31
  -2   5   2  128.40   10.57
   2  -5  -3    9.59    2.54
  -2   5   3    6.97    2.31
  -2   5   3    9.72    2.82
   2  -5  -3    7.63    2.79
  -2   5   4    7.74    2.57
   2  -5  -4   11.15    2.91
  -2   5   4   11.41    2.80
   2  -5  -4   11.00    3.18
  -2   5   4   15.30    3.72
  -2   5   5   96.47    9.24
   2  -5  -5  114.57    9.95
  -2   5   5  106.58    8.32
  -2   5   6  176.81   12.95
   2  -5  -6  201.08   14.01
  -2   5   7   48.35    7.17
  -2   5   7   47.85    7.42
  -2   5   7   49.92    7.62
   2  -5  -7   54.86    7.68
   2  -5  -7   51.87    6.71
   2  -5  -7   48.43    7.20
  -2   5   8  241.41   16.33
  -2   5   8  268.48   17.82
  -2   5   8  240.06   16.76
   2  -5  -8  204.82   15.08
   2  -5  -8  239.63   14.89
  -2   5   9   51.09    7.52
  -2   5   9   59.78    8.28
  -2   5   9   53.87    7.12
   2  -5  -9   56.16    7.12
  -2   5  10  182.91   13.72
  -2   5  10  168.67   11.74
   2  -5 -10  159.91   11.43
  -2   5  11   35.67    4.75
   2  -5 -11   36.82    4.94
  -2   5  12   37.56    4.85
   2  -5 -12   30.15    3.68
   2  -6  11   14.40    2.57
   2  -6  10   18.21    3.57
   2  -6   9   25.85    5.01
   2  -6   8   16.33    4.05
   2  -6   8   29.23    3.98
  -2   6  -7   30.22    6.12
   2  -6   7   26.42    5.53
   2  -6   7   28.46    5.81
   2  -6   7   44.63    5.33
  -2   6  -6   29.11    5.88
   2  -6   6   30.19    6.34
   2  -6   6   30.02    6.36
  -2   6  -6   26.12    4.64
   2  -6   6   38.85    5.33
   2  -6   5    1.40    1.33
   2  -6   5    4.23    1.87
   2  -6   5    3.13    1.53
  -2   6  -5    4.79    1.76
   2  -6   5    7.42    2.39
   2  -6   5    2.03    1.51
   2  -6   4    3.98    1.62
   2  -6   4    6.54    3.07
   2  -6   4    3.58    1.71
   2  -6   4    3.67    1.61
   2  -6   4    8.76    3.31
   2  -6   4    6.97    2.13
   2  -6   3    6.43    2.34
   2  -6   2   57.55    7.57
  -2   6  -2   55.62    7.37
  -2   6  -1    3.05    1.62
  -2   6  -1    4.50    2.46
   2  -6   1    5.28    2.33
   2  -6   0  594.84   26.43
  -2   6   0  551.11   23.43
   2  -6  -1   87.25   10.41
  -2   6   1  108.88   10.35
  -2   6   1  109.21   10.84
   2  -6  -2   93.52   10.87
  -2   6   2  191.04   14.15
  -2   6   3  111.30    9.78
   2  -6  -3   93.56   10.81
  -2   6   3  124.20   11.12
  -2   6   4  177.58   12.79
   2  -6  -4  204.08   15.30
   2  -6  -4  189.06   12.87
  -2   6   4  182.54   12.15
  -2   6   4  184.30   13.41
  -2   6   5  167.07   12.78
  -2   6   5  189.16   14.56
   2  -6  -5  205.06   13.64
   2  -6  -5  176.65   12.99
  -2   6   5  186.58   11.74
  -2   6   5  178.34   13.22
   2  -6  -5  167.05   10.76
  -2   6   6   81.51    9.13
  -2   6   6   93.50   10.24
   2  -6  -6  106.21   10.39
   2  -6  -6   84.14    9.29
   2  -6  -6   79.51    7.74
  -2   6   7    2.04    1.86
  -2   6   7    0.58    1.37
  -2   6   7    3.25    1.86
   2  -6  -7    2.83    1.77
   2  -6  -7    2.08    1.43
  -2   6   8    2.47    1.42
   2  -6  -8    0.26    0.47
  -2   6   8    0.70    1.78
  -2   6   8    0.75    0.71
   2  -6  -8    2.08    1.86
  -2   6   9    0.56    1.13
  -2   6   9   -1.68    1.19
   2  -6  -9   -0.22    0.76
   2  -6  -9    0.70    0.88
  -2   6  10   14.36    3.59
  -2   6  10   16.53    3.34
   2  -6 -10   16.65    3.47
   2  -6 -10   13.21    2.85
  -2   6  11    5.22    1.58
   2  -6 -11    2.63    1.12
   2  -7  10   -1.12    0.58
   2  -7   9    6.08    2.15
   2  -7   8   12.77    3.67
   2  -7   8   15.70    2.78
   2  -7   7   10.41    3.49
   2  -7   7   11.20    3.44
   2  -7   7   13.77    2.74
   2  -7   6  183.53   15.79
   2  -7   6  166.51   14.38
   2  -7   5   23.29    4.78
   2  -7   5   28.02    5.86
   2  -7   5   18.10    5.03
   2  -7   5   32.41    4.82
   2  -7   4   80.43    9.85
   2  -7   4   62.22    9.68
   2  -7   4   64.88    8.65
   2  -7   4   90.64    8.17
   2  -7   4   65.49    7.71
   2  -7   3    9.23    2.95
   2  -7   3    6.66    3.04
   2  -7   3    9.30    3.07
   2  -7   3    9.01    3.23
   2  -7   3   10.32    2.54
   2  -7   2   49.16    7.26
   2  -7   2   52.42    8.72
  -2   7  -2   41.92    6.98
   2  -7   2   68.69    8.46
   2  -7   2   36.67    7.37
   2  -7   2   53.28    6.15
   2  -7   2   68.48    6.78
   2  -7   1  277.48   18.29
   2  -7   1  265.67   13.33
   2  -7   1  306.35   17.77
   2  -7   1  228.91   12.97
  -2   7  -1  177.81   14.76
  -2   7  -1  125.83   13.38
   2  -7   1  262.77   19.80
   2  -7   1  365.95   15.43
   2  -7   0   42.17    7.41
   2  -7   0   30.67    4.80
  -2   7   0   38.37    6.74
   2  -7   0   41.74    5.12
  -2   7   0   26.41    6.04
   2  -7   0   29.59    6.88
   2  -7  -1   62.08    9.37
  -2   7   1   60.24    8.66
   2  -7  -1   63.72    6.71
  -2   7   1   69.61    8.98
   2  -7  -1   70.73    6.58
   2  -7  -2   20.95    3.92
  -2   7   2   20.78    5.00
   2  -7  -2   22.31    3.67
   2  -7  -2   15.08    5.14
   2  -7  -2   12.71    4.37
  -2   7   3   -0.39    1.06
   2  -7  -3    1.11    1.06
  -2   7   3    0.56    0.78
   2  -7  -3    0.81    0.55
   2  -7  -3    2.09    1.71
  -2   7   4   27.62    5.27
   2  -7  -4   34.04    5.41
  -2   7   4   31.02    5.27
  -2   7   4   30.46    5.69
   2  -7  -4   27.49    4.28
   2  -7  -4   31.27    6.35
  -2   7   5    4.38    2.18
  -2   7   5    3.64    1.87
   2  -7  -5    3.83    1.89
   2  -7  -5    2.15    1.27
  -2   7   5    4.57    2.09
  -2   7   6  197.58   14.38
  -2   7   6  210.91   15.41
   2  -7  -6  179.55   11.13
   2  -7  -6  223.60   14.78
  -2   7   7   58.43    8.02
  -2   7   7   49.96    7.35
   2  -7  -7   54.72    7.42
   2  -7  -7   47.85    5.72
  -2   7   8   51.34    7.24
  -2   7   8   46.64    6.75
   2  -7  -8   46.03    6.45
   2  -7  -8   44.10    5.20
  -2   7   9   48.08    6.52
  -2   7   9   50.37    5.94
   2  -7  -9   49.92    6.12
   2  -7  -9   37.97    4.48
  -2   7  10   16.93    3.37
  -2   7  10   18.43    3.10
   2  -7 -10   16.94    2.98
   2  -7 -10   14.14    2.34
   2  -8   9    2.31    1.29
   2  -8   8    3.69    1.46
   2  -8   7    3.95    2.22
   2  -8   7    4.90    1.53
   2  -8   6    3.37    2.24
   2  -8   6    0.13    0.73
   2  -8   6    3.48    1.43
   2  -8   5   26.20    5.63
   2  -8   5   22.35    5.51
   2  -8   5   19.88    4.30
   2  -8   5   38.32    4.77
   2  -8   4    7.93    2.28
   2  -8   4    5.43    2.96
   2  -8   4    5.88    2.79
   2  -8   4    8.93    2.35
   2  -8   3   12.54    3.90
   2  -8   3    9.90    3.72
   2  -8   3   10.02    3.47
   2  -8   3   16.95    3.49
   2  -8   2   48.22    7.30
   2  -8   2   32.45    6.56
   2  -8   2   29.91    6.31
   2  -8   2   50.77    5.91
   2  -8   1    0.32    0.74
   2  -8   1    2.85    2.60
  -2   8  -1   -1.10    2.23
   2  -8   0  351.67   16.08
   2  -8   0  410.33   16.57
   2  -8   0  369.97   24.42
   2  -8  -1    5.04    2.01
  -2   8   1    2.73    1.61
   2  -8  -1    6.82    2.76
   2  -8  -1    1.52    0.77
   2  -8  -2   56.37    5.99
  -2   8   2   54.92    8.19
   2  -8  -2   55.62    6.54
   2  -8  -2   61.89    9.85
  -2   8   3   36.35    6.08
   2  -8  -3   37.53    5.47
  -2   8   3   34.69    6.30
   2  -8  -3   37.95    4.87
  -2   8   4   14.92    3.81
  -2   8   4   18.58    4.61
   2  -8  -4   20.47    4.23
   2  -8  -4   18.88    3.47
  -2   8   5   27.30    5.60
   2  -8  -5   24.01    3.79
   2  -8  -5   27.58    4.88
  -2   8   6    0.01    1.01
   2  -8  -6   -0.06    0.82
   2  -8  -6    1.52    1.00
  -2   8   7   -0.92    0.97
  -2   8   7    1.53    1.01
   2  -8  -7    0.21    0.58
   2  -8  -7    0.19    0.45
  -2   8   8   -0.98    0.91
  -2   8   8    1.65    1.17
  -2   8   8    0.33    0.48
   2  -8  -8    1.13    0.92
  -2   8   9    0.18    0.35
  -2   8   9    0.27    0.61
   2  -8  -9    0.00    0.22
   2  -9   8    7.56    2.07
   2  -9   7    1.17    1.26
   2  -9   6   28.70    4.68
   2  -9   6   42.16    4.02
   2  -9   5    6.96    2.26
   2  -9   5    5.45    2.48
   2  -9   5    2.18    1.13
   2  -9   5    8.04    1.99
   2  -9   4   25.80    5.14
   2  -9   4   31.27    5.92
   2  -9   3    4.47    2.33
   2  -9   3    2.46    1.79
   2  -9   2    5.55    2.83
   2  -9   1    0.35    1.05
   2  -9   0    0.57    0.63
   2  -9   0    0.47    0.85
   2  -9   0    1.61    1.43
   2  -9  -1    1.09    0.61
   2  -9  -1   -0.51    1.80
   2  -9  -2    3.34    1.16
   2  -9  -2    3.19    1.64
   2  -9  -3    7.26    2.29
  -2   9   4   34.39    5.83
   2  -9  -4   37.37    5.11
  -2   9   5    9.44    2.90
   2  -9  -5    9.01    2.42
  -2   9   6   40.92    5.80
  -2   9   6   36.88    5.36
   2  -9  -6   34.25    4.65
  -2   9   7    4.77    1.89
  -2   9   7    5.25    1.81
   2  -9  -7    6.48    1.87
  -2   9   8   11.83    2.54
  -2   9   8   12.31    2.35
   2  -9  -8   16.37    2.60
   2 -10   5    7.94    2.01
   2 -10   4    1.76    0.62
   2 -10   3    2.84    1.62
   2 -10   2   24.84    4.80
   2 -10   1    3.98    1.97
   2 -10   0   24.93    5.24
   2 -10  -1    3.75    1.96
   2 -10  -2   19.61    3.26
   2 -10  -2   23.98    4.70
   2 -10  -3    0.91    0.59
  -2  10   4    2.12    1.13
   2 -10  -4    1.08    0.72
  -2  10   5    6.00    2.02
  -2  10   5    4.47    1.74
   2 -10  -5    4.08    1.42
  -2  10   6   -1.10    0.60
   2 -10  -6   -0.44    0.47
   2 -11   3    1.59    0.85
   2 -11   2    2.27    1.15
   2 -11   1    4.14    1.55
   2 -11   0    0.43    0.77
   2 -11  -1    0.62    0.68
  -3  -7  -1    2.58    1.55
   3   7   1    2.67    1.40
  -3  -7   0    0.86    0.73
   3   7   0    0.88    0.89
  -3  -7   1    7.61    2.38
   3   7  -1    8.82    2.64
  -3  -7   2    4.26    1.74
  -3  -7   2    3.13    1.42
   3   7  -2    3.19    1.68
  -3  -7   3    9.83    2.61
  -3  -7   3    3.96    1.48
   3   7  -3    9.57    2.70
  -3  -7   4   11.85    2.85
   3   7  -4    9.83    2.65
  -3  -7   5    3.38    1.62
   3   7  -5    2.90    1.37
  -3  -7   6   12.56    2.62
  -3  -6  -4   13.62    2.62
   3   6   4   10.44    2.64
  -3  -6  -3    5.67    2.06
  -3  -6  -3    5.27    2.01
   3   6   3    3.30    1.49
  -3  -6  -2    6.18    2.28
  -3  -6  -2    6.32    2.43
   3   6   2    3.92    1.72
  -3  -6  -1    1.21    0.94
   3   6   1    2.05    1.52
  -3  -6   0   12.79    3.08
  -3  -6   0   18.28    4.48
   3   6   0   12.32    3.41
  -3  -6   1    0.12    0.98
  -3  -6   1    3.80    2.51
   3   6  -1    0.80    1.23
  -3  -6   2    0.54    0.92
  -3  -6   2    2.17    1.85
   3   6  -2   -0.35    0.61
   3   6  -3    0.04    0.73
  -3  -6   3    1.19    1.29
  -3  -6   3   -0.24    0.73
   3   6  -3    1.08    1.18
   3   6  -4    1.86    1.26
  -3  -6   4    1.40    1.14
   3   6  -4    2.05    1.54
   3   6  -5    5.32    1.93
  -3  -6   5    4.30    1.93
   3   6  -5    3.90    1.86
   3   6  -6   17.23    3.46
  -3  -6   6   14.04    2.98
   3   6  -7   27.63    4.19
  -3  -6   7   44.77    5.42
   3   6  -8   -0.11    0.26
  -3  -6   8    1.02    0.66
  -3  -5  -5    2.45    1.34
   3   5   5    0.44    0.71
  -3  -5  -4    2.04    0.74
   3   5   4    0.58    0.51
  -3  -5  -3   15.54    3.79
   3   5   3   10.57    3.43
  -3  -5  -2   10.03    3.20
   3   5   2   10.44    3.33
  -3  -5  -1   14.14    3.96
   3   5   1   11.56    3.48
   3   5   0   42.01    5.97
  -3  -5   0   32.75    5.45
  -3  -5   0   49.48    7.19
   3   5   0   38.53    6.68
   3   5  -1   36.70    5.61
  -3  -5   1   56.97    7.67
  -3  -5   1   34.04    5.96
   3   5  -1   42.55    7.15
   3   5  -2    5.63    2.46
  -3  -5   2    3.92    2.23
   3   5  -2    5.29    2.48
   3   5  -3   23.06    4.68
  -3  -5   3   19.61    4.75
   3   5  -3   24.36    5.46
   3   5  -4   36.80    5.98
  -3  -5   4   33.82    6.05
   3   5  -4   29.44    6.11
  -3  -5   4   32.51    5.86
   3   5  -5   22.63    4.70
  -3  -5   5   25.72    5.04
  -3  -5   5   21.18    4.58
   3   5  -6   25.62    5.06
  -3  -5   6   20.28    4.33
  -3  -5   6   21.62    4.60
   3   5  -7   20.81    4.44
   3   5  -7   16.11    3.97
  -3  -5   7   16.95    3.45
  -3  -5   7   20.17    4.41
   3   5  -8    0.76    1.12
   3   5  -8   -0.85    1.14
  -3  -5   8    0.21    0.95
  -3  -5   8    1.88    1.14
   3   5  -9    1.28    1.17
  -3  -5   9    0.23    0.72
   3   5 -10    1.58    0.91
   3   4   7   10.40    2.45
  -3  -4  -7    7.22    1.82
  -3  -4  -6    7.24    1.97
   3   4   6    5.77    2.26
  -3  -4  -6    5.28    1.85
  -3  -4  -5    1.43    1.48
   3   4   5    1.33    1.39
  -3  -4  -5    4.88    2.08
  -3  -4  -4   46.46    7.05
   3   4   4   34.70    5.95
  -3  -4  -3   20.41    4.83
   3   4   3   14.17    3.95
   3   4   2   16.04    3.76
  -3  -4  -2   21.91    5.45
   3   4   2   12.93    3.81
   3   4   1    2.40    1.72
  -3  -4  -1    1.13    0.38
  -3  -4  -1    1.71    2.58
   3   4   1    1.32    0.77
   3   4   0   10.73    3.13
  -3  -4   0    9.79    3.22
  -3  -4   0   20.28    5.17
   3   4   0   10.04    3.06
   3   4  -1   23.30    4.76
  -3  -4   1   28.23    6.05
  -3  -4   1   14.72    4.07
   3   4  -1   19.35    4.88
   3   4  -2    4.84    2.17
  -3  -4   2    4.10    2.39
   3   4  -2    3.86    2.33
   3   4  -3   11.82    3.68
  -3  -4   3   10.50    3.39
   3   4  -3   12.06    3.97
   3   4  -4   27.79    5.61
  -3  -4   4   27.74    5.48
  -3  -4   4   26.58    5.44
   3   4  -5   53.14    7.80
   3   4  -5   43.88    7.40
  -3  -4   5   48.92    7.04
  -3  -4   5   48.05    7.46
   3   4  -5   41.13    6.79
   3   4  -6   74.22    9.35
   3   4  -6   56.48    8.40
  -3  -4   6   69.37    8.18
  -3  -4   6   79.98    9.68
   3   4  -7   59.38    8.15
   3   4  -7   40.37    6.71
  -3  -4   7   53.14    6.66
  -3  -4   7   55.47    7.96
   3   4  -8   11.12    3.58
  -3  -4   8    9.46    3.06
   3   4  -9   43.93    6.32
   3   4  -9   38.25    5.04
  -3  -4   9   46.26    6.24
   3   4 -10   19.12    3.75
   3   4 -10   16.80    2.82
  -3  -4  10   16.27    3.27
   3   4 -11    5.37    1.58
  -3  -4  11    6.29    1.80
   3   3   8    0.34    0.50
  -3  -3  -8    1.83    1.19
   3   3   7   -0.73    0.96
  -3  -3  -7    2.83    1.65
  -3  -3  -6    2.13    1.21
   3   3   6    2.40    1.32
   3   3   5    5.43    2.36
  -3  -3  -5    2.38    1.87
  -3  -3  -5    5.26    2.43
   3   3   5    2.43    1.18
   3   3   4   10.97    3.32
  -3  -3  -4   10.17    3.28
  -3  -3  -4   16.34    4.59
   3   3   4    6.78    2.59
   3   3   3   43.11    6.60
  -3  -3  -3   50.21    6.32
  -3  -3  -3   38.76    6.48
   3   3   3   44.35    7.31
   3   3   2   28.28    5.35
  -3  -3  -2   35.89    5.06
  -3  -3  -2   32.76    5.38
   3   3   2   27.82    5.64
   3   3   1   98.00   10.47
   3   3   1  107.53   10.34
  -3  -3  -1  114.10    8.83
  -3  -3  -1  113.62    9.63
   3   3   1   96.32   10.67
  -3  -3   0   56.09    7.46
   3   3   0   50.23    7.49
   3   3   0   48.74    6.90
  -3  -3   0   45.32    6.72
  -3  -3   0   51.40    6.46
   3   3   0   48.60    7.65
  -3  -3   1  111.81   10.57
   3   3  -1  113.27   11.27
   3   3  -1  101.57    9.88
  -3  -3   1  111.44    9.21
   3   3  -1  104.83   11.13
  -3  -3   1  106.76   10.43
   3   3  -2   87.70   10.00
  -3  -3   2   78.27    9.12
   3   3  -2   84.31    9.29
  -3  -3   2   88.75    9.76
  -3  -3   2   86.93    7.92
   3   3  -2   83.17    8.83
   3   3  -3   38.17    6.71
  -3  -3   3   36.53    6.26
   3   3  -3   30.95    5.70
  -3  -3   3   35.75    6.32
   3   3  -3   31.40    5.72
  -3  -3   4   57.03    7.79
   3   3  -4   48.68    7.37
  -3  -3   4   58.86    8.15
  -3  -3   4   59.13    8.34
   3   3  -4   53.37    7.50
  -3  -3   5    1.25    1.70
   3   3  -5   -0.49    0.91
   3   3  -5   -0.67    0.73
   3   3  -5    2.05    1.35
  -3  -3   5    2.39    1.86
  -3  -3   6    3.75    2.19
   3   3  -6   -1.43    2.26
   3   3  -6    4.21    2.33
   3   3  -6    2.03    1.40
  -3  -3   6    1.61    1.79
   3   3  -7    2.60    2.41
   3   3  -7    6.02    2.44
  -3  -3   7    3.76    1.69
  -3  -3   7    5.85    2.75
   3   3  -8    7.25    2.85
  -3  -3   8   11.12    2.92
  -3  -3   8    8.67    3.20
   3   3  -9   23.30    4.62
  -3  -3   9   30.84    5.62
  -3  -3  10   36.34    5.45
   3   3 -10   43.67    5.92
  -3  -3  10   41.72    5.75
   3   3 -11   22.14    3.62
  -3  -3  11   18.33    3.42
   3   3 -11   18.43    3.28
  -3  -3  11   18.73    3.28
   3   3 -12   27.35    3.19
  -3  -2  -8    7.89    2.39
   3   2   8    9.77    2.58
  -3  -2  -7   42.04    5.65
   3   2   7   47.73    6.50
   3   2   6   24.46    4.90
  -3  -2  -6   31.61    5.53
  -3  -2  -6   19.86    4.28
  -3  -2  -6   18.59    4.43
   3   2   6   22.07    4.84
   3   2   5   30.16    5.61
  -3  -2  -5   45.08    7.20
  -3  -2  -5   30.59    4.71
  -3  -2  -5   31.78    5.54
  -3  -2  -5   33.99    6.14
   3   2   5   20.86    4.86
   3   2   4   22.87    4.77
  -3  -2  -4   32.03    5.09
  -3  -2  -4   26.06    5.50
  -3  -2  -4   25.05    4.52
   3   2   4   22.78    4.96
   3   2   3    6.45    2.56
  -3  -2  -3    6.71    2.56
  -3  -2  -3    4.42    2.78
  -3  -2  -3    2.67    0.82
  -3  -2  -3    7.51    2.90
   3   2   3    6.49    2.65
   3   2   2  102.11   10.18
  -3  -2  -2  101.56    8.43
  -3  -2  -2  111.89   10.96
  -3  -2  -2  111.46    9.48
   3   2   2  101.54   10.74
   3   2   1   22.60    4.85
   3   2   1   25.89    4.99
  -3  -2  -1   34.17    4.57
  -3  -2  -1   30.77    5.06
   3   2   1   29.01    5.90
   3   2   1   28.58    5.24
   3   2   0   28.71    5.39
  -3  -2   0   25.12    4.69
   3   2   0   22.01    4.58
  -3  -2   0   25.37    4.94
  -3  -2   0   28.60    4.16
  -3  -2   0   27.95    4.65
  -3  -2   0   29.35    4.75
   3   2   0   25.38    5.31
   3   2   0   23.07    4.57
   3   2  -1   27.41    5.32
  -3  -2   1   25.80    4.82
   3   2  -1   28.97    5.22
  -3  -2   1   31.61    5.48
  -3  -2   1   29.64    4.81
  -3  -2   1   32.45    4.80
   3   2  -1   21.98    4.44
   3   2  -2   37.52    6.21
  -3  -2   2   39.64    6.22
   3   2  -2   29.31    5.34
  -3  -2   2   32.34    5.63
  -3  -2   2   36.94    5.26
  -3  -2   2   38.26    5.00
   3   2  -2   25.23    4.71
  -3  -2   3   90.39    9.58
   3   2  -3   85.43    9.32
  -3  -2   3   88.87    9.53
  -3  -2   3   91.48    7.87
   3   2  -3   80.96    8.88
  -3  -2   4  138.40   11.85
   3   2  -4  142.22   12.41
   3   2  -4  139.34   11.10
  -3  -2   4  146.65   12.26
  -3  -2   4  153.33   13.31
   3   2  -4  151.44   12.61
  -3  -2   5  276.38   16.85
   3   2  -5  283.02   18.15
   3   2  -5  278.23   16.46
  -3  -2   5  298.39   17.44
  -3  -2   5  306.23   19.32
   3   2  -5  292.06   18.37
  -3  -2   6   84.52    9.24
   3   2  -6   83.52    9.47
  -3  -2   6   85.39    9.24
  -3  -2   6   86.64   10.43
   3   2  -6   82.86   10.27
   3   2  -7   76.40    9.31
  -3  -2   7   87.98    9.06
  -3  -2   7   93.48   10.78
   3   2  -7   65.92    9.52
   3   2  -8   68.26    8.88
  -3  -2   8   81.94    8.23
  -3  -2   8   86.35   10.03
  -3  -2   9   22.35    4.82
  -3  -2   9   16.11    3.70
   3   2  -9   13.27    3.90
  -3  -2  10    3.40    1.60
  -3  -2  10    2.11    0.86
   3   2 -10    2.77    1.62
  -3  -2  11    9.59    2.61
   3   2 -11   12.41    2.88
   3   2 -11   12.89    3.09
  -3  -2  11   13.32    3.05
  -3  -2  12    0.42    0.57
   3   2 -12   -0.19    0.38
  -3  -2  12    0.19    0.44
  -3  -1  -9    2.00    1.39
   3   1   9    1.87    1.27
  -3  -1  -9    3.33    1.62
  -3  -1  -8    8.20    2.75
  -3  -1  -8    8.91    2.76
  -3  -1  -8    8.88    2.94
   3   1   8    7.79    2.42
  -3  -1  -7   11.91    3.33
  -3  -1  -7   12.67    3.53
  -3  -1  -7   12.23    3.60
   3   1   7   10.42    3.36
   3   1   6   34.14    6.05
  -3  -1  -6   33.18    5.27
  -3  -1  -6   38.99    6.22
  -3  -1  -6   39.33    6.74
   3   1   6   30.76    5.74
   3   1   5   28.89    5.53
  -3  -1  -5   32.01    5.09
  -3  -1  -5   29.61    5.99
  -3  -1  -5   32.47    4.88
   3   1   5   23.04    5.03
   3   1   4   26.36    5.31
  -3  -1  -4   30.45    4.72
  -3  -1  -4   31.74    5.85
  -3  -1  -4   24.92    4.35
  -3  -1  -4   32.86    4.97
   3   1   4   32.13    5.95
   3   1   3   17.54    4.32
  -3  -1  -3   20.46    3.70
  -3  -1  -3   22.86    4.99
  -3  -1  -3   21.19    4.06
  -3  -1  -3   15.54    3.41
   3   1   3   16.61    4.53
   3   1   3   21.37    4.64
   3   1   2  152.46   12.15
  -3  -1  -2  215.37   11.67
  -3  -1  -2  191.18   11.96
  -3  -1  -2  164.12   10.06
  -3  -1  -2  192.81   11.79
   3   1   2  165.32   13.41
   3   1   2  174.22   12.77
  -3  -1  -1  766.75   23.29
  -3  -1  -1  727.35   19.65
  -3  -1  -1  795.91   23.37
   3   1   1  687.42   24.55
   3   1   0   22.02    4.60
  -3  -1   0   19.78    4.04
   3   1   0   16.32    3.70
   3   1  -1   37.59    5.81
  -3  -1   1   41.36    6.02
   3   1  -1   32.86    5.27
  -3  -1   2   62.38    7.45
   3   1  -2   62.01    7.41
  -3  -1   3   40.38    6.19
   3   1  -3   47.15    6.61
  -3  -1   4  101.20    9.92
   3   1  -4  107.93   10.38
  -3  -1   5   37.41    6.06
   3   1  -5   39.96    6.52
   3   1  -5   37.78    6.14
  -3  -1   5   36.64    5.93
   3   1  -5   43.95    7.05
  -3  -1   6   55.40    7.38
   3   1  -6   56.17    7.87
  -3  -1   6   55.63    7.32
   3   1  -6   55.08    8.25
  -3  -1   7   49.52    6.89
   3   1  -7   36.81    6.93
  -3  -1   7   46.52    6.49
   3   1  -7   46.91    8.14
   3   1  -8   55.23    8.48
  -3  -1   8   80.03    8.24
  -3  -1   8   92.50   10.47
   3   1  -8   43.72    7.98
  -3  -1   9  113.48   11.26
  -3  -1   9  106.09   10.78
  -3  -1  10   66.07    8.19
   3   1 -10   49.51    7.49
  -3  -1  10   58.84    7.38
  -3  -1  11   62.11    7.27
   3   1 -11   59.52    7.38
  -3  -1  11   55.36    6.48
  -3  -1  12   73.21    6.89
   3   1 -12   75.91    6.84
  -3  -1  12   71.20    6.01
  -3  -1  13   28.27    3.48
   3   1 -13   30.18    3.28
  -3   0  -9    6.97    2.26
   3   0   9   12.39    1.80
  -3   0  -9   11.29    2.85
   3   0   9    8.11    2.26
  -3   0  -8   32.24    5.54
  -3   0  -8   35.70    5.45
  -3   0  -8   39.68    6.59
   3   0   8   46.34    4.41
   3   0   8   30.33    5.07
  -3   0  -7   93.82    7.79
  -3   0  -7  109.20   10.40
  -3   0  -7   79.64    9.49
   3   0   7  117.55    8.33
   3   0   7   71.43    8.49
   3   0   6   29.93    5.70
  -3   0  -6   22.00    4.06
  -3   0  -6   21.14    4.94
   3   0   6   18.95    3.70
   3   0   6   17.63    4.39
   3   0   5    8.45    3.12
   3   0   5    9.27    2.61
  -3   0  -5   10.90    3.08
  -3   0  -5   11.70    3.70
  -3   0  -5   10.30    2.99
  -3   0  -5   10.43    2.77
   3   0   5    4.89    2.40
   3   0   4   10.46    3.50
   3   0   4    9.95    2.80
  -3   0  -4   13.20    2.93
  -3   0  -4   10.43    2.72
  -3   0  -4   14.41    3.16
   3   0   4    8.03    3.10
   3   0   3   -0.54    1.53
   3   0   3    0.98    0.96
  -3   0  -3    0.38    0.91
  -3   0  -3    0.80    0.78
  -3   0  -3    1.88    1.25
  -3   0  -3    0.71    0.88
   3   0   3    1.08    0.86
   3   0   3   -0.36    0.93
   3   0   2   59.83    7.37
  -3   0  -2   74.88    6.27
   3   0   2   70.85    7.96
  -3   0  -1  131.99    7.83
   3   0   1  124.38   10.30
  -3   0   0  185.35    8.89
   3   0   0  176.88   12.06
  -3   0   1   80.99    8.05
  -3   0   1   85.49    5.81
   3   0  -1   76.81    7.82
  -3   0   2  162.81   11.64
   3   0  -2  172.07   11.79
  -3   0   3  205.12   13.64
   3   0  -3  219.50   13.71
  -3   0   4  286.84   16.34
   3   0  -4  311.69   17.06
  -3   0   5  352.15   18.36
   3   0  -5  385.26   20.08
  -3   0   6   63.97    7.84
   3   0  -6   66.80    8.50
  -3   0   6   69.01    8.07
   3   0  -6   64.41    7.73
   3   0  -6   71.32    9.18
  -3   0   7  138.11   11.55
   3   0  -7  140.70   13.14
  -3   0   7  146.71   11.52
   3   0  -7  131.26   11.62
   3   0  -7  148.30   13.93
   3   0  -8   18.89    5.15
   3   0  -8   18.63    4.96
  -3   0   8   28.87    5.00
   3   0  -8   21.36    5.02
   3   0  -9   15.67    4.56
  -3   0   9   24.84    5.20
   3   0  -9   21.85    4.95
  -3   0  10    1.33    1.60
  -3   0  10   -0.14    0.99
   3   0 -10    0.92    0.76
   3   0 -10    2.35    1.47
  -3   0  11    0.45    0.32
  -3   0  11    1.24    1.09
   3   0 -11    4.20    2.10
   3   0 -11    2.62    1.54
  -3   0  12   20.06    3.77
   3   0 -12   16.06    3.24
  -3   0  12   17.25    3.10
   3   0 -12   16.12    2.87
  -3   0  13   20.81    3.18
   3   0 -13   20.77    2.75
  -3   1 -10    0.93    0.92
  -3   1 -10    1.55    1.13
   3  -1   9    4.29    1.23
  -3   1  -9    5.05    2.35
  -3   1  -9    2.15    1.54
  -3   1  -9    3.09    1.65
   3  -1   9    4.12    1.81
   3  -1   8    0.01    0.53
  -3   1  -8    0.44    1.42
  -3   1  -8    1.52    0.73
  -3   1  -8    1.67    2.24
   3  -1   8    0.67    0.82
  -3   1  -7   23.57    3.94
  -3   1  -7   18.99    4.41
   3  -1   7   24.92    4.10
   3  -1   7   22.53    4.78
   3  -1   6   54.60    7.81
  -3   1  -6   49.08    5.78
  -3   1  -6   51.32    7.76
   3  -1   6   31.09    4.94
   3  -1   6   37.32    6.32
   3  -1   5   71.43    8.81
  -3   1  -5   88.62    7.63
  -3   1  -5   62.40    6.49
   3  -1   5   75.58    7.77
   3  -1   5   68.11    8.62
   3  -1   4  129.57   11.64
  -3   1  -4  175.28   10.58
  -3   1  -4  160.43    9.91
  -3   1  -4  160.68   10.13
   3  -1   4  155.61   10.80
   3  -1   4  125.37   11.80
   3  -1   3  148.60   11.92
  -3   1  -3  156.27    9.17
  -3   1  -3  176.18   10.39
   3  -1   3  137.15    9.60
  -3   1  -3  141.77    8.57
   3  -1   3  160.16   12.49
  -3   1  -2  151.16    8.32
  -3   1  -2  165.50    9.02
   3  -1   2  166.85   12.19
  -3   1  -1  215.06    9.54
  -3   1  -1  207.09    9.70
   3  -1   1  213.79   13.29
  -3   1   0   82.97    5.63
  -3   1   0   86.51    6.19
   3  -1   0   81.01    8.03
  -3   1   1  144.43   10.52
  -3   1   1  151.09    7.99
   3  -1  -1  155.82   10.96
  -3   1   2    5.92    2.33
  -3   1   2    2.38    1.06
   3  -1  -3    5.77    1.96
  -3   1   3    7.05    2.28
  -3   1   4   34.15    5.57
   3  -1  -4   41.58    6.07
  -3   1   5   45.24    6.62
   3  -1  -5   50.68    6.94
  -3   1   6   99.19    9.88
  -3   1   6   99.42   10.18
   3  -1  -6   99.58   10.31
  -3   1   6   94.72    9.31
   3  -1  -6   96.59    9.88
   3  -1  -6  103.02   10.49
  -3   1   7  200.94   13.93
  -3   1   7  190.46   14.11
   3  -1  -7  173.32   14.27
  -3   1   7  183.57   12.80
   3  -1  -7  178.28   14.00
   3  -1  -7  192.32   15.17
   3  -1  -8  119.24   12.33
  -3   1   8  148.01   11.13
   3  -1  -8  106.03   11.31
   3  -1  -8  129.27   12.76
   3  -1  -9   60.92    8.82
   3  -1  -9   50.86    7.88
   3  -1 -10   84.47    9.78
   3  -1 -10   98.30   10.18
  -3   1  11  107.33    9.81
   3  -1 -11   87.12    8.86
   3  -1 -11  105.85    9.72
  -3   1  11  107.00    9.05
  -3   1  12   29.87    4.55
   3  -1 -12   29.30    4.12
   3  -1 -12   29.06    4.17
  -3   1  13   29.02    3.66
   3  -1 -13   22.17    2.79
   3  -2  10    4.29    1.02
  -3   2 -10    2.60    1.49
  -3   2 -10    2.45    1.56
  -3   2  -9   46.84    6.83
  -3   2  -9   53.02    6.30
   3  -2   9   62.37    4.88
  -3   2  -8   28.81    5.19
  -3   2  -8   19.65    4.38
   3  -2   8   30.04    4.10
   3  -2   8   19.82    4.04
  -3   2  -7   19.04    4.45
   3  -2   7   23.00    4.13
   3  -2   7   12.75    3.59
   3  -2   6   21.96    5.17
   3  -2   6   13.66    3.31
  -3   2  -6   19.92    3.65
   3  -2   6   15.65    4.04
   3  -2   5    1.21    1.47
   3  -2   5    0.71    0.72
  -3   2  -5   -0.88    0.74
  -3   2  -5    0.34    0.50
   3  -2   5   -1.03    2.26
   3  -2   4   28.76    5.60
  -3   2  -4   27.72    3.97
  -3   2  -4   29.19    4.08
  -3   2  -4   28.72    4.09
   3  -2   4   32.23    4.87
   3  -2   3   14.90    3.73
  -3   2  -3   17.30    2.98
  -3   2  -3   14.77    2.79
   3  -2   3   14.81    3.24
  -3   2  -2   66.78    5.63
  -3   2  -2   71.13    5.96
   3  -2   2   69.00    7.82
  -3   2  -1   75.20    5.70
  -3   2  -1   82.99    6.27
   3  -2   1   74.84    7.77
  -3   2   0  181.75    9.15
   3  -2   0  177.26   11.55
  -3   2   1  339.41   16.32
  -3   2   1  345.95   12.53
  -3   2   1  375.19   14.52
   3  -2  -1  315.24   15.29
  -3   2   2  320.60   16.59
  -3   2   2  327.61   13.23
   3  -2  -2  326.22   15.49
  -3   2   3  101.48    9.62
  -3   2   3  119.64    7.81
   3  -2  -3  111.26    9.17
  -3   2   4  271.86   16.12
   3  -2  -4  278.40   14.93
  -3   2   5  255.27   15.95
   3  -2  -5  269.27   15.36
  -3   2   6  113.48   10.57
  -3   2   6  124.91   11.35
   3  -2  -6  119.61   10.70
  -3   2   6  119.29   11.40
  -3   2   6  118.28   10.45
   3  -2  -6  120.15   10.95
  -3   2   7   73.95    8.49
  -3   2   7   77.24    9.00
   3  -2  -7   82.35    9.34
  -3   2   7   85.17    9.75
  -3   2   7   78.24    8.36
   3  -2  -7   67.03    8.92
  -3   2   8  132.00   12.30
  -3   2   8  113.55   10.65
   3  -2  -8  120.75   11.71
  -3   2   8  113.52   11.06
  -3   2   8  119.87   10.11
   3  -2  -8   85.74   10.22
  -3   2   9   22.53    4.63
  -3   2   9   23.23    5.04
   3  -2  -9   19.99    4.64
  -3   2   9   24.84    4.23
   3  -2  -9    7.76    3.16
  -3   2  10    5.30    2.17
   3  -2 -10    3.00    1.73
   3  -2 -10    4.13    1.93
   3  -2 -10    3.68    1.88
  -3   2  11   14.19    3.56
   3  -2 -11   16.21    3.20
   3  -2 -11   13.26    3.43
  -3   2  12   47.03    5.56
   3  -2 -12   40.55    4.21
   3  -2 -12   45.58    5.36
  -3   2  13   74.71    5.74
   3  -2 -13   64.78    4.84
  -3   3 -10   14.10    3.07
   3  -3  10   13.09    1.75
   3  -3   9    2.26    0.94
  -3   3  -9    3.62    1.98
  -3   3  -9    5.34    2.23
  -3   3  -8   56.11    6.97
   3  -3   8   50.49    5.17
  -3   3  -7   79.37    8.83
   3  -3   7   74.41    6.98
   3  -3   7   61.39    7.56
   3  -3   6   42.94    5.62
   3  -3   6   56.24    7.63
   3  -3   5   39.13    6.39
  -3   3  -5   38.22    4.79
   3  -3   5   30.03    4.80
   3  -3   4   46.01    6.85
   3  -3   4   38.42    6.83
  -3   3  -4   50.73    5.39
  -3   3  -4   48.15    5.20
   3  -3   4   45.00    5.70
   3  -3   3  253.21   15.50
  -3   3  -3  259.28   11.73
  -3   3  -3  269.53   11.95
   3  -3   3  228.27   12.09
  -3   3  -2  134.32    8.07
  -3   3  -2  142.50    8.60
   3  -3   2  152.29   11.67
  -3   3  -1   51.67    5.09
  -3   3  -1   59.78    6.18
   3  -3   1   51.53    6.41
  -3   3   0   74.56    6.10
  -3   3   0   81.73    7.01
   3  -3   0   63.64    6.94
  -3   3   1    4.54    1.95
  -3   3   1    8.60    2.20
   3  -3  -1    8.65    2.60
  -3   3   2  129.45   10.76
  -3   3   2  131.94    8.76
   3  -3  -2  127.72    9.54
  -3   3   3    1.83    1.03
  -3   3   3    0.84    0.49
   3  -3  -3    2.84    1.41
  -3   3   4   47.72    6.81
  -3   3   4   51.04    5.31
  -3   3   5   49.53    7.02
  -3   3   5   60.52    7.80
   3  -3  -5   40.00    5.12
   3  -3  -5   54.06    6.91
  -3   3   6  244.18   15.56
  -3   3   6  262.05   16.46
  -3   3   6  238.38   16.33
   3  -3  -6  256.31   14.26
   3  -3  -6  267.02   16.26
  -3   3   7  405.00   19.86
  -3   3   7  408.12   20.32
  -3   3   7  415.23   21.45
   3  -3  -7  380.89   18.51
   3  -3  -7  411.58   21.43
  -3   3   8   92.92    9.51
  -3   3   8   99.18   10.26
  -3   3   8   96.63    8.87
   3  -3  -8   81.90    8.92
   3  -3  -8   85.58   10.26
  -3   3   9   23.48    4.54
  -3   3   9   25.46    4.96
  -3   3   9   27.43    4.35
   3  -3  -9   14.82    3.78
   3  -3  -9   18.60    3.62
   3  -3  -9   14.73    4.04
   3  -3 -10   59.72    7.12
   3  -3 -10   60.51    5.87
   3  -3 -10   55.65    7.71
  -3   3  11   75.58    7.76
   3  -3 -11   64.55    6.52
   3  -3 -11   64.03    7.37
  -3   3  12    8.39    2.28
   3  -3 -12    5.45    1.48
   3  -3 -12    7.91    2.09
   3  -4  10    0.69    0.44
  -3   4  -9   57.89    7.15
   3  -4   9   71.42    4.76
   3  -4   8    7.39    1.84
  -3   4  -8    4.55    1.70
   3  -4   7    2.47    1.22
   3  -4   6    1.51    0.93
   3  -4   5    5.16    2.09
  -3   4  -5   11.81    2.67
  -3   4  -5   10.92    2.41
   3  -4   5   10.21    2.50
   3  -4   4    1.05    0.45
  -3   4  -4    2.60    1.24
  -3   4  -4    1.49    0.66
   3  -4   4    0.88    0.51
   3  -4   3   58.04    8.85
  -3   4  -3   53.72    5.44
  -3   4  -3   52.88    5.41
   3  -4   3   57.71    6.03
   3  -4   3   60.69    6.14
  -3   4  -2  115.89    7.72
  -3   4  -2  118.23    8.06
  -3   4  -2  122.55    9.10
   3  -4   2   93.52    7.25
   3  -4   2  107.52    7.88
  -3   4  -1  114.26    7.92
  -3   4  -1  122.24    9.00
   3  -4   1  124.61   10.31
  -3   4   0  149.81    9.88
   3  -4   0  129.28   12.63
   3  -4   0  147.69   10.84
  -3   4   1  292.25   13.82
   3  -4  -1  260.34   17.73
  -3   4   2  189.56   13.61
  -3   4   2  205.19   13.69
  -3   4   2  223.09   12.19
   3  -4  -2  222.26   16.03
  -3   4   3   71.83    8.54
  -3   4   3   83.87    8.60
  -3   4   3   78.40    7.22
   3  -4  -3   96.08   10.07
  -3   4   4   76.28    8.96
   3  -4  -4   90.79    7.79
  -3   4   4   84.22    7.42
   3  -4  -4   72.04    6.49
  -3   4   5   52.45    7.35
  -3   4   5   51.46    7.64
   3  -4  -5   62.35    6.79
  -3   4   5   50.32    5.58
   3  -4  -5   48.35    5.45
   3  -4  -5   56.57    6.96
  -3   4   6    4.62    1.72
  -3   4   6    4.88    2.50
  -3   4   6    6.49    2.63
   3  -4  -6    5.05    1.78
   3  -4  -6    4.69    1.82
   3  -4  -6    5.52    2.09
  -3   4   7   20.27    4.57
  -3   4   7   17.56    4.44
  -3   4   7   18.28    4.34
   3  -4  -7   17.82    4.06
   3  -4  -7    9.97    2.50
   3  -4  -7   15.40    3.92
  -3   4   8   65.49    7.77
  -3   4   8   63.01    8.18
  -3   4   8   57.71    7.62
   3  -4  -8   54.78    7.28
   3  -4  -8   43.78    5.26
   3  -4  -8   52.74    7.69
  -3   4   9    0.10    0.50
  -3   4   9    0.33    0.59
   3  -4  -9   -0.10    0.61
   3  -4  -9    1.43    1.02
  -3   4  10   47.22    5.69
  -3   4  10   48.13    6.09
   3  -4 -10   45.75    5.95
   3  -4 -10   42.16    6.18
  -3   4  11   41.04    5.33
   3  -4 -11   36.04    4.62
   3  -4 -11   37.12    5.05
  -3   4  12   36.10    4.26
   3  -4 -12   32.56    3.49
   3  -4 -12   30.23    3.61
  -3   5  -9    8.70    2.22
   3  -5   9   13.03    1.75
   3  -5   8   21.45    2.76
   3  -5   7   21.18    4.41
   3  -5   7   28.59    3.71
   3  -5   7   28.89    3.64
   3  -5   6   44.89    5.11
   3  -5   6   55.26    5.71
   3  -5   5   23.01    5.73
   3  -5   5   35.85    4.72
   3  -5   4   32.59    6.58
  -3   5  -4   45.30    5.11
  -3   5  -4   50.21    5.26
   3  -5   4   37.25    4.83
   3  -5   4   50.66    5.86
   3  -5   3   64.86    9.39
  -3   5  -3   72.08    6.35
  -3   5  -3   73.95    6.49
  -3   5  -3   91.03    8.12
   3  -5   3   66.75    6.42
   3  -5   3   83.78    7.43
   3  -5   2    2.63    2.11
   3  -5   2    4.13    1.75
  -3   5  -2    1.98    1.09
  -3   5  -2    1.90    1.10
   3  -5   2    3.36    1.55
  -3   5  -1   38.22    6.01
   3  -5   1   42.63    5.53
  -3   5  -1   38.13    4.70
  -3   5  -1   44.50    5.62
   3  -5   1   31.07    7.06
   3  -5   1   40.97    4.92
   3  -5   1   29.99    6.30
   3  -5   0   14.81    4.38
  -3   5   0   14.70    3.82
   3  -5   0   16.19    3.28
  -3   5   0   14.13    3.22
   3  -5   0   14.63    4.78
   3  -5   0   12.37    2.60
   3  -5  -1    3.70    2.21
  -3   5   1    0.19    0.39
   3  -5  -1    2.21    1.07
  -3   5   1    0.46    0.28
   3  -5  -1    1.29    2.15
   3  -5  -1    1.50    0.97
  -3   5   2   41.08    6.68
  -3   5   2   37.98    6.14
   3  -5  -2   49.53    5.64
  -3   5   2   45.44    5.89
   3  -5  -2   48.72    8.26
   3  -5  -2   40.84    4.79
   3  -5  -2   43.31    7.43
  -3   5   3   39.36    6.94
  -3   5   3   45.64    6.60
   3  -5  -3   51.66    5.86
   3  -5  -3   41.37    4.89
   3  -5  -3   56.39    8.11
  -3   5   4   72.92    9.14
  -3   5   4   77.54    9.59
  -3   5   4  102.89    9.65
   3  -5  -4  100.11    8.40
   3  -5  -4   85.32    7.13
  -3   5   5  124.91   11.86
  -3   5   5  144.29   12.95
  -3   5   5  156.45   11.34
   3  -5  -5  150.46   10.85
   3  -5  -5  112.18    8.22
  -3   5   6   74.66    9.07
   3  -5  -6   83.95    8.36
   3  -5  -6   67.62    6.38
  -3   5   7   91.10    9.41
  -3   5   7   89.96    9.94
  -3   5   7   83.52    9.34
   3  -5  -7   87.10    8.67
   3  -5  -7   83.50    8.77
  -3   5   8   55.59    6.88
  -3   5   8   54.28    7.41
  -3   5   8   55.55    7.33
   3  -5  -8   50.59    6.63
   3  -5  -8   47.71    6.52
  -3   5   9   58.71    6.54
  -3   5   9   52.97    6.60
   3  -5  -9   54.55    6.56
   3  -5  -9   56.64    6.84
  -3   5  10   14.48    2.90
  -3   5  10   13.57    3.08
   3  -5 -10   13.44    2.90
   3  -5 -10   11.17    2.84
  -3   5  11    7.31    2.10
   3  -5 -11    6.62    1.83
   3  -6   8    1.34    0.74
   3  -6   7    7.81    3.29
   3  -6   7    7.67    1.86
   3  -6   6   20.11    5.05
   3  -6   6   26.71    3.74
   3  -6   5    8.33    3.50
   3  -6   5   10.02    2.52
   3  -6   4   26.07    6.50
   3  -6   4   34.99    4.83
   3  -6   3   28.90    6.65
  -3   6  -3   20.24    3.34
   3  -6   3   25.05    4.02
  -3   6  -2   12.89    2.72
   3  -6   2    7.95    3.60
   3  -6   2   15.36    3.16
   3  -6   1  228.45   12.90
  -3   6  -1  222.58   11.51
  -3   6  -1  209.73   12.48
   3  -6   1  237.71   12.25
  -3   6   0  110.05   11.26
   3  -6   0  118.72    9.05
  -3   6   0  113.50    9.38
   3  -6   0  143.81    9.43
   3  -6   0  106.14   12.19
   3  -6  -1   21.36    5.44
  -3   6   1   21.40    4.93
   3  -6  -1   32.06    4.77
  -3   6   1   22.32    4.29
   3  -6  -1   20.25    6.03
   3  -6  -1   29.96    4.30
   3  -6  -2    8.47    3.50
   3  -6  -2   13.16    3.54
  -3   6   2    9.95    3.46
   3  -6  -2   12.76    2.90
  -3   6   2    9.13    2.78
   3  -6  -2    8.37    3.15
   3  -6  -2   13.41    2.86
   3  -6  -3   64.72    7.78
   3  -6  -3   58.61    6.39
   3  -6  -3   58.25    5.84
  -3   6   4    9.77    3.38
   3  -6  -4   13.76    3.63
   3  -6  -4   12.64    3.08
   3  -6  -4   15.68    3.01
  -3   6   5   31.68    5.98
   3  -6  -5   41.86    5.68
   3  -6  -5   37.75    4.65
  -3   6   6   26.35    5.34
  -3   6   6   26.02    5.22
   3  -6  -6   27.87    4.71
  -3   6   7    9.96    2.96
  -3   6   7   11.63    3.59
  -3   6   7    8.54    2.94
   3  -6  -7    9.43    2.83
  -3   6   8   11.01    2.81
  -3   6   8   13.72    3.53
  -3   6   8   13.58    3.34
   3  -6  -8   11.44    2.85
  -3   6   9   30.15    4.22
  -3   6   9   27.00    4.57
  -3   6   9   30.28    4.60
   3  -6  -9   27.73    4.22
  -3   6  10   19.40    2.92
  -3   6  10   18.74    3.14
   3  -6 -10   20.91    3.21
   3  -6 -11    6.95    1.46
   3  -7   7   35.39    3.46
   3  -7   6   32.15    3.75
   3  -7   5    3.12    2.62
   3  -7   5    2.60    1.34
   3  -7   4    0.13    0.76
   3  -7   3    2.81    2.14
   3  -7   3    4.28    1.73
   3  -7   2    3.37    2.17
   3  -7   2    5.51    1.89
   3  -7   1   66.76    7.03
   3  -7   1   76.02    7.01
   3  -7   0  204.99   11.94
   3  -7   0  227.56   12.00
   3  -7  -1   23.61    4.16
   3  -7  -1   28.26    4.25
   3  -7  -2   15.84    3.78
   3  -7  -2   15.84    3.29
   3  -7  -2   16.19    4.66
   3  -7  -2   20.12    3.53
   3  -7  -3   26.87    4.91
   3  -7  -3   22.37    3.86
   3  -7  -3   24.59    3.77
  -3   7   4    9.00    3.22
   3  -7  -4   18.51    4.12
   3  -7  -4   15.28    3.23
  -3   7   5  105.47   10.68
   3  -7  -5  116.09   10.21
   3  -7  -5  118.15    9.09
  -3   7   6   34.49    5.85
  -3   7   6   35.74    6.02
   3  -7  -6   35.53    5.58
   3  -7  -6   39.32    5.14
  -3   7   7   22.03    4.16
  -3   7   7   19.60    4.11
  -3   7   7   22.67    4.37
   3  -7  -7   23.27    3.87
  -3   7   8   12.65    2.74
  -3   7   8    9.99    2.73
  -3   7   8   12.38    3.00
   3  -7  -8   13.20    2.71
  -3   7   9   12.74    2.41
  -3   7   9   10.37    2.35
   3  -7  -9   11.24    2.28
   3  -8   7    1.18    0.68
   3  -8   6   30.09    3.15
   3  -8   5    4.71    1.40
   3  -8   4   32.17    3.98
   3  -8   3   11.34    3.68
   3  -8   3   14.60    2.85
   3  -8   2    4.93    2.42
   3  -8   2    5.02    1.74
   3  -8   1   51.61    8.60
   3  -8   1   77.36    6.83
   3  -8   0   23.79    3.98
   3  -8   0   15.15    4.77
   3  -8   0   27.15    3.95
   3  -8  -1    5.35    1.96
   3  -8  -1    2.95    2.08
   3  -8  -1    3.32    1.35
   3  -8  -2    6.61    1.98
   3  -8  -2    5.05    2.37
   3  -8  -3    8.65    2.62
   3  -8  -3   11.31    2.69
  -3   8   4    4.94    2.21
   3  -8  -4    3.78    1.92
   3  -8  -4    4.04    1.56
  -3   8   5   -0.75    1.30
  -3   8   5    0.58    0.76
   3  -8  -5    0.05    0.78
   3  -8  -5    0.20    0.52
  -3   8   6   17.21    3.68
  -3   8   6   15.22    3.45
   3  -8  -6   14.01    3.18
   3  -8  -6   18.34    3.10
  -3   8   7    0.84    0.77
  -3   8   7    1.53    1.14
  -3   8   7    2.45    1.25
   3  -8  -7    2.17    1.17
   3  -8  -7    1.91    1.04
  -3   8   8    5.42    1.63
  -3   8   8    4.11    1.46
  -3   8   8    5.30    1.59
   3  -8  -8    6.37    1.52
   3  -9   5    0.98    0.61
   3  -9   4    0.27    0.31
   3  -9   3    0.27    0.42
   3  -9   2    9.86    2.98
   3  -9   2   15.62    2.58
   3  -9   1   -0.01    0.66
   3  -9   1    1.28    0.86
   3  -9   0   17.61    4.50
   3  -9  -1    2.29    1.32
   3  -9  -1    0.38    1.26
   3  -9  -2   28.29    3.89
   3  -9  -2   25.32    5.01
   3  -9  -3   14.42    2.70
  -3   9   4    7.08    2.26
   3  -9  -4    9.48    2.08
  -3   9   5   18.87    3.57
  -3   9   5   17.89    3.56
   3  -9  -5   18.77    2.85
  -3   9   6    1.34    0.75
  -3   9   6    2.97    1.25
  -3   9   6    2.56    1.15
   3  -9  -6    3.02    1.03
  -4  -4  -1    1.35    0.88
   4   4   0    1.52    0.67
  -4  -4   0    1.22    0.90
   4   4  -1    8.84    2.25
  -4  -4   1    3.73    1.32
  -4  -4   1    7.71    2.01
   4   4  -2    3.91    1.62
  -4  -4   2    5.09    1.84
   4   4  -3    4.62    1.70
  -4  -4   3    5.38    1.82
   4   4  -4   16.77    3.37
  -4  -4   4   13.95    2.93
   4   4  -5    5.70    1.83
  -4  -4   5    7.12    1.98
   4   4  -6   12.06    2.62
  -4  -4   6   10.86    2.34
  -4  -3  -3    1.27    1.10
   4   3   2   24.27    3.90
  -4  -3  -2   31.30    4.74
   4   3   2   17.02    3.52
   4   3   1    3.07    1.66
  -4  -3  -1    3.57    1.94
   4   3   0    8.13    2.72
  -4  -3   0    8.58    2.82
   4   3  -1    5.53    1.99
  -4  -3   1    1.94    1.58
  -4  -3   1    6.51    2.22
   4   3  -2    0.23    0.52
  -4  -3   2    2.60    1.42
  -4  -3   2    3.25    2.09
   4   3  -3   -1.26    1.46
  -4  -3   3    1.62    1.29
   4   3  -4    1.65    1.25
  -4  -3   4    0.70    0.77
   4   3  -5    9.34    2.64
  -4  -3   5    9.19    2.65
   4   3  -6    3.15    1.51
  -4  -3   6    1.13    0.69
  -4  -3   6    3.50    1.37
   4   3  -7    4.67    1.72
  -4  -3   7    9.91    2.36
  -4  -3   7    8.18    2.09
   4   3  -8   12.73    2.56
  -4  -3   8   11.97    2.18
  -4  -3   8    9.20    2.22
   4   2   4    0.24    0.84
  -4  -2  -4    1.72    1.38
   4   2   4   -0.08    0.34
   4   2   3    2.45    1.33
   4   2   3    4.29    1.84
  -4  -2  -3    5.93    2.35
   4   2   2    1.56    1.03
  -4  -2  -2    2.55    1.61
   4   2   1   61.25    7.27
  -4  -2  -1   56.21    5.47
   4   2   0    6.67    2.43
  -4  -2   0    8.92    2.61
   4   2  -1    9.96    3.01
  -4  -2   1    8.66    2.60
  -4  -2   1   12.56    2.85
   4   2  -2   19.25    4.35
  -4  -2   2   16.76    3.86
  -4  -2   2   16.69    3.22
   4   2  -3   22.82    4.69
  -4  -2   3   20.32    4.30
   4   2  -4   67.71    8.11
  -4  -2   4   66.02    7.75
   4   2  -5    8.79    2.76
  -4  -2   5   14.50    3.52
   4   2  -6    4.14    1.83
  -4  -2   6    5.35    2.11
  -4  -2   6    5.00    1.90
  -4  -2   7    6.02    2.14
  -4  -2   7    7.08    2.27
   4   2  -8    0.51    0.88
  -4  -2   8    2.37    1.12
  -4  -2   8    2.73    1.15
  -4  -2   9    0.97    0.69
  -4  -1  -5    1.51    1.47
  -4  -1  -5    5.91    1.84
   4   1   4    2.54    1.30
  -4  -1  -4    2.09    1.49
   4   1   3    6.84    2.21
  -4  -1  -3   11.32    2.81
  -4  -1  -3    6.83    2.27
  -4  -1  -3    8.16    2.46
   4   1   2  112.92    9.93
  -4  -1  -2  109.61    8.16
  -4  -1  -2  101.73    8.36
   4   1   1    4.33    2.01
  -4  -1  -1    3.85    1.79
  -4  -1  -1    5.82    2.18
   4   1   0    0.70    1.18
  -4  -1   0    1.84    0.97
  -4  -1   0    3.82    2.23
   4   1  -1    1.40    0.34
  -4  -1   1    1.16    1.24
  -4  -1   1    0.30    1.01
  -4  -1   1    3.25    1.87
   4   1  -2    1.94    1.19
   4   1  -2   -0.08    0.61
  -4  -1   2    2.32    1.74
   4   1  -3   -0.43    1.14
  -4  -1   3    1.98    1.68
  -4  -1   3    1.40    1.46
  -4  -1   3    3.16    1.61
   4   1  -3    0.52    0.48
   4   1  -4    5.90    2.57
  -4  -1   4   11.45    3.51
  -4  -1   4   12.53    2.87
   4   1  -5   54.23    7.40
  -4  -1   5   59.38    7.40
  -4  -1   6   14.50    3.75
   4   1  -6    7.14    2.68
  -4  -1   6   17.78    3.90
   4   1  -7    9.85    2.82
  -4  -1   7   35.33    5.15
   4   1  -7   14.93    2.84
  -4  -1   7   37.55    5.65
  -4  -1   8   27.12    4.00
  -4  -1   8   29.18    4.63
  -4  -1   9   24.49    3.21
   4   1  -9   13.53    2.41
  -4  -1   9   24.10    3.80
   4   1 -10    5.47    1.33
  -4  -1  10   11.31    2.32
  -4   0  -6   -0.31    0.58
  -4   0  -6    1.00    1.11
  -4   0  -5    1.57    1.02
  -4   0  -5    0.28    0.88
  -4   0  -5    1.60    1.40
  -4   0  -5    2.02    1.12
   4   0   4    3.05    1.44
   4   0   4    2.22    1.13
  -4   0  -4    4.12    1.85
  -4   0  -4    4.89    2.24
  -4   0  -4    4.67    1.85
   4   0   3   -0.49    1.17
   4   0   3   -0.75    1.11
  -4   0  -3    0.48    1.06
  -4   0  -3    0.83    1.44
  -4   0  -3    1.13    1.54
   4   0   2   11.79    3.27
   4   0   2   10.85    2.56
  -4   0  -2   11.15    2.57
  -4   0  -2    9.79    3.22
  -4   0  -2   11.15    3.07
   4   0   1   74.74    8.33
  -4   0  -1   97.26    7.89
  -4   0  -1   81.40    8.80
  -4   0  -1   81.17    7.70
   4   0   1   77.05    6.93
   4   0   0   16.84    4.26
  -4   0   0   19.96    3.46
  -4   0   0   19.16    4.08
  -4   0   0   18.95    3.88
   4   0   0   16.22    3.12
   4   0  -1   49.43    6.95
  -4   0   1   54.07    6.45
  -4   0   1   52.01    6.13
   4   0  -1   38.05    4.75
   4   0  -2   31.38    5.63
  -4   0   2   27.83    4.97
  -4   0   2   35.03    5.18
  -4   0   2   37.12    4.97
   4   0  -2   24.35    3.75
   4   0  -3   46.57    6.83
  -4   0   3   45.63    6.69
  -4   0   3   49.60    6.00
  -4   0   3   54.05    5.71
   4   0  -4   38.47    6.21
  -4   0   4   45.15    6.71
  -4   0   4   45.43    5.50
  -4   0   5    7.99    3.11
   4   0  -5    5.68    2.32
  -4   0   5    5.16    2.16
  -4   0   5    7.04    1.92
   4   0  -5    4.41    1.77
  -4   0   6    3.51    0.81
  -4   0   6    5.88    2.44
   4   0  -6    2.82    1.37
  -4   0   7    0.63    0.51
  -4   0   7    0.97    0.87
   4   0  -7    0.53    0.70
  -4   0   8   -0.28    0.56
   4   0  -8    0.12    0.42
  -4   0   9    8.50    2.56
  -4   0   9    8.23    2.01
   4   0  -9    2.87    1.27
  -4   0  10    7.55    1.98
   4   0 -10    5.61    1.51
  -4   1  -6   11.33    2.68
  -4   1  -6    9.20    2.47
   4  -1   6   13.80    2.05
   4  -1   5    8.18    1.92
  -4   1  -5   11.55    2.68
  -4   1  -5   10.42    3.17
  -4   1  -5    7.95    1.91
   4  -1   4   25.38    4.47
  -4   1  -4   26.48    4.01
  -4   1  -4   27.08    4.89
  -4   1  -4   25.40    3.90
   4  -1   4   18.54    3.19
   4  -1   3    6.90    2.46
   4  -1   3    6.47    1.92
  -4   1  -3    6.58    2.15
  -4   1  -3    6.85    2.19
  -4   1  -3    7.49    2.31
   4  -1   2    9.74    3.02
   4  -1   2   12.47    2.76
  -4   1  -2   14.19    2.79
  -4   1  -2   12.39    2.99
   4  -1   1    2.27    1.42
   4  -1   1    2.00    1.36
  -4   1  -1    3.33    1.50
  -4   1  -1    0.99    0.79
   4  -1   0    2.50    1.65
   4  -1   0    2.21    1.18
  -4   1   0    1.35    0.99
  -4   1   0    0.79    0.34
   4  -1  -1    2.72    1.95
  -4   1   1    4.19    1.84
   4  -1  -1    3.44    1.49
  -4   1   1    6.07    1.91
   4  -1  -2   12.94    3.60
  -4   1   2   10.12    3.21
  -4   1   2   13.73    3.22
  -4   1   2   12.78    2.82
   4  -1  -2    8.45    2.30
  -4   1   3   15.10    3.77
  -4   1   3   17.94    3.58
  -4   1   3   16.59    3.05
   4  -1  -3   11.26    2.56
  -4   1   4   28.43    5.35
  -4   1   4   30.82    4.56
  -4   1   4   38.94    4.50
   4  -1  -4   25.92    4.03
  -4   1   5   60.00    7.56
  -4   1   5   61.07    6.11
   4  -1  -5   42.84    5.20
  -4   1   6   48.06    6.58
  -4   1   6   46.52    4.89
   4  -1  -6   35.37    4.98
  -4   1   7   98.30    8.80
   4  -1  -7   50.32    5.88
  -4   1   8   -0.34    0.42
  -4   1   8    0.90    0.41
   4  -1  -8    0.25    0.69
  -4   1   9   42.07    4.57
  -4   1   9   41.34    5.45
  -4   1  10   15.18    2.77
   4  -1 -10   10.45    2.10
   4  -2   6    2.06    0.87
  -4   2  -6    4.22    1.58
  -4   2  -6    1.36    0.65
  -4   2  -6    2.33    1.65
   4  -2   5    1.70    0.98
  -4   2  -5    0.59    1.18
  -4   2  -5   -0.09    0.49
   4  -2   4    2.60    1.57
   4  -2   4    0.89    1.20
  -4   2  -4    0.76    0.98
  -4   2  -4    0.20    1.43
  -4   2  -4    1.51    0.70
   4  -2   3   37.05    5.66
  -4   2  -3   41.84    5.01
  -4   2  -3   43.63    5.26
   4  -2   3   40.10    5.02
   4  -2   2   32.41    5.32
  -4   2  -2   30.29    4.49
  -4   2  -2   41.83    5.22
   4  -2   2   31.30    4.48
   4  -2   1   33.32    5.65
  -4   2  -1   37.84    5.13
  -4   2  -1   39.54    5.18
   4  -2   1   30.51    4.46
   4  -2   0   64.56    7.70
  -4   2   0   69.08    7.12
   4  -2   0   47.50    5.29
  -4   2   1   73.29    7.47
   4  -2  -1   53.89    5.79
   4  -2  -1   57.44    5.54
  -4   2   2    2.80    1.42
  -4   2   2    0.52    1.03
   4  -2  -2    1.54    1.62
   4  -2  -2    1.95    1.17
  -4   2   3   39.28    6.31
  -4   2   3   29.59    4.60
   4  -2  -3   30.31    4.23
  -4   2   4   17.96    4.25
  -4   2   4   19.81    3.62
   4  -2  -4   17.55    3.39
  -4   2   5    9.44    3.01
  -4   2   5   10.23    2.40
   4  -2  -5    8.80    2.52
  -4   2   6    1.38    1.33
  -4   2   6    0.09    0.72
   4  -2  -6    0.70    0.81
  -4   2   7   73.43    7.60
   4  -2  -7   45.11    5.53
  -4   2   8    8.48    2.25
   4  -2  -8    5.47    1.82
  -4   2   9    1.34    0.86
   4  -2  -9    0.38    0.31
  -4   2  10   13.35    2.55
   4  -2 -10   11.10    2.08
   4  -3   6    3.76    1.03
  -4   3  -6    4.32    2.09
   4  -3   5    0.42    0.49
  -4   3  -5    2.02    1.15
  -4   3  -5   -0.62    1.73
  -4   3  -4   28.23    3.82
   4  -3   4   19.42    3.31
   4  -3   3    9.92    2.93
   4  -3   3    9.38    2.39
  -4   3  -3   11.38    2.47
  -4   3  -3   10.38    2.42
   4  -3   2    1.14    1.00
  -4   3  -2   -0.04    0.78
   4  -3   1    0.38    0.57
  -4   3  -1    0.84    0.27
   4  -3   0    0.93    0.98
  -4   3   0   -0.54    1.66
   4  -3   0    0.68    0.69
  -4   3   1   49.17    5.92
   4  -3  -1   41.66    5.04
   4  -3  -1   50.62    5.22
  -4   3   2   28.11    5.23
   4  -3  -2   19.13    3.26
   4  -3  -2   22.19    3.62
  -4   3   3   13.99    3.73
   4  -3  -3   13.50    2.84
  -4   3   4   32.65    5.80
   4  -3  -4   28.43    4.24
  -4   3   5   62.14    7.73
   4  -3  -5   62.27    6.33
  -4   3   6   69.10    7.80
   4  -3  -6   58.88    6.21
  -4   3   7   71.44    7.43
   4  -3  -7   52.04    5.91
  -4   3   8    1.83    1.19
   4  -3  -8    0.89    0.81
  -4   3   9   22.92    3.28
   4  -3  -9   16.60    2.79
  -4   3  10    6.24    1.83
   4  -3 -10    4.92    1.21
   4  -4   6    4.16    1.11
  -4   4  -6    2.91    1.14
   4  -4   5    4.45    1.43
   4  -4   4    4.69    1.57
  -4   4  -4    9.52    2.28
  -4   4  -3   49.94    5.34
   4  -4   3   43.42    4.79
   4  -4   2   14.50    2.89
   4  -4   2   14.25    2.70
  -4   4  -1   31.70    4.55
   4  -4   1   35.97    4.50
   4  -4   1   36.73    4.38
  -4   4   0   20.55    3.63
   4  -4   0   18.05    3.23
   4  -4   0   21.76    3.43
   4  -4  -1   37.91    4.63
   4  -4  -1   46.08    5.03
  -4   4   2    6.82    2.69
   4  -4  -2    4.92    1.65
   4  -4  -2    5.29    1.81
  -4   4   3    2.03    1.21
   4  -4  -3    3.19    1.26
   4  -4  -3    4.91    1.80
  -4   4   4    1.05    1.16
   4  -4  -4    1.16    0.80
  -4   4   5    3.43    1.88
  -4   4   5    2.41    1.26
   4  -4  -5    4.44    1.53
  -4   4   6    1.68    0.92
  -4   4   6    1.73    1.00
   4  -4  -6    0.75    0.96
  -4   4   7   34.04    5.26
  -4   4   7   29.70    4.54
   4  -4  -7   25.57    3.82
  -4   4   8   13.99    2.82
   4  -4  -8    9.11    2.14
  -4   4   9   21.33    2.96
   4  -4  -9   18.68    2.67
   4  -5   5    1.72    0.82
   4  -5   4    0.30    0.77
   4  -5   4    2.98    1.18
   4  -5   3    0.18    0.32
  -4   5  -3    0.01    1.09
   4  -5   3    1.64    0.90
   4  -5   2    1.85    1.11
   4  -5   2    1.34    0.89
   4  -5   1   21.58    3.58
   4  -5   1   21.07    3.29
   4  -5   0   11.27    2.39
   4  -5   0   17.09    3.03
   4  -5  -1   17.76    2.97
   4  -5  -1   18.88    3.26
   4  -5  -2   12.43    2.41
   4  -5  -2   18.57    3.24
  -4   5   3   28.35    5.15
   4  -5  -3   33.00    3.99
   4  -5  -3   43.72    4.94
  -4   5   4   21.04    4.48
  -4   5   4   19.47    4.22
   4  -5  -4   26.36    3.52
   4  -5  -4   30.17    4.17
  -4   5   5   41.78    6.15
  -4   5   5   33.47    5.36
   4  -5  -5   52.63    5.82
   4  -5  -5   49.85    5.35
  -4   5   6    8.09    2.47
  -4   5   6    7.34    2.42
   4  -5  -6    6.53    2.09
   4  -5  -6    6.19    1.80
  -4   5   7   10.30    2.69
  -4   5   7   11.40    2.66
   4  -5  -7    5.96    1.75
   4  -5  -7    9.13    2.09
  -4   5   8    5.30    1.59
   4  -5  -8    3.17    1.11
   4  -5  -8    3.93    1.13
  -4   5   9    0.75    0.61
   4  -6   4    4.41    1.29
   4  -6   3    6.08    1.60
   4  -6   2   16.17    2.72
   4  -6   1  110.58    7.43
   4  -6   0    6.29    1.94
   4  -6  -1    0.82    0.80
   4  -6  -2    2.29    1.34
   4  -6  -2    3.11    1.39
  -4   6   3    1.40    0.69
   4  -6  -3    0.22    0.44
   4  -6  -3    0.18    0.39
  -4   6   4    2.20    1.52
  -4   6   4    2.48    1.20
   4  -6  -4    4.52    1.65
   4  -6  -4    4.56    1.52
  -4   6   5   18.73    3.83
   4  -6  -5   30.41    4.35
   4  -6  -5   25.68    3.57
  -4   6   6   16.00    3.32
  -4   6   6   14.35    3.14
   4  -6  -6   23.20    3.67
   4  -6  -6   20.44    3.03
  -4   6   7   14.22    2.88
  -4   6   7   13.31    2.63
   4  -6  -7   11.57    2.39
   4  -6  -7   15.07    2.31
  -4   6   8   11.88    2.13
   4  -7   4    1.59    0.55
   4  -7   3    1.86    0.89
   4  -7   2    7.57    1.79
   4  -7   1   46.53    4.52
   4  -7   0   37.01    4.16
   4  -7  -1    5.15    1.54
   4  -7  -2    7.69    2.12
   4  -7  -2    7.67    1.86
  -4   7   3   10.24    2.70
   4  -7  -3   15.68    2.97
   4  -7  -3   18.99    3.01
  -4   7   4    5.77    2.08
  -4   7   4    6.50    2.20
   4  -7  -4   15.91    2.98
   4  -7  -4   14.86    2.58
  -4   7   5   11.03    2.63
  -4   7   5   10.71    2.56
   4  -7  -5   27.20    3.78
   4  -7  -5   30.34    3.47
  -4   7   6    0.85    0.62
  -4   7   6    0.08    0.49
   4  -7  -6    0.54    0.71
  -4   7   7    1.46    0.84
   4  -8   2    1.84    0.87
   4  -8   1   15.43    2.30
   4  -8   0    4.13    1.24
   4  -8  -1    0.09    0.47
   4  -8  -2   -0.45    0.56
   4  -8  -3    4.55    1.31
   4  -8  -4    2.62    1.15
   0   0   0    0.00    0.00
;
_shelx_hkl_checksum     9299
_shelx_res_file
;
    nitro1c.res created by SHELXL-2014/7
TITL nitro1c in P-1
CELL 1.54184   4.0502   9.3817  12.1823  93.498  99.284 101.722
ZERR    2.00   0.0005   0.0006   0.0005   0.004   0.004   0.005
LATT  1
SFAC C H N O BR
UNIT 16 16 4 4 2
ACTA
L.S. 20
BOND $H
CONF
FMAP 2
PLAN 10
EQIV $1 -x+1, -y+1, -z
EQIV $2 -x, -y+2, -z
HTAB C4 O1_$1
HTAB C6 O2_$2
WGHT    0.068600    0.211600
FVAR       1.00303
BR1   5    0.116000    0.720523    0.459937    11.00000    0.08500    0.09978 =
         0.05358    0.00408    0.01967    0.02069
N1    3    0.297657    0.762169   -0.022562    11.00000    0.07264    0.06016 =
         0.05666    0.00870    0.01263    0.01512
O1    4    0.413095    0.669075   -0.067699    11.00000    0.13201    0.09301 =
         0.06367    0.01169    0.03798    0.05060
O2    4    0.218231    0.863404   -0.070739    11.00000    0.14668    0.08410 =
         0.07060    0.02913    0.03123    0.04881
C1    1    0.146808    0.863483    0.262662    11.00000    0.04809    0.06028 =
         0.05872   -0.00573    0.00276    0.01504
C2    1    0.171401    0.733212    0.308630    11.00000    0.04722    0.06588 =
         0.04751    0.00346    0.00869    0.01387
C3    1    0.232416    0.611676    0.249951    11.00000    0.05206    0.05838 =
         0.05360    0.00445    0.00703    0.01322
C4    1    0.275175    0.623701    0.140643    11.00000    0.05695    0.04995 =
         0.05412    0.00442    0.01025    0.01585
AFIX  43
H4A   2    0.321100    0.545869    0.099056    11.00000   -1.20000
AFIX   0
C5    1    0.249455    0.752006    0.093158    11.00000    0.05328    0.05394 =
         0.05130    0.00401    0.00688    0.01032
C6    1    0.184599    0.871848    0.151749    11.00000    0.06091    0.04968 =
         0.06061    0.00454    0.00438    0.01685
AFIX  43
H6A   2    0.166711    0.956425    0.117323    11.00000   -1.20000
AFIX   0
C7    1    0.087363    0.996158    0.326983    11.00000    0.08392    0.07222 =
         0.07768   -0.01559    0.01019    0.02720
AFIX 137
H7A   2   -0.106796    0.967833    0.362959    11.00000   -1.50000
H7B   2    0.044471    1.067627    0.276471    11.00000   -1.50000
H7C   2    0.286661    1.037273    0.382368    11.00000   -1.50000
AFIX   0
C8    1    0.250180    0.470524    0.300777    11.00000    0.09049    0.06770 =
         0.06365    0.01953    0.01553    0.02253
AFIX 137
H8A   2    0.402634    0.490713    0.371568    11.00000   -1.50000
H8B   2    0.333489    0.407670    0.251723    11.00000   -1.50000
H8C   2    0.025744    0.423183    0.311450    11.00000   -1.50000
AFIX   0
HKLF 4
REM  nitro1c in P-1
REM R1 =  0.0449 for    1503 Fo > 4sig(Fo)  and  0.0495 for all    1697 data
REM    111 parameters refined using      0 restraints
END
WGHT      0.0690      0.2100
REM Highest difference peak  0.633,  deepest hole -0.589,  1-sigma level  0.081
Q1    1  -0.1095  0.7379  0.4237  11.00000  0.05    0.63
Q2    1   0.3743  0.7177  0.4977  11.00000  0.05    0.55
Q3    1  -0.2727  0.7177  0.3030  11.00000  0.05    0.25
Q4    1   0.4065  1.1149  0.4765  11.00000  0.05    0.23
Q5    1   0.5641  0.7138  0.4452  11.00000  0.05    0.23
Q6    1   0.2246  0.6719  0.2810  11.00000  0.05    0.22
Q7    1   0.3739  0.7026  0.1274  11.00000  0.05    0.22
Q8    1   0.5389  0.4741  0.3513  11.00000  0.05    0.22
Q9    1   0.0408  0.8032 -0.0609  11.00000  0.05    0.22
Q10   1  -0.0269  0.8898  0.2342  11.00000  0.05    0.21
;
_shelx_res_checksum     22770
data_3
_database_code_depnum_ccdc_archive 'CCDC 1513709'
_audit_creation_method     'SHELXL-2014/7'
_database_code_CSD     ?
_chemical_name_systematic     ?
_chemical_name_common     '4-Bromo-3,5-dimethylaniline'
_chemical_formula_moiety     'C8 H10 Br N'
_chemical_formula_sum     'C8 H10 Br N'
_chemical_formula_iupac     'C8 H10 Br N'
_chemical_formula_weight     200.08
_chemical_melting_point     346
_shelx_space_group_comment     ?
_space_group_crystal_system     monoclinic
_space_group_name_H-M_alt     'P 21/n'
_space_group_name_Hall     '-P 2yn'
loop_
    _space_group_symop_operation_xyz
    'x, y, z'
    '-x+1/2, y+1/2, -z+1/2'
    '-x, -y, -z'
    'x-1/2, -y-1/2, z-1/2'
_cell_length_a     10.48314(15)
_cell_length_b     6.10173(10)
_cell_length_c     26.6195(5)
_cell_angle_alpha     90
_cell_angle_beta     100.0731(16)
_cell_angle_gamma     90
_cell_volume     1676.48(5)
_cell_formula_units_Z     8
_cell_measurement_reflns_used     14036
_cell_measurement_theta_min     3.3640
_cell_measurement_theta_max     71.4250
_cell_measurement_temperature     296.0(10)
_exptl_crystal_description     needle
_exptl_crystal_colour     colourless
_exptl_crystal_size_max     0.30
_exptl_crystal_size_mid     0.12
_exptl_crystal_size_min     0.10
_exptl_crystal_density_diffrn     1.585
_exptl_crystal_density_meas     ?
_exptl_crystal_density_method     ?
_exptl_crystal_F_000     800
_exptl_absorpt_coefficient_mu     6.060
_exptl_absorpt_correction_type     multi-scan
_exptl_absorpt_process_details
;
(CrysAlis PRO; Rigaku OD, 2015)
;
_shelx_estimated_absorpt_T_min     ?
_shelx_estimated_absorpt_T_max     ?
_exptl_absorpt_correction_T_min     0.59249
_exptl_absorpt_correction_T_max     1.00000
_diffrn_ambient_temperature     296.0(10)
_diffrn_radiation_type     'Cu K\a'
_diffrn_radiation_wavelength     1.54184
_diffrn_radiation_monochromator     mirror
_diffrn_measurement_device_type     'Rigaku OD SuperNova AtlasS2'
_diffrn_measurement_device     'four-circle diffractometer'
_diffrn_measurement_method     '\f and \w scans'
_diffrn_detector_area_resol_mean     5.1980
_diffrn_reflns_number     39830
_diffrn_reflns_av_R_equivalents     0.0934
_diffrn_reflns_theta_min     3.373
_diffrn_reflns_theta_max     72.790
_diffrn_reflns_theta_full     67.684
_diffrn_measured_fraction_theta_max     0.984
_diffrn_measured_fraction_theta_full     1.000
_diffrn_reflns_limit_h_min     -12
_diffrn_reflns_limit_h_max     12
_diffrn_reflns_limit_k_min     -7
_diffrn_reflns_limit_k_max     7
_diffrn_reflns_limit_l_min     -32
_diffrn_reflns_limit_l_max     32
_refine_special_details     ?
_reflns_number_total     3276
_reflns_number_gt     2716
_reflns_threshold_expression     'I > 2\s(I)'
_refine_ls_structure_factor_coef     Fsqd
_refine_ls_matrix_type     full
_refine_ls_R_factor_all     0.0614
_refine_ls_R_factor_gt     0.0543
_refine_ls_wR_factor_gt     0.1563
_refine_ls_wR_factor_ref     0.1647
_refine_ls_goodness_of_fit_ref     1.108
_refine_ls_restrained_S_all     1.107
_refine_ls_number_reflns     3276
_refine_ls_number_parameters     197
_refine_ls_number_restraints     6
_refine_ls_number_constraints     0
_refine_ls_hydrogen_treatment     mixed
_refine_ls_weighting_scheme     calc
_refine_ls_weighting_details
              'w=1/[\s^2^(Fo^2^)+(0.0779P)^2^+1.0194P] where P=(Fo^2^+2Fc^2^)/3'
_atom_sites_solution_hydrogens     mixed
_atom_sites_solution_primary     direct
_atom_sites_solution_secondary     difmap
_refine_ls_shift/su_max     0.000
_refine_ls_shift/su_mean     0.000
_refine_diff_density_max     0.435
_refine_diff_density_min     -1.114
_refine_ls_extinction_method     none
_refine_ls_extinction_coef     .
loop_
    _atom_type_symbol
    _atom_type_description
    _atom_type_scat_dispersion_real
    _atom_type_scat_dispersion_imag
    _atom_type_scat_source
    'C' 'C' 0.0181 0.0091
                         'International Tables Vol C Tables 4.2.6.8 and 6.1.1.4'
    'H' 'H' 0.0000 0.0000
                         'International Tables Vol C Tables 4.2.6.8 and 6.1.1.4'
    'N' 'N' 0.0311 0.0180
                         'International Tables Vol C Tables 4.2.6.8 and 6.1.1.4'
    'Br' 'Br' -0.6763 1.2805
                         'International Tables Vol C Tables 4.2.6.8 and 6.1.1.4'
_computing_data_collection
;
CrysAlis PRO (Rigaku OD, 2015)
;
_computing_cell_refinement
;
CrysAlis PRO (Rigaku OD, 2015)
;
_computing_data_reduction
;
CrysAlis PRO (Rigaku OD, 2015)
;
_computing_structure_solution
;
<i>SHELXT</i> (Sheldrick, 2015a)
;
_computing_structure_refinement
;
SHELXL2014 (Sheldrick, 2015b)
;
_computing_molecular_graphics
;
XP in SHELXTL (Sheldrick, 2008) and Mercury (Macrae <i>et al.</i>,
2008)
;
_computing_publication_material
;
<i>CifTab</i> (Sheldrick, 2008)
;
loop_
    _atom_site_type_symbol
    _atom_site_label
    _atom_site_fract_x
    _atom_site_fract_y
    _atom_site_fract_z
    _atom_site_U_iso_or_equiv
    _atom_site_adp_type
    _atom_site_calc_flag
    _atom_site_occupancy
    _atom_site_disorder_assembly
    _atom_site_disorder_group
    Br Br1 0.24694(5) 0.23484(10) 0.15702(3) 0.1038(3) Uani d 1 . .
    N N1 -0.1935(4) 0.7889(7) 0.20733(16) 0.0868(12) Uani d 1 . .
    H H1A -0.201(5) 0.787(7) 0.2398(9) 0.104 Uiso d 1 . .
    H H1B -0.202(5) 0.918(5) 0.1918(15) 0.104 Uiso d 1 . .
    C C1 0.0703(3) 0.5931(7) 0.14294(14) 0.0673(9) Uani d 1 . .
    C C2 0.1125(3) 0.4160(6) 0.17418(14) 0.0618(8) Uani d 1 . .
    C C3 0.0613(3) 0.3673(6) 0.21759(14) 0.0616(8) Uani d 1 . .
    C C4 -0.0384(3) 0.4981(6) 0.22843(12) 0.0601(8) Uani d 1 . .
    H H4A -0.0745 0.4684 0.2572 0.072 Uiso calc 1 . .
    C C5 -0.0852(3) 0.6715(7) 0.19735(13) 0.0608(8) Uani d 1 . .
    C C6 -0.0292(4) 0.7188(6) 0.15532(15) 0.0673(9) Uani d 1 . .
    H H6A -0.0593 0.8382 0.1349 0.081 Uiso calc 1 . .
    C C7 0.1289(6) 0.6536(10) 0.0969(2) 0.1049(17) Uani d 1 . .
    H H7A 0.2212 0.6663 0.1067 0.157 Uiso calc 1 . .
    H H7B 0.0938 0.7910 0.0834 0.157 Uiso calc 1 . .
    H H7C 0.1091 0.5419 0.0713 0.157 Uiso calc 1 . .
    C C8 0.1109(5) 0.1815(8) 0.2535(2) 0.0951(14) Uani d 1 . .
    H H8A 0.1029 0.0456 0.2351 0.143 Uiso calc 1 . .
    H H8B 0.0611 0.1745 0.2805 0.143 Uiso calc 1 . .
    H H8C 0.2003 0.2068 0.2678 0.143 Uiso calc 1 . .
    Br Br11 0.72828(6) -0.22871(10) -0.00212(2) 0.0996(3) Uani d 1 . .
    N N11 0.6186(4) 0.3496(7) 0.17122(14) 0.0816(10) Uani d 1 . .
    H H11A 0.658(4) 0.480(5) 0.1713(19) 0.098 Uiso d 1 . .
    H H11B 0.536(2) 0.356(7) 0.1745(18) 0.098 Uiso d 1 . .
    C C11 0.5864(3) -0.0934(7) 0.07484(15) 0.0681(9) Uani d 1 . .
    C C12 0.6933(3) -0.0488(7) 0.05224(13) 0.0652(9) Uani d 1 . .
    C C13 0.7753(3) 0.1285(7) 0.06764(13) 0.0652(9) Uani d 1 . .
    C C14 0.7478(4) 0.2596(6) 0.10694(14) 0.0648(9) Uani d 1 . .
    H H14A 0.8018 0.3773 0.1180 0.078 Uiso calc 1 . .
    C C15 0.6412(4) 0.2187(7) 0.13007(14) 0.0649(9) Uani d 1 . .
    C C16 0.5626(3) 0.0413(7) 0.11379(14) 0.0688(10) Uani d 1 . .
    H H16A 0.4918 0.0122 0.1295 0.083 Uiso calc 1 . .
    C C17 0.4956(5) -0.2818(8) 0.0571(2) 0.0917(14) Uani d 1 . .
    H H17A 0.4340 -0.2971 0.0796 0.138 Uiso calc 1 . .
    H H17B 0.5447 -0.4147 0.0572 0.138 Uiso calc 1 . .
    H H17C 0.4507 -0.2530 0.0231 0.138 Uiso calc 1 . .
    C C18 0.8907(5) 0.1869(9) 0.04352(18) 0.0884(13) Uani d 1 . .
    H H18A 0.8643 0.1973 0.0072 0.133 Uiso calc 1 . .
    H H18B 0.9558 0.0755 0.0513 0.133 Uiso calc 1 . .
    H H18C 0.9254 0.3251 0.0567 0.133 Uiso calc 1 . .
loop_
    _atom_site_aniso_label
    _atom_site_aniso_U_11
    _atom_site_aniso_U_22
    _atom_site_aniso_U_33
    _atom_site_aniso_U_12
    _atom_site_aniso_U_13
    _atom_site_aniso_U_23
    Br1 0.0617(3) 0.1074(5) 0.1481(6) 0.0103(2) 0.0348(3) -0.0438(3)
    N1 0.066(2) 0.117(3) 0.082(2) 0.034(2) 0.0268(18) 0.008(2)
    C1 0.0627(19) 0.081(2) 0.066(2) -0.0104(18) 0.0315(16) -0.0087(18)
    C2 0.0408(14) 0.068(2) 0.080(2) 0.0016(14) 0.0206(14) -0.0159(18)
    C3 0.0466(16) 0.065(2) 0.072(2) -0.0036(14) 0.0078(14) 0.0020(17)
    C4 0.0478(16) 0.079(2) 0.0569(17) -0.0032(15) 0.0185(13) 0.0057(17)
    C5 0.0479(16) 0.079(2) 0.0584(18) 0.0061(16) 0.0183(14) -0.0009(17)
    C6 0.071(2) 0.077(2) 0.0575(19) 0.0061(18) 0.0207(16) 0.0090(17)
    C7 0.122(4) 0.118(4) 0.093(3) -0.022(3) 0.070(3) -0.009(3)
    C8 0.099(3) 0.079(3) 0.104(4) 0.014(3) 0.008(3) 0.018(3)
    Br11 0.1085(5) 0.1057(5) 0.0899(4) 0.0198(3) 0.0326(3) -0.0249(3)
    N11 0.075(2) 0.105(3) 0.073(2) 0.000(2) 0.0369(17) -0.018(2)
    C11 0.0536(17) 0.077(2) 0.072(2) 0.0145(17) 0.0074(15) 0.0043(19)
    C12 0.0644(19) 0.078(2) 0.0551(17) 0.0193(18) 0.0154(15) 0.0002(17)
    C13 0.0575(18) 0.086(3) 0.0557(18) 0.0144(18) 0.0199(15) 0.0073(18)
    C14 0.059(2) 0.081(3) 0.059(2) 0.0026(16) 0.0219(16) 0.0020(17)
    C15 0.0562(19) 0.085(3) 0.0566(18) 0.0134(17) 0.0197(15) 0.0017(17)
    C16 0.0485(17) 0.090(3) 0.072(2) 0.0096(17) 0.0224(15) 0.006(2)
    C17 0.072(3) 0.089(3) 0.114(4) -0.003(2) 0.014(3) -0.007(3)
    C18 0.084(3) 0.115(4) 0.078(3) 0.003(3) 0.046(2) 0.001(3)
_geom_special_details     ?
loop_
    _geom_bond_atom_site_label_1
    _geom_bond_atom_site_label_2
    _geom_bond_site_symmetry_2
    _geom_bond_distance
    _geom_bond_publ_flag
    Br1 C2 . 1.908(3) ?
    N1 C5 . 1.407(5) ?
    N1 H1A . 0.881(18) ?
    N1 H1B . 0.886(18) ?
    C1 C6 . 1.380(5) ?
    C1 C2 . 1.388(6) ?
    C1 C7 . 1.510(5) ?
    C2 C3 . 1.389(5) ?
    C3 C4 . 1.385(5) ?
    C3 C8 . 1.515(6) ?
    C4 C5 . 1.379(5) ?
    C4 H4A . 0.9300 ?
    C5 C6 . 1.382(5) ?
    C6 H6A . 0.9300 ?
    C7 H7A . 0.9600 ?
    C7 H7B . 0.9600 ?
    C7 H7C . 0.9600 ?
    C8 H8A . 0.9600 ?
    C8 H8B . 0.9600 ?
    C8 H8C . 0.9600 ?
    Br11 C12 . 1.902(3) ?
    N11 C15 . 1.409(5) ?
    N11 H11A . 0.897(18) ?
    N11 H11B . 0.884(18) ?
    C11 C16 . 1.380(5) ?
    C11 C12 . 1.389(5) ?
    C11 C17 . 1.514(6) ?
    C12 C13 . 1.398(6) ?
    C13 C14 . 1.387(5) ?
    C13 C18 . 1.508(5) ?
    C14 C15 . 1.390(5) ?
    C14 H14A . 0.9300 ?
    C15 C16 . 1.383(6) ?
    C16 H16A . 0.9300 ?
    C17 H17A . 0.9600 ?
    C17 H17B . 0.9600 ?
    C17 H17C . 0.9600 ?
    C18 H18A . 0.9600 ?
    C18 H18B . 0.9600 ?
    C18 H18C . 0.9600 ?
loop_
    _geom_angle_atom_site_label_1
    _geom_angle_atom_site_label_2
    _geom_angle_atom_site_label_3
    _geom_angle_site_symmetry_1
    _geom_angle_site_symmetry_3
    _geom_angle
    _geom_angle_publ_flag
    C5 N1 H1A . . 113(3) ?
    C5 N1 H1B . . 113(3) ?
    H1A N1 H1B . . 117(3) ?
    C6 C1 C2 . . 117.7(3) ?
    C6 C1 C7 . . 119.3(4) ?
    C2 C1 C7 . . 123.0(4) ?
    C1 C2 C3 . . 122.4(3) ?
    C1 C2 Br1 . . 118.6(3) ?
    C3 C2 Br1 . . 119.0(3) ?
    C4 C3 C2 . . 117.8(3) ?
    C4 C3 C8 . . 119.2(4) ?
    C2 C3 C8 . . 123.0(4) ?
    C5 C4 C3 . . 121.3(3) ?
    C5 C4 H4A . . 119.4 ?
    C3 C4 H4A . . 119.4 ?
    C4 C5 C6 . . 119.3(3) ?
    C4 C5 N1 . . 119.5(3) ?
    C6 C5 N1 . . 121.2(4) ?
    C1 C6 C5 . . 121.5(4) ?
    C1 C6 H6A . . 119.2 ?
    C5 C6 H6A . . 119.2 ?
    C1 C7 H7A . . 109.5 ?
    C1 C7 H7B . . 109.5 ?
    H7A C7 H7B . . 109.5 ?
    C1 C7 H7C . . 109.5 ?
    H7A C7 H7C . . 109.5 ?
    H7B C7 H7C . . 109.5 ?
    C3 C8 H8A . . 109.5 ?
    C3 C8 H8B . . 109.5 ?
    H8A C8 H8B . . 109.5 ?
    C3 C8 H8C . . 109.5 ?
    H8A C8 H8C . . 109.5 ?
    H8B C8 H8C . . 109.5 ?
    C15 N11 H11A . . 111(3) ?
    C15 N11 H11B . . 114(3) ?
    H11A N11 H11B . . 115(3) ?
    C16 C11 C12 . . 118.3(4) ?
    C16 C11 C17 . . 120.0(4) ?
    C12 C11 C17 . . 121.6(4) ?
    C11 C12 C13 . . 121.8(3) ?
    C11 C12 Br11 . . 119.6(3) ?
    C13 C12 Br11 . . 118.6(3) ?
    C14 C13 C12 . . 118.0(3) ?
    C14 C13 C18 . . 118.2(4) ?
    C12 C13 C18 . . 123.8(4) ?
    C13 C14 C15 . . 121.3(4) ?
    C13 C14 H14A . . 119.3 ?
    C15 C14 H14A . . 119.3 ?
    C16 C15 C14 . . 118.9(3) ?
    C16 C15 N11 . . 121.0(3) ?
    C14 C15 N11 . . 120.0(4) ?
    C11 C16 C15 . . 121.7(3) ?
    C11 C16 H16A . . 119.2 ?
    C15 C16 H16A . . 119.2 ?
    C11 C17 H17A . . 109.5 ?
    C11 C17 H17B . . 109.5 ?
    H17A C17 H17B . . 109.5 ?
    C11 C17 H17C . . 109.5 ?
    H17A C17 H17C . . 109.5 ?
    H17B C17 H17C . . 109.5 ?
    C13 C18 H18A . . 109.5 ?
    C13 C18 H18B . . 109.5 ?
    H18A C18 H18B . . 109.5 ?
    C13 C18 H18C . . 109.5 ?
    H18A C18 H18C . . 109.5 ?
    H18B C18 H18C . . 109.5 ?
loop_
    _geom_torsion_atom_site_label_1
    _geom_torsion_atom_site_label_2
    _geom_torsion_atom_site_label_3
    _geom_torsion_atom_site_label_4
    _geom_torsion_site_symmetry_1
    _geom_torsion_site_symmetry_2
    _geom_torsion_site_symmetry_3
    _geom_torsion_site_symmetry_4
    _geom_torsion
    _geom_torsion_publ_flag
    C6 C1 C2 C3 . . . . -2.1(6) ?
    C7 C1 C2 C3 . . . . 177.4(4) ?
    C6 C1 C2 Br1 . . . . 178.4(3) ?
    C7 C1 C2 Br1 . . . . -2.1(5) ?
    C1 C2 C3 C4 . . . . 2.1(5) ?
    Br1 C2 C3 C4 . . . . -178.4(3) ?
    C1 C2 C3 C8 . . . . -176.8(4) ?
    Br1 C2 C3 C8 . . . . 2.6(5) ?
    C2 C3 C4 C5 . . . . -0.2(5) ?
    C8 C3 C4 C5 . . . . 178.8(4) ?
    C3 C4 C5 C6 . . . . -1.7(6) ?
    C3 C4 C5 N1 . . . . 174.7(4) ?
    C2 C1 C6 C5 . . . . 0.1(6) ?
    C7 C1 C6 C5 . . . . -179.4(4) ?
    C4 C5 C6 C1 . . . . 1.7(6) ?
    N1 C5 C6 C1 . . . . -174.6(4) ?
    C16 C11 C12 C13 . . . . -0.6(5) ?
    C17 C11 C12 C13 . . . . 178.3(4) ?
    C16 C11 C12 Br11 . . . . -179.3(3) ?
    C17 C11 C12 Br11 . . . . -0.4(5) ?
    C11 C12 C13 C14 . . . . 0.7(5) ?
    Br11 C12 C13 C14 . . . . 179.3(3) ?
    C11 C12 C13 C18 . . . . -178.5(4) ?
    Br11 C12 C13 C18 . . . . 0.2(5) ?
    C12 C13 C14 C15 . . . . -0.8(6) ?
    C18 C13 C14 C15 . . . . 178.4(4) ?
    C13 C14 C15 C16 . . . . 0.9(6) ?
    C13 C14 C15 N11 . . . . 177.6(4) ?
    C12 C11 C16 C15 . . . . 0.8(6) ?
    C17 C11 C16 C15 . . . . -178.2(4) ?
    C14 C15 C16 C11 . . . . -0.9(6) ?
    N11 C15 C16 C11 . . . . -177.5(4) ?
loop_
    _geom_hbond_atom_site_label_D
    _geom_hbond_atom_site_label_H
    _geom_hbond_atom_site_label_A
    _geom_hbond_site_symmetry_A
    _geom_hbond_distance_DH
    _geom_hbond_distance_HA
    _geom_hbond_distance_DA
    _geom_hbond_angle_DHA
    _geom_hbond_publ_flag
    N1 H1A N11 2 0.881(18) 2.41(3) 3.212(6) 152(5) yes
    N11 H11A N1 1_655 0.897(18) 2.52(3) 3.365(6) 157(4) yes
_shelx_hkl_file
;
   0   0   1    0.09    0.07
   0   0   1    0.01    0.02
   0   0   2   95.56    2.76
   0   0  -2   91.80    2.24
   0   0   2   91.08    2.12
   0   0   2   91.95    2.59
   0   0   3    0.16    0.21
   0   0   3    0.56    0.28
   0   0   3    0.15    0.14
   0   0   3    0.10    0.12
   0   0  -4    1.36    0.38
   0   0   4    1.67    0.41
   0   0   4    1.90    0.53
   0   0   5    0.89    0.32
   0   0   5    0.52    0.26
   0   0  -5    0.92    0.39
   0   0   5    0.40    0.34
   0   0   5    0.31    0.27
   0   0   6 2889.11   20.25
   0   0   6 2991.31   25.94
   0   0   6 3003.93   26.97
   0   0   6 2922.48   20.39
   0   0   7    0.20    0.22
   0   0   7   -0.08    0.09
   0   0   7    0.15    0.22
   0   0   7    0.00    0.14
   0   0  -7    0.08    0.16
   0   0  -8  386.36    7.66
   0   0   8  360.50    9.76
   0   0  -8  344.22    9.53
   0   0  -8  376.39   11.98
   0   0  -8  409.81    9.93
   0   0   8  352.58    8.58
   0   0   8  395.24   11.43
   0   0   8  407.93    8.90
   0   0  -8  379.78   11.40
   0   0   8  409.85   11.18
   0   0  -8  394.17    9.78
   0   0   8  385.32    7.83
   0   0   8  315.95    7.14
   0   0   8  390.69    8.58
   0   0  -9    0.10    0.21
   0   0  -9    0.51    0.51
   0   0  -9    0.07    0.24
   0   0   9    1.00    0.73
   0   0   9    0.60    0.29
   0   0   9    0.05    0.24
   0   0  -9    0.36    0.35
   0   0   9   -0.16    0.53
   0   0  -9    0.40    0.27
   0   0  -9    1.61    0.86
   0   0   9    0.59    0.41
   0   0  -9    0.07    0.28
   0   0   9   -0.02    0.29
   0   0   9    0.26    0.42
   0   0   9   -0.09    0.20
   0   0  -9   -0.05    0.48
   0   0 -10    4.75    0.98
   0   0  10    5.05    1.09
   0   0  10    7.14    1.15
   0   0  10    5.42    1.08
   0   0 -10    8.67    2.02
   0   0  10   -1.22    1.90
   0   0 -10    5.85    1.38
   0   0 -10    4.20    1.23
   0   0 -10   11.39    1.94
   0   0  10    4.38    0.97
   0   0 -10    4.11    1.14
   0   0  10    5.63    1.22
   0   0  10    1.08    0.18
   0   0  11   -0.07    0.19
   0   0  11   -0.27    0.34
   0   0  11   -0.23    0.33
   0   0 -11   -0.02    0.31
   0   0 -11    0.18    0.34
   0   0 -11   -0.23    0.60
   0   0  11    0.11    0.47
   0   0  11    0.04    0.54
   0   0 -11    0.47    0.48
   0   0  11   -0.04    0.15
   0   0 -11    0.59    0.51
   0   0  11   -0.77    1.69
   0   0 -11    0.10    0.25
   0   0 -12 1069.03   21.13
   0   0  12 1024.26   16.81
   0   0 -12 1118.92   14.72
   0   0  12 1216.42   20.44
   0   0 -12 1110.04   21.40
   0   0 -12  985.89   15.81
   0   0  12 1148.24   17.41
   0   0  12 1166.11   15.58
   0   0 -12 1688.72   31.06
   0   0 -13    0.45    0.62
   0   0 -13    0.47    0.31
   0   0  13    0.30    0.46
   0   0 -13    0.06    0.53
   0   0 -13    0.05    0.45
   0   0  13    1.00    0.95
   0   0  13   -0.69    1.03
   0   0 -14  681.30   18.52
   0   0  14  503.03   23.61
   0   0 -14  656.49   18.93
   0   0  14  730.19   15.43
   0   0  14  764.66   18.41
   0   0  14  461.60   12.74
   0   0  15   -0.19    0.30
   0   0  15    1.62    1.77
   0   0 -15    0.13    0.61
   0   0 -15   -0.20    0.45
   0   0  16   61.38    4.97
   0   0 -16   52.80    5.89
   0   0 -16   54.16    5.97
   0   0  16   69.37    6.29
   0   0 -17   -0.18    0.45
   0   0  17    0.09    0.24
   0   0 -17    0.16    0.52
   0   0 -18  439.90   18.36
   0   0 -18  430.96   18.66
   0   0  19    0.57    1.08
   0   0 -19   -0.11    0.58
   0   0  19    2.89    3.12
   0   0 -19    0.11    0.29
   0   0  19    0.48    0.67
   0   0 -20  191.53   13.54
   0   0 -20  204.85   13.69
   0   0  21    0.65    1.84
   0   0 -21    0.62    1.13
   0   0  21    0.15    0.37
   0   0 -21    0.13    0.74
   0   0 -22    6.19    2.57
   0   0  22   15.70    4.78
   0   0 -22    8.63    2.59
   0   0  22   15.24    4.95
   0   0 -22    5.07    2.33
   0   0 -22    6.97    2.59
   0   0 -22    5.02    2.12
   0   0 -22    8.83    2.65
   0   0  22   10.67    2.75
   0   0  22   12.97    4.41
   0   0 -22    7.35    2.80
   0   0  22    8.75    2.43
   0   0  23    0.60    1.60
   0   0  23    0.68    1.20
   0   0 -23   -0.19    0.91
   0   0  23   -0.32    0.77
   0   0  23    0.28    0.44
   0   0 -23   -0.35    0.71
   0   0 -23    0.35    1.17
   0   0  23    3.59    2.50
   0   0 -23    0.68    0.85
   0   0 -23   -2.09    1.56
   0   0  23    0.84    0.96
   0   0 -24   18.90    4.23
   0   0 -24   19.48    3.93
   0   0  24   27.80    4.48
   0   0 -24   27.01    4.72
   0   0  24   32.09    6.93
   0   0 -24   21.29    4.60
   0   0 -24   18.72    4.67
   0   0  24   31.49    6.67
   0   0  25   -1.10    0.97
   0   0 -25   -0.38    0.91
   0   0  25   -1.68    1.66
   0   0 -25    1.42    1.30
   0   0  25   -1.84    2.26
   0   0 -25    0.26    1.20
   0   0 -25    0.53    0.36
   0   0  25    0.48    0.53
   0   0 -25   -0.07    0.30
   0   0  26   31.93    6.43
   0   0 -26   19.97    4.39
   0   0  26   30.37    6.53
   0   0  26   23.23    3.96
   0   0 -26   21.32    4.40
   0   0 -26   19.59    4.76
   0   0 -26   21.73    3.94
   0   0 -26   28.75    4.65
   0   0 -27   -0.39    0.94
   0   0 -27   -0.01    0.81
   0   0  27   -1.06    1.25
   0   0 -27   -0.57    0.92
   0   0 -27   -0.06    0.64
   0   0  27    1.79    1.86
   0   0  27   -0.02    0.34
   0   0 -27    0.08    0.39
   0   0  27   -1.56    1.50
   0   0 -28    9.94    2.91
   0   0  28   10.51    3.42
   0   0  28   -0.04    0.61
   0   0  28    8.71    3.42
   0   0 -28    9.55    2.70
   0   0 -28   11.37    2.71
   0   0  28   11.70    2.62
   0   0 -28    8.79    2.91
   0   0 -29   -0.01    0.65
   0   0 -29    0.03    0.54
   0   0 -29    0.12    0.28
   0   0  29    0.11    0.80
   0   0  29   -0.11    0.35
   0   0 -29    0.13    0.21
   0   0  29   -0.27    0.49
   0   0 -30    3.77    1.60
   0   0 -30    6.32    1.72
   0   0  30    4.58    1.95
   0   0 -30    3.37    1.72
   0   0  30    4.06    1.31
   0   0 -30    2.71    1.29
   0   0 -31    0.32    0.48
   0   0 -31   -0.07    0.15
   0   0  31    1.09    0.86
   0   0 -31    0.43    0.60
   0   0 -31   -0.28    0.64
   0   0  31   -0.20    0.24
   0   0 -32    0.51    0.36
   0   0  32   -0.28    0.23
   0   0  32   -0.15    0.26
   0   0 -32   -0.30    0.40
   0   1   0    0.06    0.18
   0  -1   0    0.16    0.15
   0  -1   0    0.33    0.23
   0   1   0    0.15    0.25
   0   1   0    0.13    0.12
   0   1   0    0.05    0.13
   0  -1   0   -0.01    0.17
   0  -1  -1  190.66    5.49
   0   1  -1  195.15    4.96
   0  -1   1  181.39    2.44
   0  -1  -1  177.04    3.25
   0   1  -1  183.79    4.43
   0   1   1  194.55    5.22
   0  -1   1  195.98    2.96
   0  -1   1  185.77    4.81
   0   1  -1  185.69    3.31
   0  -1   1  188.27    3.99
   0   1   1  204.14    5.74
   0   1  -1  194.13    4.73
   0   1  -1  182.28    3.97
   0  -1   1  195.78    4.70
   0   1   2 1234.93    9.57
   0   1   2 1306.28   14.56
   0  -1  -2 1202.79    9.26
   0  -1   2 1261.27   10.94
   0   1  -2 1247.92   11.24
   0   1   2 1346.63   15.68
   0  -1   2 1319.73    9.67
   0   1   2 1370.25    9.99
   0  -1   2 1200.36   12.77
   0  -1   2 1296.74   10.41
   0  -1   2 1117.26   15.34
   0   1  -2 1241.15   11.54
   0   1  -2 1197.31   12.80
   0  -1  -2 1235.30    9.40
   0  -1   2 1256.34   11.53
   0   1  -2 1343.98   13.46
   0   1  -2 1282.78    9.88
   0  -1  -2 1161.81    7.50
   0   1  -2 1191.41   10.63
   0  -1   3  793.75    7.96
   0   1  -3  806.13   10.79
   0   1   3  858.01    9.97
   0  -1   3  727.74   12.83
   0  -1  -3  799.06    9.49
   0  -1   3  743.68   10.59
   0   1  -3  812.14   10.45
   0   1   3  869.03    9.87
   0  -1   3  820.59   10.05
   0   1   3  831.84   13.16
   0   1   3  844.51   12.72
   0   1  -3  825.15    9.96
   0   1  -3  795.63    7.82
   0  -1   3  846.65    9.56
   0  -1  -3  774.64    9.40
   0   1  -3  786.16   11.33
   0   1  -4  528.85    9.51
   0  -1   4  522.39    5.92
   0  -1   4  499.97    9.47
   0   1  -4  493.41   10.56
   0  -1   4  479.25   10.88
   0  -1   4  546.53    8.92
   0  -1  -4  493.62    8.82
   0   1  -4  523.25   10.08
   0   1  -4  537.71    9.29
   0   1   4  548.42    9.29
   0  -1   4  522.32    9.25
   0  -1  -4  509.83    8.78
   0   1   4  536.98   11.14
   0   1  -4  503.60    9.95
   0   1   4  564.37    9.25
   0   1  -5  145.93    6.05
   0  -1   5  142.56    2.87
   0  -1   5  148.90    5.56
   0  -1   5  136.56    6.08
   0   1   5  155.97    5.50
   0  -1   5  123.78    4.41
   0  -1  -5  147.34    5.33
   0  -1  -5  135.33    6.05
   0  -1   5  152.33    5.31
   0   1   5  149.66    6.26
   0   1  -5  151.89    5.60
   0   1  -5  153.80    5.69
   0  -1  -5  142.04    5.48
   0   1   5  151.76    5.50
   0   1  -5  145.16    6.01
   0  -1  -6  388.25   10.96
   0   1   6  406.10   10.79
   0  -1   6  368.59    4.42
   0   1  -6  385.39    8.10
   0  -1   6  421.27   10.27
   0   1  -6  415.09   10.58
   0   1   6  443.69   10.19
   0  -1  -6  374.95    9.94
   0  -1   6  344.04    4.79
   0   1  -6  419.64   10.19
   0  -1   6  419.74    9.73
   0  -1  -6  403.61    9.70
   0  -1   6  325.81    7.21
   0   1   6  486.42   15.47
   0  -1   6  404.59   13.24
   0  -1  -6  388.44    9.74
   0   1  -6  408.61   11.11
   0  -1   6  384.01   10.69
   0   1  -6  422.79   10.46
   0   1  -6  391.99   10.24
   0   1   6  427.06   10.17
   0   1   6  425.30    8.16
   0   1  -6  424.05    7.76
   0   1   7    0.68    0.48
   0  -1  -7    0.88    0.40
   0  -1   7    0.27    0.41
   0   1   7    0.29    0.23
   0   1   7    0.21    0.26
   0   1  -7    0.17    0.18
   0  -1   7    0.60    0.28
   0   1  -7    0.33    0.35
   0   1  -7    1.48    0.52
   0  -1   7    0.18    0.09
   0  -1  -7    0.13    0.30
   0  -1   7    0.57    0.18
   0  -1   7    0.22    0.14
   0  -1  -7    0.29    0.35
   0   1   7    0.32    0.20
   0   1  -7    0.45    0.30
   0   1  -7    0.33    0.33
   0  -1  -7    1.40    0.71
   0  -1  -7    0.15    0.10
   0   1   7    1.43    0.68
   0   1  -7    0.34    0.33
   0  -1   7    0.79    0.80
   0  -1  -7    0.30    0.41
   0   1  -7    0.19    0.14
   0   1  -7    0.05    0.19
   0   1   7    0.91    0.70
   0   1  -7    0.69    0.42
   0  -1   7    0.30    0.16
   0   1   7    0.36    0.38
   0  -1   7    0.71    0.57
   0  -1   8 1386.50   15.05
   0   1   8 1493.02   16.74
   0   1   8 1540.05   22.47
   0  -1   8 1509.42   21.95
   0   1  -8 1303.96   21.30
   0  -1   8 1461.55   22.19
   0  -1  -8 1332.91   21.28
   0   1   8 1493.94   22.45
   0   1  -8 1355.45   17.08
   0  -1   8 1575.26   29.77
   0   1   8 1661.76   32.45
   0   1  -8 1370.11   24.04
   0   1  -8 1428.98   15.95
   0  -1  -8 1378.48   18.75
   0   1  -8 1378.35   19.36
   0  -1  -8 1305.20   19.16
   0  -1  -8 1414.02   18.67
   0   1  -8 1437.27   22.82
   0   1   8 1440.58   15.67
   0  -1  -8 1281.99   21.74
   0  -1   8 1159.18    8.20
   0   1   8 1508.18   22.68
   0  -1  -8 1290.14   22.62
   0   1  -8 1393.46   19.34
   0  -1   8 1351.41   21.94
   0  -1   8 1102.24   13.32
   0   1   8 1317.62   16.05
   0   1  -8 1565.64   22.59
   0   1  -8 1415.96   25.12
   0   1   9    7.37    1.71
   0   1   9    7.22    1.27
   0  -1  -9    5.84    1.32
   0  -1   9    6.65    1.63
   0  -1   9    7.02    1.56
   0  -1   9    5.90    1.48
   0  -1  -9    5.65    1.30
   0   1   9    9.33    2.66
   0   1   9    6.82    1.20
   0  -1   9    5.88    1.07
   0   1  -9    6.22    1.37
   0  -1  -9    6.13    1.32
   0   1  -9    5.68    1.58
   0  -1   9    5.45    0.92
   0  -1  -9    5.70    1.62
   0  -1   9    7.92    2.43
   0   1  -9    6.03    1.36
   0   1  -9    7.46    2.01
   0   1   9    6.58    1.13
   0  -1  -9    6.23    1.61
   0  -1   9    6.30    1.08
   0   1   9    7.03    1.66
   0   1  -9    7.53    1.23
   0  -1  -9    5.78    1.60
   0   1   9    2.45    1.03
   0   1  -9    4.78    1.55
   0   1  -9    6.46    1.25
   0   1   9    7.48    1.70
   0   1 -10    8.03    1.33
   0   1  10    9.49    1.96
   0  -1 -10    6.56    1.59
   0  -1 -10    6.93    1.26
   0   1  10    2.95    1.23
   0   1  10    8.64    1.46
   0   1  10    8.76    2.58
   0  -1  10    6.77    1.70
   0  -1 -10    6.59    1.80
   0   1  10   10.18    1.52
   0   1 -10    8.49    1.73
   0   1 -10    7.52    1.43
   0   1 -10   15.32    2.91
   0   1 -10   21.11    2.72
   0  -1 -10   11.66    1.91
   0  -1 -10    6.75    1.51
   0  -1  10    9.53    2.87
   0   1  10    8.47    1.40
   0  -1  10   25.60    2.24
   0  -1  10    9.82    1.45
   0  -1 -11    3.30    1.15
   0  -1 -11    3.42    1.14
   0   1 -11    4.21    1.01
   0   1 -11    3.95    1.12
   0   1 -11    3.47    1.13
   0   1  11    2.85    0.85
   0  -1  11    0.18    0.45
   0   1  11    3.20    0.90
   0   1  11    1.84    0.81
   0  -1 -11    3.36    1.09
   0   1 -11    2.55    1.21
   0  -1  11    2.92    0.83
   0   1  11    3.29    1.80
   0   1  11    3.43    0.93
   0  -1  11    3.17    1.16
   0   1 -11    3.33    1.13
   0   1 -12   10.24    1.61
   0   1 -12   11.02    2.75
   0  -1 -12    9.65    2.04
   0   1  12   11.07    1.64
   0  -1 -12    9.92    2.00
   0   1  12    9.29    2.18
   0  -1  12   10.08    1.91
   0  -1  12   11.46    2.27
   0  -1  12   10.05    1.63
   0   1 -12    9.71    2.10
   0   1  12   14.67    3.67
   0  -1 -12   10.13    2.03
   0   1 -12    8.97    1.71
   0   1 -12    9.59    2.04
   0   1  12   11.44    1.80
   0  -1  13    7.68    1.55
   0  -1  13    9.37    1.63
   0  -1 -13    8.22    1.91
   0   1 -13    9.38    2.21
   0   1  13    9.42    1.55
   0   1  13    8.42    2.29
   0  -1  13   13.07    2.50
   0   1  13   12.61    3.63
   0   1 -13    7.57    1.58
   0   1  13   11.07    1.86
   0   1 -13    8.82    1.58
   0  -1 -13    9.34    2.04
   0  -1 -13    7.26    1.86
   0  -1  13   11.65    2.15
   0   1 -13   10.47    2.69
   0   1 -13    7.10    1.86
   0   1  14  300.62   18.36
   0   1 -14  219.10    8.12
   0   1  14  241.46    9.09
   0  -1 -14  206.97   10.57
   0  -1 -14  216.22   10.46
   0   1  14  235.15    7.96
   0  -1  14  252.29    9.32
   0   1 -14  210.56    9.11
   0   1 -14  218.06   11.15
   0   1  14  195.49   11.07
   0  -1  14  279.89   11.07
   0  -1  14  231.14    8.81
   0   1 -14  213.48   10.97
   0  -1  15   83.54    6.25
   0  -1  15   69.94    5.11
   0   1 -15   54.91    5.95
   0  -1 -15   57.14    5.63
   0  -1 -15   51.30    5.52
   0  -1 -15  124.99   10.51
   0   1 -15   54.38    5.88
   0  -1  15  103.33    7.77
   0   1 -15   53.70    4.18
   0  -1  15   63.94    4.88
   0   1  15   56.68    6.22
   0   1  15   80.98    9.91
   0   1  15   63.24    4.94
   0   1  16   37.38    3.99
   0  -1  16   53.31    5.26
   0   1 -16   35.13    4.92
   0  -1  16   45.23    5.32
   0  -1 -16   32.70    4.41
   0  -1  16   44.38    4.27
   0   1 -16   35.85    5.03
   0  -1  16   36.53    3.85
   0   1  16   34.94    5.03
   0   1  16   53.16    8.23
   0  -1 -16   33.93    4.78
   0   1 -16   35.10    3.48
   0  -1  17    1.12    2.82
   0  -1 -17   20.72    3.75
   0  -1  17   21.85    3.14
   0   1  17   21.01    3.12
   0  -1  17   15.67    3.48
   0   1  17   26.76    6.04
   0   1 -17   19.36    2.66
   0  -1 -17   17.63    3.58
   0   1  17   20.60    4.07
   0   1 -17   14.95    3.34
   0  -1  17   27.31    3.53
   0  -1  17   30.99    4.19
   0   1 -17   16.26    3.58
   0   1 -18    4.03    1.69
   0   1 -18    2.96    1.06
   0  -1  18    6.42    1.88
   0  -1  18    3.04    1.21
   0  -1 -18    2.44    1.32
   0  -1  18    7.63    3.57
   0   1  18    3.30    1.36
   0   1  18    4.74    1.95
   0   1  18    5.74    2.46
   0   1 -18    3.91    1.88
   0  -1  18    1.80    0.47
   0  -1 -18    2.33    1.52
   0  -1 -19    5.41    2.26
   0  -1  19   16.20    3.62
   0  -1  19    6.34    1.78
   0   1 -19    4.42    1.89
   0  -1  19   10.25    2.51
   0   1  19    6.93    1.89
   0   1  19    8.78    3.62
   0  -1 -19    7.87    2.57
   0   1 -19    5.20    2.30
   0  -1 -20   44.82    6.31
   0  -1 -20   38.12    6.01
   0   1 -20   38.88    6.18
   0   1 -20   40.32    6.38
   0   1  20   51.99    5.48
   0   1  20   73.09   10.86
   0  -1  20   49.88    5.35
   0  -1  20   70.71    7.31
   0  -1 -21    3.51    1.91
   0   1 -21    1.82    1.77
   0  -1 -21    2.14    1.59
   0   1 -21    1.31    0.68
   0   1  21    1.69    1.04
   0   1  21    2.35    2.09
   0   1  21    2.71    2.17
   0  -1  21    1.56    0.98
   0  -1  21    2.67    1.36
   0   1  21    3.61    1.60
   0   1  22   -1.12    0.73
   0   1 -22    1.26    1.24
   0   1  22    0.53    0.97
   0  -1 -22    1.15    1.08
   0   1  22   -0.28    0.85
   0   1  22   -0.31    0.80
   0   1 -22    0.89    1.15
   0   1 -22    0.58    0.50
   0   1  22    0.40    0.97
   0  -1 -22    1.15    1.45
   0   1 -22    1.38    0.94
   0  -1 -22    0.31    0.59
   0  -1  22   23.19    6.45
   0  -1  22   27.07    7.37
   0  -1  22    1.34    1.08
   0  -1 -22    0.69    0.83
   0   1 -22    1.59    1.04
   0  -1  22    0.62    0.61
   0  -1 -22    1.13    1.59
   0  -1  22   11.83    4.13
   0   1  22   -0.83    1.75
   0   1 -22    0.82    0.74
   0   1  23    1.13    0.91
   0   1 -23   -0.16    0.71
   0  -1  23    0.37    0.72
   0   1 -23   -0.21    0.95
   0   1  23    1.10    1.01
   0   1 -23    0.67    0.99
   0  -1 -23   -0.24    1.03
   0   1  23    0.76    0.77
   0   1 -23    1.23    0.80
   0   1  23   -0.60    1.52
   0  -1 -23   -0.06    0.97
   0  -1 -23    0.78    0.91
   0  -1 -23    0.89    0.60
   0   1 -23    0.58    1.04
   0  -1  23   -0.08    1.99
   0   1 -23   -0.23    1.23
   0  -1 -23   -0.07    1.11
   0  -1  23    0.97    0.54
   0   1  23   -1.21    2.52
   0   1  23   -2.20    1.92
   0  -1  24    4.48    1.79
   0   1  24    4.22    2.41
   0   1  24   -2.02    2.01
   0   1  24    4.82    2.79
   0  -1 -24    1.93    1.22
   0   1 -24    3.63    1.78
   0   1 -24    3.16    1.61
   0  -1 -24    5.05    1.99
   0   1  24    4.90    1.93
   0  -1 -24    4.17    2.03
   0   1 -24    3.08    1.33
   0  -1 -24    1.59    1.68
   0  -1 -24    4.28    2.46
   0   1 -24    4.28    1.98
   0   1 -24    1.66    1.30
   0   1 -25    3.81    2.09
   0  -1 -25    4.50    2.26
   0  -1 -25    3.48    1.69
   0   1 -25    5.79    2.21
   0   1 -25    8.41    2.61
   0   1  25    6.64    2.97
   0   1 -25    3.96    1.91
   0  -1 -25    7.42    2.45
   0   1  25    6.57    3.14
   0   1 -25    4.64    1.95
   0  -1 -25    7.18    2.86
   0   1  25    6.80    2.20
   0  -1  25   15.40    5.08
   0  -1  25    7.77    2.36
   0  -1 -25    5.42    2.18
   0  -1  25    6.26    2.99
   0   1 -26   -3.15    1.74
   0  -1 -26    0.33    0.84
   0  -1  26    0.02    0.68
   0   1 -26   -0.17    1.01
   0  -1 -26    0.10    0.63
   0   1 -26    1.61    1.08
   0   1  26    0.40    1.14
   0   1 -26    0.76    0.74
   0   1 -26   -0.15    0.39
   0   1  26   -0.83    1.09
   0  -1 -26    0.02    1.07
   0   1  26    0.87    1.04
   0  -1 -26   -0.15    1.73
   0  -1  26    1.63    1.87
   0  -1  26    0.46    1.29
   0  -1  26    0.40    0.84
   0  -1 -26    0.28    0.29
   0  -1 -27   -0.06    0.41
   0  -1 -27   -0.23    1.02
   0   1 -27    0.92    0.73
   0   1 -27    0.24    0.96
   0  -1  27   -0.01    0.69
   0  -1  27   -0.16    0.61
   0   1 -27   -0.73    0.79
   0  -1  27   -2.04    1.60
   0   1 -27   -0.39    0.68
   0   1  27    0.11    0.36
   0   1  27    0.95    1.23
   0  -1 -27    0.61    0.41
   0   1  27    0.82    1.47
   0  -1  27    0.43    0.84
   0   1 -27   -0.50    0.72
   0  -1 -27   -0.60    0.73
   0  -1 -27   -0.57    0.95
   0   1 -28    2.60    1.45
   0  -1 -28    3.68    1.78
   0   1  28    3.51    1.52
   0   1 -28    3.61    1.77
   0  -1 -28    5.05    2.38
   0  -1  28    4.60    2.22
   0   1  28    1.85    1.30
   0  -1 -28    1.62    1.07
   0   1 -28    2.54    1.22
   0  -1 -28    4.27    1.69
   0   1 -28    4.23    1.58
   0   1 -28    1.71    1.10
   0   1  28    4.88    2.18
   0  -1 -28    1.09    0.37
   0  -1  28    2.06    1.12
   0  -1  28   -0.32    0.50
   0  -1  28    1.86    1.80
   0   1 -29   -0.07    0.36
   0  -1  29   -1.70    1.77
   0  -1  29    0.88    0.58
   0   1  29    0.20    0.59
   0  -1 -29   -0.44    0.71
   0  -1 -29    0.14    0.29
   0  -1 -29   -0.60    0.63
   0   1 -29   -0.11    0.48
   0   1 -29   -0.72    0.62
   0   1 -29    0.38    0.23
   0   1  29    0.31    0.43
   0   1 -29    0.84    0.63
   0  -1 -29    0.60    0.96
   0  -1 -29    0.45    0.60
   0  -1  29    0.73    0.82
   0  -1  29   -0.98    1.06
   0  -1 -30    3.13    1.29
   0  -1 -30    3.20    1.47
   0  -1  30    2.76    1.14
   0   1 -30    2.25    1.36
   0   1 -30    2.03    1.07
   0   1 -30    2.64    0.99
   0   1 -30    2.60    1.13
   0   1  30    1.48    1.32
   0   1  30    2.01    0.95
   0  -1 -30    1.76    1.01
   0  -1  30   -0.04    0.45
   0  -1  30    2.58    1.47
   0   1 -30    2.06    1.11
   0  -1 -30    2.28    1.15
   0  -1 -30    2.41    1.05
   0  -1  31    0.27    0.31
   0   1 -31    0.65    0.83
   0   1 -31   -0.29    0.55
   0  -1  31   -0.06    0.57
   0   1  31   -1.15    1.68
   0  -1 -31    0.03    0.35
   0   1 -31   -0.05    0.46
   0  -1 -31   -0.27    0.35
   0   1  31    0.28    0.41
   0  -1 -31    0.37    0.53
   0   1  31   -0.02    0.29
   0  -1 -31   -0.93    0.98
   0  -1  31   -0.73    0.87
   0   1 -31   -0.48    0.49
   0  -2   0 5362.04   28.98
   0  -2   0 5587.13   40.21
   0  -2   0 6033.65   38.78
   0   2   0 5313.45   25.03
   0   2   0 6045.74   57.90
   0   2   0 5521.16   46.66
   0  -2   0 5630.00   39.14
   0  -2   0 5862.61   31.58
   0   2   0 5466.90   32.30
   0   2   0 5821.44   42.13
   0   2   0 4886.39   45.66
   0   2   0 5941.86   34.62
   0   2   0 6062.59   41.50
   0   2   1   43.52    2.99
   0   2  -1   41.64    2.58
   0   2   1   44.97    3.69
   0   2   1   46.14    4.20
   0  -2   1   44.64    2.70
   0   2  -1   47.06    3.59
   0   2   1   45.74    3.86
   0   2  -1   42.89    3.04
   0   2   1   42.86    4.64
   0  -2  -1   44.35    3.75
   0  -2   1   42.53    3.37
   0  -2  -1   46.11    2.93
   0  -2  -1   44.25    2.66
   0   2  -1   44.17    3.51
   0  -2   1   49.30    3.37
   0   2  -1   44.59    2.40
   0  -2  -1   46.86    3.55
   0   2   1   39.55    4.08
   0   2  -1   44.66    4.23
   0   2  -1   43.86    3.02
   0  -2   1   41.28    4.13
   0   2  -1   36.36    3.94
   0  -2   1   42.25    3.37
   0   2   1   47.54    5.18
   0   2  -1   42.89    5.01
   0  -2  -1   44.76    3.54
   0   2   1   40.80    2.72
   0   2  -2  251.37   10.26
   0   2   2  267.32   12.62
   0   2   2  255.39    7.12
   0   2  -2  229.02    9.78
   0   2   2  236.39    6.70
   0  -2   2  187.37    3.04
   0   2  -2  275.40    6.59
   0  -2   2  254.29    6.79
   0  -2   2  248.11    7.76
   0   2   2  215.61    9.79
   0   2  -2  240.65   11.56
   0   2  -2  247.74    7.78
   0   2  -2  250.14    5.95
   0   2   2  248.78   11.46
   0  -2  -2  259.92    8.62
   0   2  -2  249.59    7.85
   0  -2  -2  252.14    6.63
   0   2   2  248.75    8.91
   0   2   2  275.14    9.91
   0  -2   2  226.70    9.07
   0  -2  -2  234.71    9.06
   0   2   2  255.94    9.84
   0  -2   2  238.26    9.68
   0   2  -2  246.53    7.14
   0   2  -2  267.35    8.66
   0  -2  -2  249.12    7.13
   0  -2   2  234.01    8.04
   0   2  -2  232.42    5.89
   0  -2   3  142.34    7.70
   0   2  -3  149.45    7.96
   0   2   3  126.12    7.69
   0  -2   3  144.53    7.31
   0  -2   3  153.68    5.89
   0   2  -3  167.25    5.47
   0   2  -3  165.98    5.11
   0  -2  -3  143.77    3.45
   0   2   3  160.92    7.73
   0   2  -3  159.91    8.17
   0   2   3  162.72    5.68
   0   2  -3  171.27    7.05
   0   2  -3  149.41    9.19
   0   2   3  154.78    5.62
   0   2  -3  158.15    5.91
   0   2   3  171.50    8.13
   0   2  -3  153.75    3.73
   0  -2  -3  145.10    7.38
   0   2  -3  160.03    5.78
   0   2  -3  158.82    5.81
   0  -2   3  153.85    4.10
   0   2   3  148.74    9.10
   0   2  -3  156.44    4.91
   0   2  -3  153.75    4.67
   0  -2  -3  122.04    3.08
   0   2   3  163.20    7.47
   0   2   3  168.33   10.50
   0   2  -3  164.04    6.68
   0  -2   3  146.18    6.42
   0  -2  -3  165.96    7.19
   0   2  -4   47.55    2.67
   0   2  -4   43.35    4.90
   0   2   4   36.17    4.22
   0   2  -4   45.43    3.19
   0   2  -4   46.55    3.81
   0   2  -4   46.42    3.07
   0   2  -4   46.10    2.52
   0   2   4   44.16    4.04
   0  -2  -4   46.15    3.97
   0  -2   4   39.63    3.43
   0   2   4   48.34    4.50
   0  -2  -4   40.29    2.38
   0  -2   4   42.88    2.93
   0   2   4   44.52    2.58
   0   2  -4   44.95    2.94
   0   2  -4   45.30    3.27
   0   2   4   48.35    5.95
   0   2  -4   44.79    4.45
   0   2  -4   46.33    4.51
   0  -2  -4   44.58    2.48
   0  -2   4   39.51    4.13
   0   2  -4   45.96    2.80
   0   2   4   43.87    3.05
   0  -2   4   44.40    2.64
   0   2   4   47.96    5.32
   0  -2  -4   41.99    4.15
   0  -2   4   40.68    3.95
   0   2  -4   42.19    2.99
   0  -2   4   42.51    2.42
   0   2   4   41.50    2.90
   0   2   4   48.30    4.24
   0   2  -5    5.40    1.25
   0  -2  -5    4.17    0.89
   0  -2   5    5.31    1.51
   0  -2   5    5.27    1.54
   0   2  -5    5.07    1.06
   0   2  -5    4.57    1.29
   0   2   5    5.37    2.38
   0  -2   5    3.29    1.05
   0   2  -5    4.89    1.02
   0   2   5    4.33    1.65
   0   2  -5    3.98    0.87
   0   2  -5    5.08    0.91
   0   2   5    4.00    0.88
   0  -2   5    3.76    1.12
   0   2  -5    5.17    5.74
   0   2   5    4.52    1.04
   0  -2  -5    4.98    1.35
   0  -2   5    4.92    0.94
   0  -2   5    4.40    0.94
   0   2  -5    4.82    1.70
   0   2   5    4.89    1.01
   0   2   5    5.20    1.01
   0  -2   5    3.76    0.85
   0   2   5    3.91    1.57
   0  -2  -5    3.84    0.86
   0   2  -5    4.65    1.13
   0   2  -5    4.97    1.02
   0  -2  -6 2513.72   24.80
   0   2   6 2654.54   25.68
   0   2   6 2605.85   22.53
   0   2  -6 2650.30   28.97
   0   2  -6 2757.19   27.29
   0   2   6 2938.97   51.92
   0   2  -6 2591.20   39.10
   0  -2  -6 2412.86   24.90
   0  -2   6 2666.32   26.09
   0   2   6 2742.65   43.80
   0   2  -6 2655.53   30.40
   0   2   6 1937.03   32.54
   0  -2   6 2515.40   32.65
   0  -2  -6 2579.56   31.35
   0  -2   6 2178.71   37.26
   0  -2  -6 2733.17   23.02
   0   2   6 2904.56   27.43
   0   2  -6 2746.82   26.17
   0   2   6 2638.12   25.91
   0  -2   6 2425.15   30.89
   0  -2   6 2636.89   24.99
   0  -2   6 2326.01   28.75
   0   2  -6 2570.64   23.23
   0   2  -6 2463.12   22.92
   0  -2  -7    2.05    0.80
   0   2  -7    2.84    0.90
   0   2   7    2.94    0.77
   0   2  -7    2.56    0.92
   0   2   7    3.13    1.01
   0  -2   7    1.59    0.65
   0  -2   7    2.91    0.95
   0   2   7    2.32    0.84
   0   2   7    2.31    0.82
   0  -2   7    2.41    1.04
   0   2  -7    2.21    0.86
   0  -2  -7    2.39    0.73
   0   2   7    2.81    1.63
   0  -2   7    2.07    0.80
   0  -2  -7    1.71    0.95
   0   2  -7    2.06    0.90
   0   2   7    2.21    1.16
   0   2  -7    2.76    0.91
   0  -2   7    1.29    1.06
   0   2  -7    2.43    1.20
   0   2  -7    2.22    0.72
   0   2   7    3.35    1.51
   0  -2   7    1.84    0.92
   0   2  -7    2.45    0.83
   0   2  -8  490.57   12.15
   0   2   8  287.08   13.27
   0  -2  -8  455.40   13.99
   0   2  -8  430.37    9.52
   0   2  -8  470.92   10.79
   0   2   8  471.69    9.41
   0  -2   8  477.24   13.07
   0   2  -8  480.48   17.70
   0  -2   8  435.88   18.45
   0   2  -8  492.18   32.78
   0  -2   8  406.53   12.39
   0  -2  -8  455.82   10.69
   0   2   8  495.63   20.30
   0  -2   8  403.00   12.12
   0  -2   8  430.08   14.40
   0   2  -8  476.51   15.39
   0   2  -8  472.70   12.27
   0   2   8  555.99   14.28
   0   2   8  478.41   11.49
   0  -2   9   98.62    8.96
   0  -2  -9   99.36    5.69
   0   2   9  107.13    5.60
   0  -2   9   98.63    4.47
   0   2  -9  106.29    8.60
   0   2   9  112.47    4.98
   0  -2  -9  100.22    5.45
   0  -2   9   93.49    5.82
   0   2  -9   83.87   16.25
   0  -2  -9   92.91    6.54
   0   2  -9  107.04    6.24
   0   2  -9  105.03    5.33
   0   2  -9  105.35    5.89
   0   2   9  115.17   10.15
   0   2  -9  107.80    6.05
   0   2 -10   52.88    4.56
   0   2  10   56.78    7.39
   0   2 -10   58.31    6.55
   0   2 -10   53.24    4.40
   0   2 -10   54.11    4.72
   0  -2 -10   49.68    5.04
   0   2 -10   55.78    4.05
   0  -2 -10   49.58    4.03
   0   2  10   58.75    3.84
   0  -2  10   55.75    3.58
   0  -2  10   56.33    7.12
   0  -2 -10   53.87    4.44
   0   2  10   56.83    4.19
   0  -2 -11   -0.22    0.60
   0   2  11    0.38    0.25
   0  -2 -11   -0.09    0.42
   0   2 -11   -0.27    0.56
   0   2  11    0.16    0.55
   0   2 -11    0.17    0.41
   0  -2  11    0.17    0.26
   0  -2 -11   -0.26    0.65
   0   2 -11    0.18    0.27
   0   2  11   -0.36    0.34
   0  -2  11    1.52    1.72
   0   2 -11    0.23    0.22
   0   2 -11   -0.14    0.40
   0   2 -12  612.36   16.13
   0  -2 -12  626.17   16.16
   0  -2  12  650.05   13.71
   0   2  12  695.17   14.70
   0   2 -12  729.91   24.72
   0  -2  12  767.47   28.13
   0   2 -12  634.51   18.15
   0  -2 -12  578.01   16.35
   0   2  12  662.90   27.13
   0   2 -12  633.26   17.71
   0   2 -12  608.11   14.47
   0  -2 -12  545.95   17.62
   0   2  12  677.56   15.16
   0   2  13   21.89    2.79
   0  -2 -13   17.62    2.83
   0  -2  13   20.09    2.54
   0   2  13   19.03    4.84
   0  -2  13   21.40    5.13
   0   2 -13   19.94    3.05
   0   2  13   21.22    2.77
   0  -2 -13   16.71    3.18
   0   2 -13   18.10    2.61
   0  -2 -13   16.28    2.90
   0   2 -13   19.65    3.33
   0   2 -13   19.00    3.36
   0   2  13    7.55    2.53
   0   2  14  397.84   12.39
   0   2 -14  347.45   11.74
   0   2 -14  335.30   13.08
   0   2  14  376.24   11.87
   0  -2 -14  311.17   13.27
   0   2 -14  330.18   14.21
   0  -2 -14  335.09   13.32
   0   2  14  376.23   21.95
   0  -2 -14  296.74   13.86
   0  -2  14  370.07   11.57
   0  -2  14  367.91   15.02
   0  -2  14  321.20   13.00
   0  -2  14  257.32   17.71
   0   2 -14  331.81   14.64
   0   2  15    0.11    0.29
   0  -2 -15    1.15    0.57
   0  -2  15    1.84    1.13
   0   2  15    1.29    0.83
   0  -2 -15    1.18    0.95
   0   2 -15    2.14    0.99
   0   2 -15    1.82    0.95
   0  -2  15   -0.27    1.38
   0   2 -15    0.81    0.68
   0  -2 -15    0.37    0.49
   0   2  15    1.39    0.70
   0   2 -15    1.88    1.13
   0  -2  15    1.00    0.67
   0   2  15    1.06    1.31
   0  -2  15    1.39    0.99
   0   2 -16   11.25    2.21
   0   2  16   13.27    4.45
   0  -2 -16   10.96    2.71
   0  -2  16   13.72    2.54
   0  -2  16   18.04    3.60
   0   2 -16   12.00    3.15
   0   2  16   12.51    2.28
   0  -2 -16    9.94    2.43
   0   2  16   15.09    2.64
   0  -2 -16    9.70    2.63
   0  -2  16   17.62    3.30
   0  -2  16   11.60    2.26
   0   2 -16    9.54    2.64
   0   2 -17   15.64    3.53
   0   2 -17   16.38    3.69
   0  -2  17   34.49    5.05
   0   2  17   21.22    3.27
   0   2  17   24.32    6.07
   0  -2  17   25.32    3.53
   0  -2 -17   17.48    3.50
   0  -2  17   20.63    3.09
   0  -2  17   29.00    4.27
   0   2 -17   18.24    2.98
   0  -2 -17   14.83    3.33
   0   2  18  105.73    7.57
   0   2 -18   83.17    6.44
   0  -2  18  131.81    9.34
   0   2 -18   74.50    8.16
   0   2  18  101.40   12.76
   0  -2  18   99.01    7.17
   0  -2 -18   84.33    7.89
   0  -2  18  123.21    8.10
   0  -2 -18   67.38    7.44
   0   2 -19    0.58    0.87
   0  -2 -19    1.69    1.17
   0  -2  19    1.47    1.04
   0  -2  19    0.99    0.41
   0   2  19    0.66    0.68
   0  -2  19    1.85    1.13
   0   2  19    1.85    2.02
   0  -2  19    1.74    1.25
   0   2 -19    1.62    0.94
   0   2 -20  194.69   10.24
   0  -2  20  182.14   13.45
   0  -2 -20  195.71   12.99
   0  -2  20  236.95   11.76
   0   2  20  155.48   15.73
   0   2 -20  170.66   13.40
   0  -2 -20  207.74   15.91
   0   2  20  182.23   14.21
   0  -2  20  351.68   16.30
   0   2 -20  177.64   11.24
   0   2  20  171.22   11.15
   0  -2  20  344.64   14.38
   0  -2 -20  192.52   12.47
   0   2 -20  182.79   12.77
   0   2  20  254.32   12.40
   0   2  20  248.87   20.97
   0  -2  20   17.58    6.06
   0  -2 -20  177.72   13.86
   0   2  20  192.61   16.57
   0   2 -20  158.76   10.95
   0   2 -21   23.11    4.11
   0  -2  21   88.98   15.70
   0  -2  21   35.60    7.44
   0   2  21   26.50    5.45
   0   2  21   34.64    7.06
   0  -2 -21   24.40    4.97
   0  -2 -21   29.85    5.72
   0   2  21   37.79    8.12
   0  -2 -21   28.45    5.03
   0   2  21   24.92    4.39
   0   2  21   34.33    4.64
   0   2  21   22.71    6.17
   0   2 -21   28.40    3.91
   0  -2 -21   32.10    5.12
   0  -2 -21   29.04    6.04
   0  -2 -21   23.56    4.51
   0  -2  21   78.17   13.60
   0   2 -21   25.69    4.86
   0  -2  21   45.87    5.65
   0   2 -21   22.77    4.21
   0   2  22    3.23    1.85
   0  -2 -22    1.23    0.98
   0   2 -22    1.80    1.10
   0   2 -22    0.65    0.96
   0   2  22    1.54    0.77
   0  -2 -22    0.67    0.53
   0  -2  22  178.11   19.38
   0  -2 -22    1.62    0.61
   0   2  22    1.92    1.53
   0  -2  22  188.18   17.77
   0  -2 -22    1.65    1.97
   0   2  22    5.85    3.60
   0  -2  22    2.68    1.50
   0   2  22    0.30    0.64
   0  -2 -22    3.48    2.02
   0  -2 -22    2.69    1.91
   0  -2  22    6.83    2.97
   0   2 -22    1.12    0.83
   0   2 -23    1.27    1.13
   0  -2 -23    3.17    1.71
   0  -2 -23    1.29    1.08
   0   2 -23    2.51    1.50
   0  -2  23    3.82    1.66
   0   2  23    0.48    0.41
   0   2 -23    2.28    1.76
   0   2 -23    1.62    1.26
   0   2  23    2.09    1.05
   0  -2 -23    3.64    2.29
   0  -2 -23    0.37    1.05
   0  -2 -23    1.21    1.23
   0   2  23    1.40    1.20
   0   2  23    0.77    0.91
   0   2 -24   24.96    4.96
   0  -2 -24   28.16    5.89
   0  -2 -24   25.33    5.05
   0   2  24   26.05    5.21
   0   2  24   27.90    6.11
   0  -2 -24   28.24    5.48
   0   2 -24   22.94    5.04
   0  -2 -24   26.82    4.66
   0   2  24   25.19    6.18
   0   2 -24   25.63    4.76
   0   2  24   22.95    4.07
   0  -2 -24   21.86    4.36
   0   2 -24   25.19    4.20
   0   2 -24   23.91    4.65
   0  -2  24   42.66    5.37
   0  -2 -25    0.67    0.74
   0   2 -25    0.03    0.52
   0  -2 -25    0.38    0.80
   0   2 -25   -0.41    0.65
   0  -2 -25   -1.09    1.04
   0   2 -25    1.68    1.50
   0  -2  25    5.35    1.66
   0   2  25   -0.01    0.23
   0   2  25    2.90    2.27
   0  -2 -25    1.12    1.61
   0   2  25    2.34    1.73
   0  -2  25   -0.25    0.72
   0   2 -25    0.49    0.60
   0  -2 -25    0.82    1.01
   0  -2 -25    0.35    0.63
   0   2 -26   12.33    3.08
   0   2  26   12.04    2.73
   0   2 -26    9.35    2.93
   0   2  26   11.71    3.69
   0  -2  26   21.02    3.60
   0   2  26   13.00    3.90
   0   2 -26   13.41    3.24
   0  -2 -26   11.44    2.92
   0  -2 -26   13.10    3.44
   0  -2 -26   17.67    3.43
   0  -2 -26   11.91    2.90
   0  -2 -26   16.30    4.33
   0   2 -26   13.18    3.51
   0  -2 -27    3.59    1.58
   0   2 -27    4.12    1.72
   0   2 -27    2.63    1.49
   0  -2  27    8.26    2.95
   0   2  27    2.51    1.92
   0  -2 -27    3.58    1.69
   0  -2 -27    5.62    1.89
   0  -2  27    7.58    2.07
   0   2  27    3.03    1.27
   0   2  27    4.88    2.07
   0   2  27    5.08    3.20
   0  -2  27   10.47    3.99
   0   2 -27    4.37    2.02
   0   2 -27    4.23    1.70
   0  -2 -27    3.22    1.48
   0  -2 -27    4.79    2.20
   0  -2 -28    6.04    2.45
   0  -2  28   -0.49    0.79
   0  -2  28    5.74    1.68
   0  -2 -28    5.29    2.07
   0  -2  28    8.19    2.89
   0   2 -28    4.64    1.81
   0   2  28    4.02    1.99
   0   2  28    6.32    3.14
   0   2 -28    4.69    1.71
   0   2 -28    5.03    1.86
   0  -2 -28    6.72    1.84
   0  -2  28    9.35    3.01
   0   2  28    3.67    1.37
   0  -2 -28    3.73    1.48
   0  -2 -28    2.90    1.24
   0  -2  29   -0.95    1.05
   0  -2  29   -0.25    0.75
   0  -2  29    0.40    0.61
   0  -2  29   -0.94    0.97
   0  -2 -29    1.61    1.15
   0   2  29    0.52    1.49
   0  -2 -29    1.18    0.85
   0  -2 -29    0.67    0.86
   0  -2 -29    0.69    0.57
   0   2  29   -0.05    0.39
   0   2  29   -0.04    0.33
   0   2 -29    0.65    0.51
   0  -2 -29    0.49    0.55
   0  -2 -30    3.27    1.03
   0  -2 -30    2.60    1.31
   0   2 -30    3.51    1.27
   0   2  30    4.30    2.53
   0  -2  30    4.00    1.18
   0  -2 -30    2.77    1.29
   0  -2  30    0.93    0.88
   0  -2  30    0.72    0.95
   0  -2 -30    3.90    1.28
   0   2  30    2.37    0.88
   0   2  30    2.38    1.28
   0   2  31   -0.05    0.83
   0  -2  31   -0.29    0.46
   0   2 -31    1.38    0.74
   0  -2 -31    0.92    0.41
   0  -3   0   -0.47    0.52
   0   3   0    1.55    1.13
   0  -3   0    1.36    0.63
   0  -3   0   -0.47    0.89
   0   3   0   -0.12    0.32
   0   3   0   -0.19    0.36
   0   3   0    0.79    0.28
   0  -3   1   34.14    5.01
   0   3   1   35.77    3.24
   0   3  -1   41.66    3.81
   0   3  -1   38.26    3.19
   0   3   1   42.45    3.78
   0  -3  -1   41.29    4.24
   0  -3  -1   36.74    5.00
   0  -3   1   33.80    4.63
   0  -3   1   38.71    3.91
   0   3  -1   37.40    5.06
   0   3   1   38.01    5.94
   0   3  -1   41.97    2.97
   0   3   1   32.87    4.87
   0  -3   2  303.43   10.59
   0   3   2  262.50   13.75
   0   3   2  288.26    9.40
   0  -3  -2  304.78   12.07
   0  -3   2  295.11   14.23
   0   3  -2  293.91   14.19
   0  -3  -2  269.42   13.92
   0   3  -2  324.89   10.59
   0   3  -2  320.09    8.47
   0   3   2  323.27   10.43
   0   3   2  326.94   17.34
   0   3  -2  308.48    8.88
   0  -3   2  269.60   13.02
   0   3   3   77.72    7.60
   0  -3   3   92.25    7.87
   0   3   3  115.92    6.13
   0   3  -3  101.45    5.94
   0   3   3   99.88    9.46
   0   3   3  106.09    5.94
   0   3   3  101.91    9.86
   0   3  -3  100.53    4.91
   0   3  -3  115.08    5.51
   0  -3   3   82.49    7.28
   0  -3  -3  101.49    7.11
   0  -3  -3   84.94    8.00
   0   3  -3   98.85    4.94
   0   3  -3   98.53    8.25
   0  -3   4    7.75    2.38
   0   3  -4    8.93    1.79
   0   3  -4    9.02    1.63
   0  -3  -4    5.66    2.12
   0   3  -4    7.94    2.36
   0   3   4    6.78    2.47
   0  -3   4    6.26    2.11
   0  -3  -4    8.49    2.11
   0   3   4    7.65    1.66
   0   3  -4    8.25    1.47
   0   3  -4    8.85    1.46
   0   3   4    6.87    2.30
   0   3   4    8.06    1.62
   0   3   4    7.28    2.63
   0  -3  -5  125.71    8.23
   0  -3   5  107.89    8.27
   0   3   5  119.87   11.28
   0   3   5   95.02    8.63
   0   3  -5  134.06    6.58
   0   3  -5  125.82   10.74
   0  -3  -5  107.66    8.76
   0   3  -5  122.78    5.88
   0   3   5  115.82    6.14
   0   3  -5  119.11    6.41
   0  -3   5  121.18    9.21
   0   3   5  120.40   10.78
   0   3   5  121.89    6.56
   0  -3  -6  198.98   10.69
   0   3   6  208.71    8.77
   0   3  -6  228.55    9.00
   0   3  -6  194.81    8.25
   0  -3   6  189.63   10.78
   0   3  -6  210.82    7.93
   0   3   6  209.65    8.21
   0   3  -6  204.51   13.79
   0   3   6  224.37   14.98
   0   3   6  206.80   15.16
   0  -3   6  198.01   11.79
   0  -3  -6  180.64   11.53
   0   3  -7   66.87    5.07
   0  -3   7   48.49    7.07
   0   3  -7   55.98    4.48
   0  -3  -7   53.13    6.22
   0  -3   7   55.72    6.38
   0   3   7   62.40    4.46
   0   3   7   60.65    4.88
   0   3  -7   61.79    7.66
   0   3   7   60.05    7.91
   0  -3  -7   56.89    5.89
   0   3   7   39.23    5.82
   0   3  -7   62.38    4.49
   0   3   7   62.30    8.70
   0  -3   7   59.86    6.15
   0   3   8  249.62   10.08
   0  -3   8  230.49   11.86
   0   3  -8  242.45    9.19
   0   3   8  242.35   16.32
   0   3   8  250.33    8.96
   0   3  -8  254.19   15.82
   0  -3  -8  197.86   12.17
   0  -3   8  226.48   12.85
   0   3  -8  228.05    9.05
   0  -3  -8  236.09   12.21
   0  -3   8  232.74   15.49
   0   3  -8  251.66   10.22
   0  -3  -9    0.95    0.58
   0   3  -9    1.29    0.73
   0   3   9    2.37    1.68
   0   3   9    0.69    0.85
   0   3  -9    0.17    0.92
   0   3   9    2.42    1.16
   0   3  -9    1.63    0.83
   0  -3   9    1.69    1.36
   0  -3  -9    0.61    0.78
   0   3  -9    2.27    1.03
   0  -3   9    2.09    1.22
   0   3  10    3.52    1.35
   0   3  10    1.59    1.56
   0   3 -10    3.32    1.25
   0   3  10    3.78    2.21
   0  -3 -10    0.79    1.07
   0   3 -10    7.86    2.90
   0  -3  10    3.39    1.89
   0   3 -10    4.39    1.29
   0  -3 -10    3.62    1.66
   0  -3 -11   20.89    3.96
   0   3  11   22.17    5.24
   0  -3  11   28.72    5.89
   0   3 -11   22.91    3.10
   0   3  11   11.15    3.27
   0  -3 -11   17.54    3.89
   0   3 -11   26.30    5.33
   0   3  11   24.65    3.37
   0   3 -11   23.24    3.45
   0   3  12   52.26    5.00
   0   3 -12   54.80    5.56
   0   3 -12   52.42    4.84
   0  -3 -12   45.76    5.90
   0   3  12   54.92    8.64
   0  -3  12   59.80    8.80
   0   3 -13   75.16    6.78
   0  -3 -13   60.82    7.09
   0   3 -13   75.66    6.05
   0   3  13   73.85   10.31
   0   3  13   83.28    6.39
   0   3  14   38.74    7.75
   0   3 -14   32.68    4.08
   0   3  14   35.29    4.26
   0  -3 -14   27.17    4.94
   0  -3  15    2.25    1.44
   0   3 -15    1.55    0.79
   0   3  15    2.85    1.27
   0  -3  15    2.28    1.47
   0  -3 -15    1.70    1.10
   0  -3  15    3.11    2.12
   0   3  15    5.93    2.86
   0  -3  16   13.24    3.33
   0   3  16    9.54    3.66
   0  -3  16    7.66    2.37
   0   3  16   11.32    2.47
   0  -3 -16    8.21    2.80
   0   3 -16    9.55    2.34
   0  -3  16    4.38    2.72
   0  -3  17   21.57    3.54
   0   3  17   18.79    5.57
   0   3 -17   16.88    3.14
   0   3  17   19.84    3.25
   0  -3  17   24.08    4.20
   0  -3  17   29.59    5.09
   0  -3 -17   15.61    3.88
   0  -3 -18   14.19    4.21
   0   3  18   10.34    2.75
   0   3 -18   17.34    3.21
   0  -3  18   21.55    3.68
   0   3  18    8.40    5.92
   0   3 -18   12.23    3.02
   0  -3 -18   14.86    3.78
   0   3  18   17.49    5.48
   0   3 -18   10.78    2.99
   0  -3  18   24.78    4.43
   0  -3 -18   12.63    3.64
   0  -3  18   29.06    5.10
   0   3  18    5.50    2.80
   0  -3 -18   15.84    4.27
   0   3  18   17.76    3.08
   0   3 -18   13.48    3.13
   0  -3 -18   12.81    3.19
   0   3  18   14.50    4.16
   0   3  18   13.35    4.19
   0   3 -18   16.21    3.45
   0   3  19    0.75    1.09
   0  -3 -19    1.39    1.43
   0  -3 -19    0.97    1.20
   0   3  19    0.59    1.86
   0  -3 -19   -0.46    1.05
   0   3  19    1.20    1.71
   0   3  19   -0.26    0.43
   0  -3 -19    0.17    1.40
   0   3  19    0.64    0.41
   0   3  19   -3.38    3.03
   0   3  19   -1.38    2.34
   0   3 -19    0.12    0.49
   0   3 -19   -0.47    0.74
   0   3 -19   -0.12    0.59
   0  -3  19    1.26    0.63
   0  -3  19    0.88    0.94
   0  -3  19    0.96    0.66
   0   3 -19   -0.32    1.08
   0   3 -19   -0.68    0.97
   0   3 -20    0.23    0.76
   0  -3 -20    1.43    1.37
   0  -3 -20   -0.35    0.74
   0   3 -20   -0.47    0.86
   0   3 -20    0.42    1.25
   0  -3 -20    0.81    1.29
   0   3  20    0.21    0.44
   0   3  20    2.94    2.41
   0   3 -20   -0.01    0.60
   0  -3 -20   -2.30    1.58
   0   3  20   -0.24    1.51
   0   3  20   -0.05    0.44
   0   3  20    2.81    2.23
   0   3  20    1.43    3.65
   0   3 -21    0.85    0.70
   0  -3 -21    2.18    1.80
   0   3 -21    0.53    0.62
   0   3  21    2.63    3.12
   0   3 -21    1.32    0.99
   0   3  21    1.21    0.76
   0   3  21    0.13    0.54
   0  -3 -21    0.39    0.40
   0   3  21    1.37    1.18
   0   3  21    0.65    0.60
   0   3  21    2.27    1.86
   0  -3 -21    2.18    1.43
   0  -3 -22   12.14    3.66
   0   3  22    8.30    4.62
   0   3 -22    9.64    2.54
   0   3 -22    7.10    2.25
   0  -3 -22   11.29    3.58
   0  -3 -22    9.26    3.18
   0   3  22    8.92    3.44
   0   3 -22    8.04    2.74
   0   3  22    5.59    2.05
   0   3  22    6.79    2.61
   0   3  22    7.26    3.29
   0   3  23    3.34    1.49
   0   3 -23    5.91    2.17
   0  -3 -23    1.97    1.40
   0   3  23    1.95    1.77
   0   3 -23    5.58    1.82
   0   3  23    5.45    2.36
   0  -3 -23    4.86    2.45
   0   3  23    4.16    2.29
   0   3  23    4.38    3.60
   0  -3 -23    5.76    2.67
   0   3 -23    3.27    1.74
   0  -3  23    8.91    2.35
   0   3 -24    0.53    0.76
   0   3  24    0.30    0.56
   0  -3 -24   -1.16    1.60
   0  -3  24   -0.12    0.52
   0   3  24   -0.89    0.88
   0   3 -24    0.56    0.88
   0  -3 -24    0.89    1.42
   0  -3 -24    0.88    1.01
   0   3  24   -0.58    0.92
   0   3  24    0.06    0.90
   0   3  24    1.45    2.06
   0  -3 -25    5.38    2.53
   0  -3 -25    5.12    1.98
   0   3  25    2.41    1.80
   0  -3  25    6.01    1.84
   0  -3 -25    5.27    2.15
   0   3  25    1.93    2.04
   0   3  25    1.69    1.10
   0   3  25    2.50    1.25
   0   3  25    4.72    2.07
   0   3 -25    4.20    1.54
   0   3 -25    2.28    0.99
   0   3 -26   -0.62    0.62
   0  -3 -26   -0.58    0.52
   0   3  26   -1.20    1.91
   0  -3 -26    0.47    1.09
   0  -3 -26   -0.29    0.54
   0   3 -26   -0.10    0.72
   0  -3  26    1.19    0.96
   0   3  26   -0.35    0.72
   0   3  26    1.00    1.29
   0   3  26   -0.71    0.78
   0   3  27   -0.17    0.55
   0   3  27    0.49    0.74
   0  -3 -27    0.68    0.47
   0   3  27    0.03    1.26
   0  -3 -27   -0.43    1.01
   0  -3 -27    0.39    0.26
   0   3 -27   -0.24    0.41
   0  -3  27   -0.15    0.31
   0   3  28    1.18    0.64
   0  -3 -28    1.91    0.78
   0  -3  28    1.78    0.78
   0   3  28    0.66    0.92
   0  -3  28    0.68    0.78
   0  -3 -28    1.56    1.06
   0   3  28    3.76    2.18
   0  -3 -28    2.13    1.17
   0   3 -28    1.55    0.90
   0  -3  29    0.42    0.74
   0  -3 -29    1.49    0.69
   0  -3 -29    0.24    0.29
   0   3  29    0.56    1.24
   0   3  29   -0.47    0.56
   0  -3  29   -0.47    0.53
   0   3 -29    0.06    0.21
   0   4   0  474.10   14.29
   0  -4   0  476.72   21.69
   0   4   0  465.07   21.63
   0  -4   0  482.35   17.23
   0  -4   0  460.80   22.44
   0   4  -1   83.80    9.16
   0   4   1   96.87    7.04
   0  -4  -1   88.62    7.55
   0  -4   1   81.53    8.89
   0   4  -1   99.85    7.26
   0   4   1   74.14    5.76
   0  -4  -1   78.41    9.03
   0  -4  -1   70.73    8.79
   0   4   1   71.42    8.57
   0   4  -1   85.84    5.94
   0  -4   1   82.82    9.39
   0   4  -2   56.76    5.50
   0  -4  -2   45.18    6.75
   0  -4  -2   49.07    7.31
   0   4   2   45.11    6.85
   0  -4   2   47.16    7.16
   0   4  -2   55.78    7.44
   0   4   2   56.48    5.38
   0  -4   2   56.34    7.46
   0   4   2   45.20    4.58
   0  -4  -2   51.51    5.90
   0   4  -2   55.24    4.64
   0  -4   3    5.46    2.30
   0  -4  -3    7.13    2.64
   0   4   3    9.96    2.25
   0   4  -3    9.63    2.27
   0  -4  -3    7.92    2.38
   0   4   3    8.23    1.99
   0   4  -3    8.83    1.76
   0  -4   3    7.37    2.69
   0   4   3    4.52    2.25
   0  -4  -3    7.84    2.98
   0   4   4    5.59    1.63
   0  -4  -4    4.67    2.21
   0   4   4    8.12    2.07
   0  -4   4    7.45    2.81
   0  -4   4    6.69    2.76
   0  -4  -4    5.71    2.05
   0   4  -4    6.24    1.82
   0   4  -4    4.26    8.53
   0   4  -4    7.90    1.72
   0  -4  -4    7.50    2.81
   0   4   4    4.38    2.31
   0   4  -5    5.15    1.46
   0   4   5    6.29    1.79
   0  -4   5    4.31    2.19
   0  -4  -5    5.56    2.00
   0   4  -5    6.28    1.84
   0   4   5    5.39    1.63
   0  -4  -5    4.05    2.44
   0  -4   5    3.42    1.75
   0   4   5    4.88    2.28
   0  -4   6  329.44   17.42
   0   4  -6  356.12   13.81
   0  -4   6  310.44   20.63
   0   4  -6  375.68   12.55
   0  -4  -6  319.29   16.02
   0   4   6  226.81   15.99
   0   4   6  332.90   13.33
   0   4   6  383.49   13.73
   0  -4  -6  273.01   17.62
   0  -4   6  341.71   19.10
   0   4   7  105.85   12.38
   0   4   7   95.65    7.29
   0   4   7  109.47    7.31
   0  -4   7   89.83    9.73
   0   4  -7  104.18    6.81
   0  -4  -7   90.32    8.69
   0  -4   7   95.85   11.53
   0   4   7   67.01    8.87
   0  -4   7   92.84    9.32
   0  -4  -7   71.93    9.22
   0   4  -7   94.38    7.18
   0  -4  -8  182.56   12.74
   0   4  -8  225.27   10.35
   0   4   8  213.55   11.13
   0   4  -8  208.29   10.68
   0  -4  -8  172.33   14.14
   0  -4   8  213.26   17.57
   0  -4   8  216.59   15.19
   0   4   8  206.30   17.58
   0   4   8  242.05   10.82
   0  -4  -9    1.80    1.29
   0   4   9    2.91    2.39
   0  -4   9    1.07    1.59
   0   4   9    2.62    1.30
   0  -4  -9    1.99    1.62
   0   4  -9    2.01    1.13
   0   4  10    0.76    0.82
   0   4 -10    2.30    1.24
   0  -4 -10    0.06    0.82
   0   4  10    0.85    1.56
   0  -4 -10    0.60    1.12
   0  -4  10    0.09    0.77
   0   4  11   23.55    3.86
   0   4 -11   20.29    3.38
   0   4  11   23.99    6.25
   0  -4  11   21.83    5.93
   0  -4 -11   17.56    4.19
   0  -4 -11   13.27    3.84
   0   4 -12   88.71    7.19
   0   4  12   84.17   11.95
   0   4  12  101.37    7.93
   0  -4 -12   67.67    8.24
   0  -4  12  103.53   12.89
   0   4  13   29.04    6.34
   0   4  13   37.87    8.01
   0   4  13   19.33    5.59
   0   4 -13   42.74    5.10
   0   4  13   24.82    7.70
   0   4 -13   44.68    5.59
   0  -4 -13   39.10    6.38
   0   4  13   47.60    5.48
   0  -4 -13   29.95    5.29
   0  -4 -13   29.04    5.63
   0  -4 -13   30.92    5.78
   0   4 -13   44.25    5.16
   0   4  13   24.13    5.35
   0   4  13   25.03    6.80
   0  -4  13   58.37    9.91
   0   4 -14   87.04    7.55
   0   4 -14   60.29    6.09
   0   4  14   62.15    6.32
   0  -4  14   72.21   11.16
   0  -4 -14   44.59    6.92
   0   4  14   54.26    9.88
   0   4  14   12.53    4.37
   0  -4 -14   38.14    6.02
   0   4 -14   47.22    5.90
   0   4 -14   52.17    6.31
   0   4  14   27.55    7.35
   0  -4 -14   50.45    7.40
   0  -4 -14   48.05    7.17
   0   4  14   32.19    6.73
   0   4 -14   59.05    6.12
   0   4  14   22.21    7.26
   0   4 -14   52.88    6.28
   0   4  14   42.29    7.17
   0   4  15    0.32    1.08
   0   4  15    0.04    0.78
   0   4 -15    0.41    0.82
   0  -4  15    3.35    2.87
   0   4  15    1.46    1.71
   0   4  15    1.87    1.96
   0  -4  15   -0.37    0.81
   0   4  15   -0.61    1.53
   0  -4 -15    1.14    1.31
   0   4  15    0.15    0.26
   0   4 -15    0.42    0.81
   0   4  15    0.71    1.40
   0  -4 -15    0.47    1.00
   0  -4 -15    0.26    1.07
   0   4 -15    0.28    0.83
   0   4 -15    0.63    0.33
   0   4 -15   -0.81    0.81
   0  -4 -15    0.37    0.67
   0   4 -16    0.47    0.49
   0  -4  16    0.95    1.64
   0   4 -16    0.16    0.31
   0   4 -16    1.01    0.98
   0   4  16   -0.24    0.76
   0  -4 -16    0.34    0.38
   0  -4 -16    0.64    1.07
   0  -4 -16    0.58    1.31
   0   4 -16    0.45    0.67
   0   4  16   -1.38    2.27
   0  -4 -16    0.71    0.74
   0  -4  16   -0.27    0.94
   0   4  16    0.06    1.09
   0   4  16    0.64    0.66
   0   4  16   -0.06    1.30
   0   4  16    2.96    2.29
   0   4 -16    0.93    0.93
   0   4  16    0.80    0.33
   0  -4  16   -0.61    1.08
   0   4  17   -0.45    2.89
   0   4  17    2.84    2.50
   0   4 -17    1.20    1.22
   0   4  17   -0.26    1.13
   0   4  17    0.87    1.53
   0   4 -17    1.03    0.98
   0  -4 -17    0.67    0.79
   0   4 -17    0.30    0.66
   0   4  17   -0.30    1.05
   0  -4 -17    0.51    0.91
   0   4 -17    0.22    0.96
   0  -4 -17   -0.90    0.84
   0  -4 -17   -0.28    0.78
   0  -4 -18   46.92    7.11
   0   4  18   24.24    7.81
   0   4  18   35.70    6.97
   0   4 -18   42.03    5.85
   0   4  18   37.18    6.53
   0   4 -18   47.87    6.09
   0   4 -18   59.90    6.00
   0   4  18   21.61    5.93
   0  -4 -18   38.35    6.55
   0   4  18   34.74    7.63
   0  -4  18   60.51    7.93
   0  -4 -18   39.10    6.02
   0  -4 -18   23.78    4.44
   0  -4 -18   36.76    6.42
   0   4  19    4.40    2.66
   0   4  19    5.82    2.81
   0  -4 -19    5.73    2.49
   0   4 -19    9.34    2.22
   0  -4 -19    6.43    2.38
   0  -4 -19    8.61    2.92
   0   4 -19    9.57    2.66
   0   4  19    6.31    3.19
   0   4  19    6.29    2.65
   0   4 -19    9.23    2.71
   0  -4 -19    7.96    3.10
   0   4  19    7.32    3.48
   0   4  20   43.38    7.51
   0   4 -20   32.34    5.13
   0  -4 -20   50.82    7.29
   0   4 -20   66.12    6.00
   0   4  20   29.39    4.40
   0  -4 -20   43.51    6.91
   0   4  20   39.27    7.65
   0  -4 -20   47.27    7.05
   0  -4 -20   48.45    6.31
   0   4 -20   46.07    5.96
   0   4  20   33.26    8.68
   0   4 -20   55.20    6.30
   0   4  20   30.93    6.62
   0   4  20   42.54    6.78
   0   4  21    5.90    2.63
   0   4 -21    6.45    2.16
   0   4  21    5.54    2.35
   0  -4 -21    5.72    2.35
   0   4  21    3.13    2.08
   0   4 -21    3.12    1.59
   0   4  21    3.68    1.53
   0  -4 -21    7.71    2.48
   0   4  21    4.17    2.33
   0  -4 -21    5.57    2.48
   0   4 -21    6.56    2.20
   0   4  21    3.58    2.76
   0  -4 -21    5.28    2.37
   0   4 -21    9.03    2.07
   0   4 -22    3.15    1.43
   0   4  22    6.74    4.01
   0   4  22    3.17    1.83
   0  -4 -22    1.67    1.41
   0   4  22    1.65    0.86
   0   4 -22    2.36    1.28
   0   4  22    1.18    0.82
   0   4  22    2.87    1.67
   0  -4 -22    2.85    1.81
   0  -4 -22    2.71    1.36
   0   4  22    1.45    1.34
   0  -4 -22    3.70    1.97
   0   4  23    0.46    0.81
   0   4 -23   -0.46    0.60
   0  -4 -23    0.02    0.47
   0   4 -23    0.12    0.59
   0  -4 -23   -1.28    1.08
   0   4  23   -0.35    0.87
   0  -4 -23    0.30    0.28
   0   4  23    0.85    1.17
   0   4  23   -0.03    1.27
   0  -4 -23   -0.56    0.47
   0   4  24    3.56    1.69
   0   4  24    2.17    1.42
   0   4  24   -0.77    1.04
   0  -4 -24    2.39    1.27
   0  -4 -24    3.26    1.45
   0   4 -24    1.09    0.70
   0  -4 -24    3.43    1.80
   0   4 -24    3.26    1.38
   0  -4 -24    2.39    1.05
   0   4  24    2.31    1.85
   0  -4 -25    6.91    2.22
   0   4  25    5.39    1.82
   0  -4 -25    8.04    1.73
   0  -4 -25    7.62    2.18
   0   4  25    5.32    2.28
   0   4  25    6.71    2.20
   0  -4 -25    7.36    2.23
   0   4 -25    6.44    1.86
   0   4 -25    7.43    1.90
   0   4  25    5.35    2.74
   0   4 -26   15.58    2.42
   0   4  26   13.43    3.77
   0   4  26    8.22    2.38
   0  -4 -26   14.33    2.91
   0  -4 -26   14.07    2.10
   0  -4 -26   10.40    2.45
   0  -4 -26   13.55    2.57
   0  -4 -27    5.30    1.53
   0   4  27    3.91    2.11
   0  -4 -27    4.41    1.51
   0   4  27    4.43    1.54
   0   5   0    2.38    1.80
   0  -5   0   -0.87    1.16
   0   5   0   -0.49    0.70
   0  -5   0   -0.38    1.33
   0   5   0    0.44    0.26
   0   5  -1   31.85    7.22
   0  -5  -1   31.46    6.50
   0   5  -1   28.75   13.52
   0  -5   1   32.10    6.81
   0  -5   1   31.79    7.12
   0   5  -1   22.37    4.03
   0  -5  -1   28.26    6.71
   0   5   1   24.79    5.95
   0   5  -1   27.72    4.91
   0   5   1   33.18    4.45
   0   5   1   26.87    6.72
   0   5  -1   27.68    6.63
   0   5   1   29.13    4.97
   0   5   1   34.31    6.84
   0  -5  -2   23.64    6.35
   0   5   2   31.88    6.78
   0   5   2   22.05    6.05
   0   5  -2   27.21    4.97
   0  -5   2   32.09    6.56
   0   5  -2   21.88    4.36
   0   5   2   30.38    4.34
   0   5   2   28.34    4.80
   0  -5  -2   28.60    6.36
   0   5   2   21.93    3.91
   0   5  -2   -0.93    5.61
   0   5   2   23.21    5.98
   0   5  -2   28.84    7.06
   0   5   2   26.81    6.04
   0  -5   2   31.53    6.95
   0   5  -2   27.14    6.20
   0   5  -2   23.65    4.14
   0   5  -3    5.03    3.84
   0   5  -3    1.23    1.57
   0  -5   3    0.63    0.57
   0   5  -3    0.76    1.05
   0   5   3    1.30    1.27
   0   5   3    0.86    0.77
   0   5   3    1.42    1.17
   0   5  -3    1.41    1.75
   0   5  -3    0.80    1.15
   0   5   3    0.69    0.40
   0   5  -3    3.70    9.63
   0  -5   3    1.29    1.70
   0   5   3    1.03    0.63
   0  -5  -3    2.26    1.79
   0   5   3   -6.51    3.82
   0   5   3    1.36    1.14
   0   5  -3    1.48    2.64
   0  -5  -3    1.80    2.12
   0   5   3   -0.30    1.29
   0   5  -3    1.91    1.50
   0   5   4   15.08    4.65
   0   5  -4   25.38    4.85
   0   5   4   23.14    3.89
   0   5  -4   34.82    8.63
   0  -5   4   19.88    6.19
   0   5   4   21.39    5.35
   0   5  -4   11.49    8.84
   0   5   4   22.69    4.23
   0  -5  -4   21.72    4.53
   0   5  -4   19.61    4.12
   0   5  -4   19.51    3.85
   0   5   4   16.61    5.41
   0  -5  -4   21.64    5.85
   0   5  -4   45.71    8.37
   0  -5   4   25.98    5.94
   0  -5   4   20.93    5.67
   0   5   4   16.71    3.35
   0   5  -4   26.69    3.83
   0   5  -4   25.34    6.72
   0   5   4   19.75    5.41
   0  -5  -4   19.19    5.59
   0   5  -4   31.66    6.87
   0   5   4   29.45    8.01
   0   5   5   29.10    7.37
   0   5   5   40.32    5.20
   0   5  -5   61.29    5.92
   0   5  -5   58.44    7.43
   0  -5   5   47.63    7.82
   0   5  -5   53.91    9.41
   0   5   5   45.63    8.32
   0   5  -5   50.07    6.52
   0   5  -5   45.27    5.83
   0   5   5   41.23    7.84
   0   5   5   48.37    6.21
   0   5   5   50.38   10.59
   0   5   5   49.64    5.74
   0  -5  -5   44.14    8.05
   0  -5   5   51.20    8.69
   0   5  -5   61.42   11.57
   0  -5   5   51.64    9.85
   0  -5  -5   53.16    7.39
   0  -5  -5   43.39    8.13
   0  -5   6   58.58    9.22
   0   5  -6   63.85   10.34
   0   5   6   50.58    5.93
   0  -5  -6   51.52    8.76
   0   5   6   34.47    7.95
   0   5  -6   69.79    8.20
   0  -5   6   56.39   10.51
   0  -5  -6   50.52    8.73
   0   5  -6   53.31    6.79
   0  -5  -6   50.33    7.22
   0   5  -6   69.19    6.41
   0   5   6   53.14   10.95
   0   5  -6   54.84    6.43
   0   5   6   52.66    6.35
   0   5   6   46.83    8.27
   0   5   6   48.88    8.73
   0   5  -7   62.52    7.35
   0   5  -7   91.82    9.43
   0   5  -7   75.99   11.49
   0   5   7   63.48    6.65
   0   5   7   28.23    7.19
   0   5  -7   71.34    6.61
   0   5   7   61.95    6.75
   0  -5  -7   49.32    6.59
   0   5   7   40.85    8.07
   0   5  -7   66.84    7.18
   0  -5   7   63.33   10.91
   0  -5  -7   57.22    9.18
   0  -5   7   63.69    9.79
   0   5  -7  119.42   14.13
   0  -5  -7   55.01    9.22
   0   5   7   63.12   12.15
   0   5   7   48.11    7.90
   0   5   7   59.26    9.54
   0  -5  -7   57.98    7.94
   0  -5  -8    3.46    2.39
   0   5   8    4.03    3.47
   0   5  -8    7.82    3.64
   0   5   8    6.79    2.23
   0   5   8    1.51    1.48
   0   5   8    4.59    2.76
   0   5   8    7.46    4.51
   0   5  -8   14.92    5.30
   0  -5  -8    5.00    2.15
   0   5  -8    6.95    2.08
   0   5  -8   10.07    2.91
   0  -5  -8    3.52    2.82
   0  -5  -8    5.58    2.36
   0   5   8    7.55    3.40
   0  -5   8    5.87    3.82
   0   5  -8    5.44    2.19
   0   5  -8    9.24    3.05
   0   5  -9    0.92    0.84
   0   5  -9    1.13    1.96
   0  -5  -9    1.82    2.05
   0   5   9    4.16    2.55
   0   5  -9    0.21    0.23
   0  -5  -9   -0.17    0.71
   0   5  -9    0.99    0.75
   0  -5  -9    0.83    1.24
   0   5   9   -0.42    0.90
   0   5   9   -0.53    0.54
   0   5  -9    1.61    1.88
   0   5  -9   -0.12    0.61
   0   5   9    0.56    1.06
   0   5   9    1.08    2.23
   0  -5  -9    0.50    0.53
   0  -5  -9    0.33    0.51
   0  -5   9    2.19    1.64
   0   5   9    1.46    1.93
   0   5 -10    1.09    1.65
   0   5  10    0.12    1.15
   0  -5 -10   -0.22    1.05
   0   5 -10   -0.13    0.54
   0  -5 -10   -0.21    1.25
   0   5 -10    0.28    0.36
   0  -5 -10    0.38    0.93
   0   5  10    1.05    1.34
   0   5  10   -0.06    1.90
   0   5  10   -0.94    2.79
   0   5  10   -0.55    1.17
   0   5 -10   -0.07    0.72
   0  -5 -10   -0.79    1.30
   0  -5  10    1.64    2.01
   0   5  11   13.62    4.54
   0  -5 -11   15.90    4.08
   0  -5 -11   14.93    3.72
   0   5  11    6.50    3.07
   0   5  11   15.94    6.45
   0   5 -11   31.43    4.87
   0   5  11   17.57    4.88
   0   5 -11   23.45    3.89
   0   5 -11   24.20    4.20
   0   5  11    6.85    3.03
   0   5 -12    0.63    0.55
   0   5  12   -0.51    1.58
   0   5  12   -2.30    1.89
   0   5 -12   -0.67    1.06
   0  -5 -12   -0.49    0.79
   0   5  12    3.14    3.61
   0   5  12    1.01    1.26
   0   5  12   -0.07    1.26
   0  -5 -12    0.51    0.60
   0   5 -12    0.89    0.86
   0  -5 -13    2.06    1.06
   0   5  13    3.39    2.94
   0   5  13   -0.59    1.22
   0  -5 -13    2.28    1.64
   0   5 -13    4.99    1.92
   0   5  13    0.49    1.22
   0  -5 -13    1.72    1.56
   0   5 -13    3.78    1.50
   0   5  13    2.55    1.75
   0   5 -13    2.54    1.33
   0   5  13    0.67    1.38
   0   5  14    1.53    1.19
   0   5  14    2.54    2.71
   0  -5 -14    2.26    1.19
   0   5  14    1.63    1.28
   0   5 -14    4.37    1.64
   0   5  14   -3.59    2.38
   0  -5 -14    1.80    1.31
   0   5 -14    5.92    1.95
   0   5  14    2.47    2.11
   0   5 -14    3.52    1.62
   0  -5 -14    2.31    1.32
   0   5  15   -0.14    1.69
   0  -5 -15    0.38    0.39
   0  -5 -15   -0.37    1.40
   0   5 -15   -0.24    0.65
   0   5 -15   -0.26    0.73
   0   5  15    0.62    1.63
   0   5 -15   -1.15    0.91
   0  -5 -15    0.65    0.58
   0   5  15    0.92    0.98
   0   5 -15    1.15    0.66
   0  -5 -15   -0.33    1.12
   0   5  15    0.40    0.76
   0   5  15    2.44    2.74
   0   5  16    1.09    1.65
   0  -5 -16   -0.34    0.51
   0   5  16    1.24    1.83
   0  -5 -16    0.11    0.59
   0   5  16    0.13    1.17
   0   5 -16   -0.04    0.38
   0   5  16   -0.88    1.51
   0   5  16    0.64    0.53
   0  -5 -16    0.40    0.44
   0   5 -16    0.25    0.42
   0   5 -16   -0.44    0.92
   0  -5 -16    0.43    1.05
   0   5 -17    4.00    1.61
   0   5 -17    5.49    1.96
   0   5  17    5.60    3.66
   0   5 -17    6.23    1.83
   0  -5 -17    4.90    2.15
   0   5  17    5.40    2.57
   0   5  17    3.83    2.21
   0   5  17    5.06    2.51
   0  -5 -17    2.89    1.61
   0  -5 -17    3.71    1.91
   0   5  17    4.94    3.03
   0  -5 -17    5.49    2.38
   0   5  18    2.70    1.84
   0  -5 -18    6.10    2.52
   0   5  18    3.87    2.83
   0   5  18    4.43    2.32
   0  -5 -18    2.25    1.39
   0  -5 -18    5.78    2.13
   0  -5 -18    6.46    2.54
   0   5 -18    7.67    2.00
   0   5  18    5.61    2.42
   0   5 -18    6.25    1.99
   0   5  18    7.33    2.99
   0   5  19    4.25    2.43
   0  -5 -19    5.56    2.19
   0   5 -19    9.65    2.14
   0   5  19    6.50    2.42
   0  -5 -19    4.73    2.03
   0   5  19    6.85    3.61
   0   5  19    5.95    2.80
   0  -5 -19    5.45    1.98
   0   5  19    5.21    2.55
   0   5 -19    7.14    2.21
   0  -5 -19    3.95    1.62
   0   5  20    0.00    0.62
   0  -5 -20    1.68    1.18
   0  -5 -20   -0.03    0.73
   0   5 -20   -0.30    0.22
   0   5 -20   -0.26    0.43
   0  -5 -20   -0.58    0.74
   0   5  20   -0.50    0.40
   0   5  20    1.38    1.16
   0  -5 -20   -0.31    0.70
   0   5  20    0.70    1.22
   0   5  20   -1.80    1.40
   0   5  21   -0.12    0.41
   0  -5 -21   -0.13    0.37
   0   5  21    0.84    1.02
   0   5  21   -1.26    1.27
   0   5  21    0.07    1.46
   0  -5 -21    0.47    0.84
   0   5  21    0.59    0.57
   0   5 -21   -0.21    0.50
   0  -5 -21   -0.36    0.50
   0   5 -21    0.19    0.46
   0  -5 -22    1.93    1.10
   0   5  22    0.22    0.56
   0   5 -22    0.43    0.60
   0  -5 -22    0.03    0.55
   0   5  22    0.18    1.02
   0  -5 -22    0.91    0.78
   0   5  22    0.36    0.42
   0   5 -22    1.40    0.75
   0   5  22    0.42    0.59
   0   5  22    1.40    1.07
   0  -5 -23    9.74    2.27
   0   5 -23    9.17    1.94
   0  -5 -23   10.20    1.93
   0   5  23    7.46    2.20
   0  -5 -23   10.88    2.34
   0   5  23    8.13    2.95
   0   5 -24    3.46    1.04
   0  -5 -24    2.96    1.13
   0   6   0   28.79    5.05
   0   6   0   41.03    9.40
   0   6   0   29.32    4.68
   0   6   0   30.94    5.14
   0   6   0   39.01    7.76
   0   6   0   32.02    7.63
   0   6   1   19.05    6.56
   0   6   1   16.15    5.55
   0   6  -1   13.29    4.93
   0   6  -1   14.83    3.52
   0   6   1   12.29    4.31
   0   6   1   14.82    3.50
   0   6  -1   13.50    3.14
   0   6  -1   18.43    6.69
   0   6   1   14.23    3.23
   0   6  -1   16.22    3.79
   0   6   1   14.58    3.68
   0   6   2    6.27    3.07
   0   6   2    9.28    4.16
   0   6   2    9.87    2.74
   0   6   2   10.93    3.02
   0   6  -2   27.53    6.67
   0   6  -2   11.29    4.85
   0   6  -2   17.25    6.35
   0   6  -2   10.39    2.85
   0   6   2   12.03    4.69
   0   6  -2   13.31    3.50
   0   6   2   14.44    3.47
   0   6  -2   11.92    3.17
   0   6   3    1.32    1.33
   0   6   3    0.81    1.28
   0   6   3    1.27    1.07
   0   6   3    1.75    2.51
   0   6  -3    1.67    1.54
   0  -6  -3    0.32    0.62
   0   6  -3   -0.51    1.59
   0   6  -3    0.02    0.32
   0   6   3   -2.45    2.04
   0   6  -3   -0.17    0.83
   0   6   4    3.92    2.27
   0   6  -4    5.52    2.29
   0   6   4    5.60    3.41
   0   6   4    1.51    1.60
   0   6   4    4.98    1.99
   0   6  -4    3.42    1.58
   0   6  -4    3.72    1.67
   0   6   4    5.97    2.10
   0   6  -4    3.83    1.70
   0  -6  -4    3.21    1.78
   0   6   5    5.31    1.86
   0   6  -5    4.15    1.44
   0   6   5    4.45    1.87
   0   6  -5    3.18    1.30
   0  -6  -5    2.74    1.59
   0   6  -5    2.94    1.48
   0   6   5    5.60    2.91
   0   6  -5    4.19    2.76
   0   6   5    1.94    2.49
   0   6   5    2.92    1.83
   0   6  -6   38.35    8.18
   0   6   6   39.32    5.36
   0   6   6   31.62    8.19
   0   6  -6   43.33    4.92
   0   6  -6   36.21    5.48
   0   6   6   19.51    5.43
   0  -6  -6   20.11    4.18
   0   6   6   15.59    5.32
   0   6  -6   38.11    5.33
   0   6   7    6.09    3.07
   0   6   7    6.52    3.59
   0   6  -7   10.52    2.45
   0  -6  -7    4.64    2.04
   0   6  -7    7.75    2.45
   0  -6  -7    2.61    1.37
   0   6   7    3.97    3.13
   0   6  -7    6.65    3.11
   0   6   7    7.13    2.20
   0   6  -7    8.90    2.57
   0   6   8    3.38    2.19
   0   6   8    7.85    2.24
   0  -6  -8    3.57    1.70
   0   6  -8   10.35    2.86
   0   6  -8    7.38    3.38
   0   6  -8    7.24    2.03
   0   6   8    0.18    1.06
   0   6   8    6.60    3.69
   0   6  -8    7.98    2.53
   0  -6  -8    5.23    2.04
   0   6  -9    3.05    1.34
   0   6   9   -0.24    2.37
   0   6   9    0.91    1.56
   0   6  -9    1.55    0.52
   0   6  -9    1.97    1.25
   0  -6  -9    0.88    0.97
   0   6   9    3.22    2.06
   0  -6  -9    1.03    0.68
   0  -6 -10    0.37    0.49
   0   6  10    0.91    1.57
   0   6 -10    1.81    1.01
   0   6 -10    0.52    0.86
   0  -6 -10    0.55    0.75
   0   6  10    0.08    0.61
   0   6 -10    0.43    0.77
   0   6  10    2.25    2.36
   0   6 -11    0.94    0.98
   0   6  11   -0.14    1.06
   0   6  11    1.56    1.66
   0   6 -11    0.14    0.58
   0  -6 -11    0.87    0.99
   0  -6 -11    0.28    0.49
   0   6  11    0.13    1.00
   0   6  12   11.01    4.10
   0   6  12    6.17    3.01
   0   6  12    2.27    1.99
   0   6  12    8.03    3.19
   0  -6 -12    9.66    2.64
   0  -6 -12    7.76    2.45
   0   6 -12   13.14    2.62
   0  -6 -12    4.68    1.96
   0   6  13    1.24    0.91
   0  -6 -13    4.67    1.95
   0  -6 -13    3.37    1.53
   0   6 -13    7.04    1.99
   0  -6 -13    6.10    2.06
   0   6 -13    8.86    2.05
   0   6  13    5.49    2.88
   0   6  13    5.77    2.57
   0  -6 -13    3.74    1.50
   0   6  13    8.00    3.32
   0  -6 -14    8.97    2.44
   0   6 -14   12.05    2.46
   0   6  14    5.63    2.66
   0   6  14    2.02    1.17
   0   6  14    7.88    3.37
   0  -6 -14    6.76    2.15
   0   6  14    9.68    3.24
   0  -6 -14    4.33    1.57
   0  -6 -14    5.60    1.90
   0   6 -14    8.40    2.16
   0  -6 -15    2.09    1.16
   0   6 -15    0.27    0.32
   0  -6 -15    0.86    0.77
   0  -6 -15    0.42    0.49
   0  -6 -15    1.71    1.14
   0   6  15    1.03    0.52
   0   6 -15    0.30    0.48
   0   6  15    1.23    1.64
   0   6  15    1.65    1.32
   0   6  15    2.59    1.56
   0  -6 -16   -0.25    0.24
   0   6  16   -0.10    1.10
   0   6 -16    0.26    0.24
   0   6  16    1.06    0.99
   0   6 -16   -0.74    0.70
   0  -6 -16   -1.59    0.92
   0  -6 -16    0.14    0.63
   0   6  16    1.03    0.59
   0  -6 -16    1.13    0.79
   0  -6 -17    0.36    0.34
   0   6 -17    0.35    0.52
   0   6  17   -0.48    1.05
   0   6 -17   -0.06    0.29
   0   6  17    1.01    0.93
   0  -6 -17    0.09    0.18
   0  -6 -17    0.24    0.52
   0   6  17   -1.28    1.07
   0  -6 -18    1.89    0.90
   0  -6 -18    3.76    1.29
   0   6 -18    2.65    0.90
   0   6  18    1.06    0.69
   0   6  18    3.88    1.74
   0   6 -18    1.49    0.74
   0  -6 -18    2.71    1.15
   0  -6 -18    2.31    0.96
   0  -6 -19    4.27    1.34
   0   6  19    1.38    1.10
   0  -6 -19    3.70    1.18
   0   6 -19    5.02    1.20
   0   7   0    0.04    0.26
   0  -7   0    0.92    0.87
   0   7   0    0.33    0.47
   0  -7   0   -0.39    0.55
   0   7   0   -0.70    0.92
   0   7  -1    2.79    1.29
   0  -7  -1    2.52    1.02
   0   7   1    4.12    2.46
   0   7  -1    2.51    1.01
   0  -7  -1    1.05    0.69
   0   7  -1    3.69    2.15
   0   7   1    3.77    1.53
   0  -7   1    2.21    1.04
   0   7   1    2.91    1.27
   0   7   2    1.15    0.88
   0  -7  -2    1.66    1.03
   0   7  -2    3.08    1.60
   0   7   2    2.15    1.74
   0   7  -2    2.16    1.02
   0   7   2    1.94    0.95
   0   7  -2    1.35    0.99
   0  -7  -2    0.49    0.53
   0   7   3    0.67    0.60
   0   7  -3    0.97    0.76
   0   7   3   -0.78    1.50
   0   7  -3   -0.12    0.46
   0  -7  -3   -0.09    0.39
   0   7  -3    0.63    0.57
   0  -7  -3    0.24    0.40
   0   7   3    0.25    0.21
   0   7  -4   -0.73    1.30
   0   7  -4    1.47    0.99
   0  -7  -4    0.27    0.44
   0  -7  -4    1.40    0.86
   0   7   4    1.44    1.50
   0   7   4    3.03    1.32
   0   7  -4    1.61    0.95
   0  -7  -5    2.76    1.20
   0  -7   5    4.28    1.44
   0   7   5    1.45    1.24
   0   7   5    7.46    1.89
   0   7  -5    5.36    1.63
   0   7  -5    5.38    1.77
   0  -7  -5    1.66    0.95
   0   7   6    0.67    0.84
   0   7  -6    0.55    0.72
   0  -7  -6    0.44    0.50
   0  -7   6   -0.34    0.84
   0  -7  -6    0.49    0.46
   0   7   6    0.16    0.31
   0   7  -6   -0.12    0.35
   0  -7  -6    0.70    0.66
   0   7   7    0.65    0.73
   0  -7  -7    0.50    0.36
   0  -7  -7    0.03    0.43
   0   7  -7    0.46    0.44
   0   7   7    0.28    0.43
   0  -7  -7    0.78    0.55
   0  -7   7    0.86    0.74
   0   7  -7    0.20    0.38
   0  -7   7    0.20    0.50
   0  -7  -8    0.34    0.33
   0  -7  -8   -0.11    0.54
   0   7  -8   -0.26    0.45
   0  -7  -8    0.00    0.39
   0   7  -8   -0.18    0.33
   0   7   8   -1.16    1.10
   0  -7  -9    0.95    0.71
   0   7   9   -0.25    0.46
   0  -7  -9    0.09    0.43
   0   7  -9    1.57    0.89
   0   7  -9    0.74    0.60
   0  -7  -9   -0.05    0.47
   0  -7  -9    0.00    0.25
   0  -7 -10    0.12    0.31
   0  -7 -10    0.25    0.43
   0  -7 -10   -0.06    0.30
   0  -7 -10    0.08    0.35
   0   7  10    0.00    0.81
   0  -7 -11    0.35    0.25
   0  -7 -11    0.46    0.30
   0   7  11    1.52    1.37
   0  -7 -11    0.18    0.27
   0  -7 -11    0.58    0.50
   1   0 -32   -0.10    0.23
  -1   0  32    0.15    0.31
  -1   0  32   -0.04    0.34
   1   0 -32   -0.72    0.80
   1   0 -32   -0.25    0.65
   1   0 -31   -0.11    0.21
   1   0 -31   -0.37    0.81
  -1   0  31   -0.30    0.96
   1   0 -31   -0.03    0.45
  -1   0  31    0.05    0.55
  -1   0  31   -1.90    1.19
   1   0 -31   -0.49    0.62
   1   0 -30   -0.52    1.02
  -1   0  30   -0.09    0.17
  -1   0  30    0.35    0.58
   1   0 -30    0.19    0.25
   1   0 -30   -0.01    0.98
  -1   0  30    1.25    1.13
   1   0 -30   -0.34    0.56
  -1   0  29    1.08    0.92
   1   0 -29    1.19    0.65
  -1   0  29    1.42    1.18
   1   0 -29    0.58    0.80
   1   0 -29    1.26    1.03
  -1   0  29    0.62    0.85
   1   0 -29    0.49    0.84
  -1   0  28   -0.23    1.30
  -1   0  28    0.73    0.82
  -1   0  28   -0.28    0.63
   1   0 -28   -2.28    1.20
  -1   0  28   -0.17    0.40
   1   0 -28   -0.52    0.66
   1   0 -28    0.23    0.39
   1   0 -28   -0.13    0.45
   1   0 -28   -1.00    0.96
   1   0 -27   10.05    3.08
  -1   0  27    9.18    3.41
  -1   0  27    8.88    2.90
   1   0 -27    7.44    2.33
   1   0 -27    7.33    2.57
  -1   0  27    8.26    3.18
   1   0 -27    9.18    2.82
   1   0 -27   10.53    2.67
  -1   0  27    9.33    2.48
   1   0 -26    2.54    1.56
  -1   0  26    0.67    0.84
  -1   0  26   -0.02    0.48
  -1   0  26   -1.79    1.64
   1   0 -26    0.19    0.51
   1   0 -26   -0.75    1.30
   1   0 -26    1.12    1.19
   1   0 -26    0.07    0.37
  -1   0  26   -0.08    0.36
  -1   0  25    0.27    1.03
  -1   0  25   -0.03    0.79
  -1   0  25    0.89    0.93
   1   0 -25    0.26    0.96
   1   0 -25   -0.19    0.61
   1   0 -25    1.25    0.97
   1   0 -25    0.92    0.99
   1   0 -25    0.78    1.13
  -1   0  25    0.53    0.40
   1   0 -24   -0.01    0.25
  -1   0  24   -0.40    1.71
  -1   0  24   -0.11    1.18
   1   0 -24   -2.08    1.46
   1   0 -24   -0.36    0.54
  -1   0  24   -0.62    0.89
  -1   0  24   -0.78    1.56
   1   0 -24   -0.55    0.72
   1   0 -24   -0.64    0.45
  -1   0  24    0.66    0.59
   1   0 -24   -0.33    0.27
   1   0 -24    0.38    0.71
  -1   0  24    1.89    2.14
  -1   0  23    2.53    2.54
   1   0 -23    0.83    0.93
   1   0 -23    0.21    0.51
  -1   0  23    2.46    1.71
   1   0 -23   -0.62    0.81
  -1   0  23    0.36    1.58
  -1   0  23    2.40    1.50
   1   0 -23    2.63    1.46
   1   0 -23    1.23    0.54
  -1   0  23    3.12    2.44
   1   0 -23    1.65    0.97
   1   0 -23    2.08    1.18
  -1   0  23    0.52    0.54
  -1   0  22    3.87    2.96
   1   0 -22   -0.35    0.60
   1   0 -22   -0.75    0.93
  -1   0  22   -0.05    0.44
  -1   0  22   -0.10    1.12
  -1   0  22   -0.23    0.66
  -1   0  22    1.58    1.30
   1   0 -22    0.09    0.41
   1   0 -22   -1.28    1.14
   1   0 -22    0.13    1.22
   1   0 -22   -0.27    0.44
   1   0 -22    0.18    0.38
  -1   0  22   -0.07    1.61
   1   0 -21   54.05    7.03
   1   0 -21   47.54    6.86
  -1   0  21   57.07    5.87
  -1   0  20   -0.31    0.79
  -1   0  20    2.73    3.59
   1   0 -20   -0.02    0.92
   1   0 -20    0.14    0.47
   1   0 -19    0.08    0.58
   1   0 -19    0.55    0.76
  -1   0  19    2.88    3.61
  -1   0  19   -0.34    0.91
   1   0 -18    0.55    0.84
  -1   0  18    0.22    0.54
   1   0 -18   -0.04    0.54
  -1   0  17  257.22   10.66
   1   0 -17  233.93   12.46
   1   0 -17  224.42   12.41
   1   0 -16    0.09    0.40
   1   0 -16    0.13    0.67
  -1   0  16    0.33    0.32
  -1   0  15  242.44   18.83
   1   0 -15  169.68    7.37
  -1   0  15  191.35    8.45
  -1   0  15  217.65    9.68
   1   0 -15  183.25   10.25
  -1   0  15  218.41    8.37
   1   0 -15  175.07    9.74
   1   0 -14   -0.34    0.74
   1   0 -14   -0.39    0.77
  -1   0  14   -0.19    0.42
   1   0 -14   -0.06    0.16
  -1   0  14   -0.33    0.54
  -1   0  14    0.18    0.14
   1   0 -13  466.86   14.41
   1   0 -13  426.76   10.59
  -1   0  13  498.02   11.30
  -1   0  13  518.57   11.48
   1   0 -13  462.11   14.40
  -1   0  13  488.31   12.19
  -1   0  12    0.02    0.18
   1   0 -12    0.13    0.17
  -1   0  12    0.11    0.17
   1   0 -12    0.32    0.25
  -1   0  12   -0.20    0.32
  -1   0  12    0.50    0.23
   1   0 -12    0.03    0.48
  -1   0  12   -0.08    0.16
   1   0 -11 1049.88   14.95
  -1   0  11 1347.43   18.87
   1   0 -11 1069.87   19.34
  -1   0  11 1112.49   16.38
   1   0 -11 1123.63   19.75
  -1   0  11 1230.57   15.62
  -1   0  11 1258.39   16.69
   1   0 -10    0.26    0.26
  -1   0  10    0.10    0.11
  -1   0  10    0.01    0.14
  -1   0  10    0.08    0.16
  -1   0  10   -0.16    0.54
   1   0 -10    0.13    0.31
  -1   0  10    0.30    0.19
   1   0 -10   -0.10    0.19
  -1   0  10   -0.72    1.91
   1   0 -10    0.07    0.23
  -1   0  10    0.00    0.17
   1   0  -9  709.11   13.80
  -1   0   9  727.73   16.25
   1   0  -9  663.57   16.78
  -1   0   9  756.97   11.59
  -1   0   9  680.32   11.70
   1   0  -9  601.17   11.70
  -1   0   9  707.92   11.00
  -1   0   9  699.86   11.63
   1   0  -9  664.13   16.02
   1   0  -9  685.84   10.76
   1   0  -9  701.60   13.51
  -1   0   9  714.26   16.46
   1   0  -8    0.20    0.21
   1   0  -8    0.32    0.30
   1   0  -8    0.03    0.20
   1   0  -8    1.54    0.63
  -1   0   8    1.26    0.73
  -1   0   8    0.91    0.44
  -1   0   8    0.29    0.44
  -1   0   8   -0.11    0.17
  -1   0   8    0.15    0.22
   1   0  -8    0.27    0.17
   1   0  -7    6.67    1.10
  -1   0   7    4.38    0.81
  -1   0   7    4.21    0.75
  -1   0   7    3.97    1.09
  -1   0   7    5.11    1.21
   1   0  -7    3.88    0.84
   1   0  -6    0.19    0.17
   1   0  -6    0.54    0.22
  -1   0   6    0.11    0.20
  -1   0   6   -0.16    0.38
  -1   0   6    0.12    0.08
   1   0  -5  526.81    7.70
  -1   0   5  550.07    7.53
  -1   0   5  548.57   10.74
  -1   0   5  553.04   10.59
   1   0  -5  525.36    6.16
   1   0  -4    0.11    0.13
  -1   0   4    0.07    0.06
  -1   0   4    0.00    0.10
  -1   0   4    0.03    0.16
   1   0  -4    0.10    0.10
  -1   0   3 1475.31   14.70
   1   0  -3 1475.95   11.24
  -1   0   3 1450.14   10.67
   1   0  -2    4.55    0.58
  -1   0   2   -0.06    0.13
  -1   0   1   50.94    2.28
   1   0   0    0.07    0.06
  -1   0   0    0.10    0.18
   1   0   0    0.17    0.19
   1   0   1  358.17    5.08
  -1   0  -1  350.79    5.03
   1   0   1  368.04    5.76
   1   0   1  352.19    6.52
   1   0   1  354.15    7.31
   1   0   2    0.35    0.29
  -1   0  -2    0.07    0.14
   1   0   2   -0.16    0.25
  -1   0  -2    0.06    0.11
   1   0   2    0.11    0.16
   1   0   2    0.35    0.37
   1   0   2    0.70    0.24
  -1   0  -2    0.02    0.12
   1   0   3  155.93    5.33
   1   0   3  141.31    4.81
   1   0   3  137.79    5.14
  -1   0  -3  140.07    4.12
  -1   0  -3  139.53    4.15
  -1   0  -3  128.42    3.86
  -1   0  -3  151.99    5.40
   1   0   3  131.86    3.79
   1   0   4    0.11    0.16
   1   0   4   -0.07    0.17
  -1   0  -4    0.33    0.22
  -1   0  -4    0.30    0.22
  -1   0  -4    0.00    0.10
   1   0   4   -0.09    0.18
   1   0   4    0.48    0.35
  -1   0  -4    0.17    0.20
   1   0   5 3307.60   29.13
   1   0   5 3248.80   27.41
  -1   0  -5 3717.62   21.82
  -1   0  -5 2881.17   21.62
  -1   0  -5 3212.71   28.90
   1   0   5 3553.65   27.97
   1   0   6    3.08    0.93
  -1   0  -6    0.12    0.14
   1   0   6    0.11    0.38
   1   0   6    0.08    0.25
  -1   0  -6   -0.04    0.32
   1   0   6    2.83    0.62
  -1   0  -6    0.17    0.22
   1   0   6    0.30    0.42
  -1   0  -7  420.71    7.61
   1   0   7  325.57    7.86
   1   0   7  353.56   10.96
  -1   0  -7  331.10   10.48
   1   0   7  364.43   10.50
  -1   0  -7  413.35   13.88
  -1   0  -7  314.26    8.37
  -1   0  -7  348.09    9.11
   1   0   7  358.43    9.75
  -1   0  -7  336.93   10.68
  -1   0  -7  335.56    9.25
   1   0   7  354.31    9.03
  -1   0  -7  327.91   11.41
   1   0   7  328.97    7.10
   1   0   8   -0.06    0.29
  -1   0  -8    0.49    0.39
   1   0   8   -1.10    1.14
   1   0   8    0.05    0.18
   1   0   8   -0.16    0.29
  -1   0  -8   -0.16    0.57
   1   0   8    0.09    0.25
  -1   0  -8    0.36    0.38
   1   0   8   -0.42    0.71
  -1   0  -8    0.09    0.78
  -1   0  -8   -0.07    0.35
  -1   0  -8    0.09    0.58
  -1   0  -8   -0.03    0.12
   1   0   8    0.07    0.13
  -1   0  -8    0.01    0.18
   1   0   8   -0.36    0.73
  -1   0  -9  566.37   17.66
   1   0   9  508.05   12.83
   1   0   9  394.16   10.73
  -1   0  -9  410.70    7.30
  -1   0  -9  360.07   10.29
  -1   0  -9  385.89   11.01
  -1   0  -9  377.81   11.23
   1   0   9  390.11   10.83
   1   0   9  339.16    9.02
  -1   0  -9  372.53    6.63
  -1   0  -9  342.24   11.95
   1   0   9  383.13    8.70
   1   0  10    0.47    0.33
   1   0  10   -0.07    0.64
   1   0  10    0.16    0.36
   1   0  10    0.22    0.29
  -1   0 -10    0.07    0.36
  -1   0 -10    0.05    0.24
  -1   0 -10   -0.11    0.41
   1   0  10    0.20    0.35
  -1   0 -10    0.30    0.57
  -1   0 -10    0.17    0.20
  -1   0 -10   -0.22    0.32
   1   0  10   -0.46    0.59
   1   0  10   -1.09    1.29
   1   0  11  154.58    6.20
  -1   0 -11  234.45   12.67
   1   0  11  148.61    7.47
  -1   0 -11  143.60    7.81
  -1   0 -11  149.07    7.70
  -1   0 -11  117.65    7.79
   1   0  11   98.50    5.52
   1   0  11  175.84    8.28
   1   0  12   -0.09    0.45
  -1   0 -12    0.08    0.46
  -1   0 -12    0.19    0.72
   1   0  12   -0.53    0.85
   1   0  12    0.55    0.66
  -1   0 -12    0.51    0.98
  -1   0 -13  188.23   10.02
   1   0  13  200.73    9.55
   1   0  13  200.50   13.95
  -1   0 -13  210.07   10.37
   1   0  13  214.62    8.16
  -1   0 -14    0.30    0.33
  -1   0 -14    0.01    0.30
   1   0  14    1.83    1.72
   1   0  14    0.05    0.46
  -1   0 -14   -0.13    1.27
  -1   0 -15  500.74   17.56
   1   0  15  567.90   18.19
   1   0  15  553.55   14.48
  -1   0 -15  466.94   17.47
  -1   0 -16    0.23    1.25
  -1   0 -16   -0.38    0.43
   1   0  16    8.41    5.00
   1   0  16    0.59    0.79
   1   0  16    7.12    3.10
  -1   0 -16    0.21    0.94
  -1   0 -17   28.63    4.68
  -1   0 -17   33.75    5.03
   1   0  17   37.84    4.16
  -1   0 -18   -0.08    0.29
   1   0  18    0.78    1.37
  -1   0 -18    0.26    0.41
   1   0  18   -0.21    0.51
   1   0  19    6.38    1.60
  -1   0 -19    5.15    1.99
   1   0  19    6.49    1.82
   1   0  19   12.01    4.06
  -1   0 -20    0.62    0.87
   1   0  20    0.22    0.42
   1   0  20   -0.34    0.67
   1   0  21    4.51    1.64
  -1   0 -21    2.96    1.26
  -1   0 -21    3.93    2.32
  -1   0 -21    4.60    2.15
  -1   0 -21    3.71    1.84
   1   0  21    5.86    1.83
   1   0  21   10.17    4.34
  -1   0 -21    3.13    1.81
  -1   0 -22   -2.61    1.41
  -1   0 -22   -0.09    0.40
   1   0  22    2.64    2.23
  -1   0 -22   -0.98    1.00
   1   0  22    0.87    0.91
  -1   0 -22   -0.54    0.61
  -1   0 -22   -1.00    1.72
   1   0  22   -3.24    2.30
  -1   0 -22   -0.40    1.58
   1   0  22    0.69    0.92
   1   0  22    1.90    1.75
  -1   0 -22   -0.22    0.90
   1   0  23   14.68    3.27
  -1   0 -23   13.34    3.22
  -1   0 -23   13.25    3.24
   1   0  23   14.36    3.18
  -1   0 -23   10.13    3.25
  -1   0 -23   10.47    3.35
   1   0  23   -1.15    1.17
  -1   0 -23   10.64    3.55
   1   0  23   15.17    4.74
  -1   0 -23   10.17    3.20
  -1   0 -23   10.77    3.27
  -1   0 -24   -0.26    0.46
  -1   0 -24    0.31    1.30
  -1   0 -24    0.11    0.46
  -1   0 -24    0.59    0.38
   1   0  24   -0.08    0.92
  -1   0 -24    0.71    1.49
  -1   0 -24    0.57    0.94
   1   0  24   -0.66    0.85
   1   0  24   -0.25    1.08
   1   0  24    0.79    1.14
   1   0  25    3.45    1.62
   1   0  25    6.88    3.19
  -1   0 -25    3.03    1.61
   1   0  25    0.06    0.42
  -1   0 -25    3.28    1.48
  -1   0 -25    2.73    1.41
  -1   0 -25    4.72    2.60
   1   0  25    4.88    2.13
  -1   0 -25    3.48    1.68
  -1   0 -26    0.30    0.62
   1   0  26    0.98    1.49
   1   0  26   -0.89    1.49
  -1   0 -26    0.26    0.73
  -1   0 -26   -0.23    0.71
  -1   0 -26    0.15    0.36
   1   0  26    0.28    0.70
   1   0  26   -0.51    0.90
   1   0  27    1.92    1.08
  -1   0 -27    0.63    0.77
  -1   0 -27    2.07    1.43
   1   0  27   -0.09    1.44
   1   0  27    0.88    1.70
  -1   0 -27    0.66    0.64
  -1   0 -27    2.19    1.22
   1   0  28   -0.40    0.80
   1   0  28    0.41    0.62
  -1   0 -28   -0.31    0.76
  -1   0 -28    1.13    1.23
  -1   0 -28   -0.37    0.36
  -1   0 -28    0.28    0.76
   1   0  28    0.73    0.79
   1   0  29   -0.38    1.12
  -1   0 -29    6.10    1.98
   1   0  29    7.42    1.92
   1   0  29    6.53    2.61
  -1   0 -29    5.87    2.04
  -1   0 -29    7.34    1.91
  -1   0 -29    5.66    2.13
   1   0  30    0.84    1.11
   1   0  30    0.48    0.70
  -1   0 -30    0.20    0.32
  -1   0 -30   -0.17    0.29
  -1   0 -30    0.14    0.67
   1   0  30   -0.03    0.36
  -1   0 -30   -0.25    0.40
  -1   0 -31    1.65    0.71
  -1   0 -31    1.90    0.90
   1   0  31    0.62    0.37
  -1   0 -31    1.06    0.88
  -1   0 -31    1.16    0.85
   1   0  31    0.25    0.37
  -1   1  32    2.57    1.61
   1  -1 -32    2.38    1.03
   1  -1 -32    1.72    0.68
  -1  -1  32    1.96    0.77
   1   1 -32    1.42    0.75
   1  -1 -32    1.32    0.74
  -1  -1  32    3.13    1.35
   1  -1 -32    1.64    0.85
  -1   1  32    0.75    0.43
   1   1 -31    0.89    0.57
  -1   1  31    2.21    0.92
  -1  -1  31    2.89    1.02
  -1   1  31    3.71    2.12
   1  -1 -31    3.47    1.42
   1   1 -31    2.91    1.18
  -1  -1  31    2.64    1.50
   1   1 -31    2.48    1.06
  -1   1  31    1.59    1.01
  -1  -1  31    2.76    1.43
  -1   1  31    3.46    1.52
   1   1 -31    1.16    0.78
   1  -1 -31    2.65    1.50
   1  -1 -31    2.68    1.19
   1  -1 -31    4.24    1.29
  -1   1  30   -0.02    0.34
  -1  -1  30    0.21    0.93
   1   1 -30    0.41    0.69
   1  -1 -30   -0.49    0.68
  -1  -1  30    1.41    1.01
   1  -1 -30   -0.17    0.38
   1  -1 -30    0.24    0.42
   1   1 -30    0.67    1.01
   1  -1 -30   -0.17    0.50
  -1   1  30    0.34    0.61
  -1  -1  30    0.34    0.44
  -1   1  30   -0.28    0.70
   1   1 -30   -0.75    0.84
   1  -1 -30    0.29    0.72
   1   1 -30   -0.34    0.64
  -1  -1  29   -0.62    0.85
   1   1 -29   -0.75    0.78
   1  -1 -29   -0.16    0.69
  -1  -1  29    0.09    0.77
  -1   1  29    0.12    0.44
   1  -1 -29    0.21    0.65
   1  -1 -29    0.45    0.46
   1   1 -29   -0.02    0.63
  -1   1  29    0.07    0.35
   1  -1 -29    0.77    0.85
  -1   1  29    0.84    0.85
  -1  -1  29    1.44    1.29
   1   1 -29   -0.21    0.40
  -1   1  29    0.04    0.52
   1   1 -29    0.85    0.93
   1  -1 -29   -0.13    0.42
   1  -1 -28    1.16    1.13
   1  -1 -28    0.07    0.56
  -1   1  28    0.10    0.73
  -1   1  28    0.19    0.47
  -1   1  28    1.27    1.43
   1   1 -28    0.41    0.78
   1   1 -28   -0.44    0.67
   1  -1 -28   -0.39    0.88
  -1  -1  28    0.63    0.74
   1   1 -28    0.59    1.14
   1  -1 -28   -0.14    0.57
  -1   1  28    0.06    0.72
   1  -1 -28    0.45    0.60
  -1  -1  28    0.50    0.86
  -1  -1  28   -0.94    0.97
   1   1 -28   -0.21    0.67
  -1  -1  28    2.08    1.04
   1  -1 -27   21.08    4.19
  -1   1  27   19.75    4.96
   1  -1 -27   20.52    4.25
   1   1 -27   20.82    4.36
  -1  -1  27   29.08    4.30
  -1  -1  27   23.88    4.64
  -1  -1  27   28.87    6.13
  -1  -1  27    1.00    1.48
   1  -1 -27   19.72    4.45
  -1   1  27   21.26    5.24
   1   1 -27   18.57    3.78
  -1  -1  27   30.16    6.34
  -1   1  27   18.55    4.19
   1  -1 -27   24.48    5.09
   1  -1 -27   25.68    4.18
   1   1 -27   27.59    4.12
   1   1 -27   19.10    4.53
   1   1 -27   19.08    4.03
  -1   1  27   21.14    3.74
  -1   1  26   -1.27    1.90
   1  -1 -26    0.66    1.03
   1  -1 -26    0.88    0.99
   1  -1 -26    0.19    0.47
   1   1 -26    0.36    0.97
   1   1 -26   -2.24    1.43
  -1   1  26    0.89    0.99
  -1   1  26    0.25    0.28
   1  -1 -26    0.45    0.40
   1  -1 -26    0.81    0.89
   1   1 -26    0.18    0.94
  -1   1  26    0.85    1.13
  -1  -1  26   -3.66    2.31
   1   1 -26    0.26    0.44
   1   1 -26    0.40    0.55
  -1  -1  26    0.91    0.95
  -1  -1  26    0.17    0.78
  -1  -1  26    0.41    0.72
  -1   1  25   59.68    8.08
  -1   1  25   56.79    6.38
  -1  -1  25   77.64    7.38
   1  -1 -25   46.98    7.25
   1   1 -25   51.81    7.01
   1  -1 -25   46.90    6.65
  -1  -1  25   82.21    9.43
   1  -1 -25   59.67    8.48
  -1   1  25   63.38    9.62
   1   1 -25   52.64    6.69
   1   1 -25   62.42    6.65
   1  -1 -25   52.78    6.98
  -1  -1  25   98.52   12.03
   1   1 -25   52.92    7.37
  -1  -1  25   32.87    6.36
  -1   1  25   48.60    8.38
   1   1 -25   44.16    7.19
   1  -1 -24    4.50    1.88
  -1   1  24    2.59    1.84
   1   1 -24    2.59    1.27
  -1  -1  24    6.26    2.88
   1   1 -24    3.47    1.56
  -1  -1  24    4.83    1.76
   1   1 -24    4.15    2.34
   1   1 -24    2.95    1.70
   1   1 -24    4.34    1.88
  -1   1  24    2.71    1.38
   1  -1 -24    3.05    1.73
   1  -1 -24    0.65    0.48
  -1   1  24    4.24    2.59
  -1   1  24    3.98    1.81
   1  -1 -24    3.98    2.46
   1   1 -23   10.60    3.20
   1  -1 -23   11.63    3.23
  -1   1  23   20.00    5.63
  -1   1  23   14.13    4.55
  -1  -1  23   17.53    3.37
   1  -1 -23   11.94    3.30
  -1   1  23   13.93    4.16
  -1   1  23   17.52    5.79
   1  -1 -23   10.90    3.40
  -1  -1  23   21.12    6.07
   1  -1 -23   15.35    4.23
   1  -1 -23   11.55    3.56
   1   1 -23   11.66    3.11
  -1  -1  23   19.30    6.06
   1  -1 -23   11.55    3.49
  -1  -1  23   18.78    3.65
   1   1 -23   13.83    3.12
   1   1 -23   14.40    3.81
   1   1 -23    8.29    2.75
   1   1 -23   13.89    3.98
  -1   1  23   16.71    3.37
   1   1 -23   10.00    3.51
  -1   1  23   13.40    3.09
  -1  -1  23   20.95    4.80
   1   1 -22    0.60    0.78
   1  -1 -22    0.76    0.79
   1   1 -22   -0.72    1.39
   1  -1 -22    0.25    1.41
  -1   1  22    0.02    1.05
   1  -1 -22    0.37    0.79
   1  -1 -22    1.19    1.43
  -1   1  22    3.01    2.42
  -1   1  22    3.13    2.35
   1   1 -22   -0.31    0.81
   1  -1 -22   -0.68    1.57
  -1  -1  22    1.77    1.64
  -1  -1  22    1.38    1.12
   1   1 -22    0.86    0.98
  -1   1  22    0.77    0.68
   1  -1 -22   -0.22    0.75
  -1  -1  22    1.12    0.56
   1   1 -22   -0.48    0.86
   1   1 -22    0.08    0.55
   1   1 -22    0.36    0.88
  -1   1  22    1.72    1.11
  -1   1  22   -1.29    1.17
  -1   1  21   94.53    7.68
   1  -1 -21   79.84    8.50
   1   1 -21   76.05    8.62
   1   1 -21   74.90    8.74
   1  -1 -21   70.00    8.17
  -1  -1  21   94.05    7.55
   1   1 -20    7.58    2.64
  -1   1  20   10.93    2.51
   1  -1 -20    7.73    2.52
  -1  -1  20   10.24    2.40
  -1   1  20   10.91    4.34
   1  -1 -20    6.97    2.45
   1   1 -20    7.83    2.81
  -1  -1  20   16.07    3.35
   1   1 -19  234.14   14.20
  -1  -1  19  165.58   18.49
  -1  -1  19  283.69   12.29
  -1   1  19  292.22   12.66
  -1  -1  19  391.12   15.24
  -1   1  19  376.96   25.00
   1  -1 -19  255.19   14.06
   1  -1 -19  232.58   13.89
   1   1 -19  237.40   10.31
   1   1 -19  233.17   14.27
   1  -1 -18    0.55    0.41
  -1   1  18   -0.04    0.37
   1   1 -18    0.30    0.87
  -1   1  18   -0.89    1.80
  -1  -1  18    0.29    0.48
   1  -1 -18   -0.14    0.35
   1   1 -18   -0.25    0.46
  -1  -1  18    1.67    1.30
   1   1 -18   -0.43    0.72
   1   1 -18    0.03    0.56
  -1  -1  17   49.75    5.04
  -1  -1  17   44.28    5.51
   1  -1 -17   28.41    4.27
  -1   1  17   33.26    3.97
   1   1 -17   29.18    3.78
  -1   1  17   29.94    3.62
   1  -1 -17   27.69    4.42
  -1  -1  17    5.11    4.94
  -1  -1  17   32.68    3.86
   1   1 -17   28.87    3.44
   1   1 -17   30.10    4.61
  -1   1  17   48.81    8.41
   1   1 -17   26.24    4.41
  -1  -1  16    1.75    0.74
  -1  -1  16    1.59    1.00
   1  -1 -16    2.20    1.19
   1   1 -16    1.22    0.82
  -1  -1  16    1.06    0.65
  -1   1  16    0.90    0.74
  -1   1  16    1.09    0.47
   1   1 -16    1.19    0.80
  -1   1  16    0.73    0.26
  -1  -1  16    2.68    1.38
   1   1 -16    1.31    0.86
   1  -1 -16    0.77    0.50
   1   1 -16    0.94    0.90
   1  -1 -15  322.10   13.52
  -1   1  15  466.31   24.38
   1   1 -15  321.09   13.77
  -1  -1  15  356.26   11.55
  -1  -1  15  391.84   11.41
   1  -1 -15  342.38   13.73
  -1  -1  15  438.22   13.82
  -1   1  15  338.03   11.67
   1   1 -15  335.51   11.00
   1   1 -15  323.67   11.60
  -1   1  15  367.71   11.94
   1   1 -15  338.70   14.20
   1   1 -14   10.28    1.91
   1   1 -14   10.50    2.33
  -1  -1  14   15.55    2.72
   1  -1 -14   10.43    2.33
   1   1 -14    9.62    2.32
   1   1 -14    9.08    1.88
  -1   1  14   13.70    3.90
  -1  -1  14   13.27    2.33
   1  -1 -14    8.96    2.06
  -1   1  14   11.46    2.03
  -1   1  14   10.75    2.00
  -1  -1  14   14.56    2.01
   1  -1 -14    9.20    2.24
  -1  -1  14   10.50    1.80
  -1  -1  14   10.94    1.92
  -1  -1  13 1698.81   22.78
   1   1 -13 1594.10   23.63
  -1  -1  13 2027.76   22.86
  -1  -1  13 1518.31   23.89
   1  -1 -13 1507.90   25.56
   1   1 -13 1527.20   26.70
  -1   1  13 1146.68   23.76
  -1   1  13 1868.67   44.94
  -1  -1  13 2016.89   29.20
   1  -1 -13 1543.65   26.36
   1   1 -13 1594.25   27.26
  -1   1  13 1726.50   23.68
   1  -1 -13 1676.63   27.13
  -1   1  13 1589.30   23.12
   1   1 -12  118.18    6.11
   1  -1 -12  119.23    6.74
  -1  -1  12  128.04    6.95
  -1   1  12  122.85   11.13
  -1   1  12  120.39    5.01
   1   1 -12  122.07    7.21
   1  -1 -12  112.95    6.69
  -1  -1  12   98.76    5.77
   1  -1 -12  124.24    7.09
  -1   1  12  131.96    6.21
  -1  -1  12  120.75    5.83
  -1   1  12  118.76    6.09
   1   1 -12  119.30    7.10
  -1   1  11  807.94   14.59
  -1   1  11  738.50   14.69
  -1  -1  11  761.61   13.81
   1   1 -11  761.54   16.85
   1  -1 -11  752.99   16.61
   1  -1 -11  709.73   16.18
   1   1 -11  753.50   17.00
   1   1 -11  719.17   14.54
  -1  -1  11  845.31   15.00
   1  -1 -11  742.02   16.09
  -1   1  11  580.28   23.24
   1   1 -11  941.24   18.81
  -1   1  11  732.16   11.97
   1   1 -10    9.83    1.62
  -1   1  10    5.83    2.06
   1   1 -10    9.65    1.79
  -1   1  10    9.47    1.87
  -1   1  10    9.51    1.51
   1   1 -10    8.69    1.64
  -1   1  10    9.73    1.51
  -1  -1  10    8.49    1.48
  -1  -1  10    9.27    1.47
  -1   1  10    3.73    1.14
   1  -1 -10    9.24    1.78
  -1   1  10    9.24    1.30
   1  -1 -10    7.85    1.86
  -1  -1  10   10.54    3.14
  -1   1  10    9.03    1.57
   1   1 -10   12.25    2.03
   1  -1 -10    8.68    1.67
   1  -1 -10    8.71    1.66
   1  -1  -9   22.56    2.48
  -1  -1   9   22.39    2.11
  -1  -1   9   15.87    1.56
   1  -1  -9   24.05    2.58
   1  -1  -9   19.84    2.78
  -1   1   9   24.32    2.26
   1  -1  -9   22.08    3.03
  -1  -1   9   19.80    2.27
   1   1  -9   22.23    2.33
   1  -1  -9   20.34    2.55
   1   1  -9   19.62    2.85
   1   1  -9   22.54    2.54
  -1  -1   9   22.79    2.97
  -1   1   9   22.53    2.78
  -1   1   9   22.87    1.97
  -1   1   9   22.98    3.02
  -1   1   9   16.27    3.50
  -1   1   9    6.58    1.45
   1  -1  -9   24.37    1.63
  -1  -1   9   23.20    2.96
  -1   1   9   24.89    2.37
  -1   1   9   21.53    2.30
   1   1  -9   26.79    3.53
   1  -1  -9   19.19    2.72
   1   1  -9   23.31    2.61
  -1   1   9   27.54    3.34
  -1  -1   9   23.74    2.94
  -1  -1   9   24.67    4.16
   1   1  -9   23.70    2.77
   1   1  -8    1.87    0.85
  -1  -1   8    2.75    0.91
   1  -1  -8    1.80    0.81
   1   1  -8    2.24    0.76
  -1   1   8    1.70    0.76
  -1   1   8    2.02    0.60
   1  -1  -8    2.69    0.78
   1   1  -8    2.22    0.75
   1   1  -8    2.71    0.80
  -1  -1   8    2.38    0.66
  -1  -1   8    4.46    1.80
  -1   1   8    2.99    0.86
  -1  -1   8    1.91    0.82
   1  -1  -8    3.07    0.91
   1  -1  -8    2.11    0.91
   1  -1  -8    2.18    0.48
  -1   1   8    2.76    1.58
   1   1  -8    2.10    0.80
   1   1  -8    1.77    0.68
  -1   1   8    2.16    0.68
  -1   1   8    2.09    0.95
  -1  -1   8    1.61    0.68
   1  -1  -8    2.27    0.74
   1  -1  -8    1.69    0.71
  -1   1   8    1.99    0.56
  -1  -1   8    2.75    1.02
  -1   1   8    1.68    0.67
  -1  -1   7 2274.43   25.39
   1  -1  -7 2330.85   24.81
  -1  -1   7 2393.07   35.38
  -1   1   7 2363.63   26.17
  -1   1   7 2271.69   26.54
  -1  -1   7 2245.19   25.16
   1  -1  -7 2296.75   17.22
  -1   1   7 2166.26   17.66
   1  -1  -7 2109.94   20.68
   1   1  -7 2224.76   27.64
  -1   1   7 2209.54   21.48
   1  -1  -7 2331.06   21.69
   1  -1  -7 2090.10   25.37
  -1   1   7 2370.95   26.56
   1   1  -7 2118.31   24.78
   1   1  -7 2289.82   26.54
   1  -1  -7 2122.40   24.67
  -1  -1   7 2208.28   18.38
  -1   1   7 2531.97   39.27
   1   1  -7 2215.50   20.96
   1  -1  -7 2045.96   25.49
   1   1  -7 2373.66   22.26
  -1  -1   7 1906.16   21.52
  -1   1   7 2251.78   21.44
  -1   1   7 2298.10   19.45
   1  -1  -7 2295.82   21.83
  -1  -1   6    8.86    1.47
   1   1  -6    9.64    1.61
  -1   1   6    8.84    1.58
  -1  -1   6    8.18    1.96
  -1  -1   6    8.82    1.46
   1  -1  -6    8.62    1.46
  -1   1   6    8.42    1.50
   1   1  -6    9.16    1.28
   1  -1  -6    7.78    1.05
   1  -1  -6    6.91    1.11
  -1   1   6   10.40    2.36
   1  -1  -6    8.44    1.24
  -1  -1   6    6.95    1.34
  -1   1   6    7.84    1.45
  -1   1   6    7.44    0.58
   1   1  -6   10.67    1.76
   1   1  -6    9.66    1.66
   1  -1  -6    7.24    1.36
   1  -1  -6    7.82    1.50
  -1   1   6    9.27    1.33
   1  -1  -5  974.40   14.01
  -1  -1   5  881.00   11.68
   1  -1  -5 1025.41   11.96
   1  -1  -5  951.83   15.78
   1   1  -5  977.10   16.40
   1   1  -5 1033.89   15.01
   1  -1  -5  960.13   14.35
   1   1  -5 1048.79   15.89
  -1   1   5 1013.24   14.97
  -1  -1   5  972.30   19.68
  -1   1   5  993.76   15.21
  -1   1   5  969.15   15.36
  -1   1   5 1036.51    8.18
  -1  -1   5  992.16   14.27
  -1  -1   5  980.47   14.24
  -1   1   5 1072.72   16.35
  -1   1   4   55.28    3.51
   1  -1  -4   50.47    3.42
   1   1  -4   53.64    3.11
  -1   1   4   54.88    2.10
  -1  -1   4   48.97    2.88
  -1   1   4   50.94    3.25
   1   1  -4   52.66    3.76
   1  -1  -4   50.72    2.91
   1  -1  -4   53.79    2.81
   1   1  -4   47.32    1.67
   1   1  -4   51.64    3.12
   1  -1  -4   48.76    2.96
  -1  -1   4   45.88    2.44
   1   1  -3    1.02    0.41
   1   1  -3    1.41    0.40
  -1   1   3    0.93    0.35
  -1   1   3    1.05    0.52
   1  -1  -3    0.82    0.32
  -1  -1   3    1.35    0.42
  -1  -1   3    0.65    0.22
  -1  -1   3    0.88    0.35
  -1   1   3    0.91    0.31
   1   1  -3    0.97    0.38
   1  -1  -3    0.82    0.35
   1  -1  -3    1.01    0.44
   1  -1  -2   45.94    2.42
  -1   1   2   43.32    2.64
  -1   1   2   49.42    2.45
   1   1  -2   46.38    2.39
   1   1  -2   43.54    2.38
   1  -1  -2   42.06    2.20
  -1   1   2   44.71    2.90
  -1  -1   2   42.10    2.10
   1   1  -2   46.31    1.77
   1   1  -2   47.29    2.33
   1  -1  -2   47.37    2.72
   1   1  -2   44.53    2.19
   1  -1  -2   45.09    2.63
  -1  -1   2   45.85    2.48
   1  -1  -2   40.99    2.42
   1  -1  -1 2463.51   18.85
   1  -1  -1 2421.28   19.25
   1   1  -1 2504.04   19.75
   1  -1  -1 2272.49   20.31
  -1   1   1 2415.88   19.11
   1   1  -1 2595.08   15.56
   1  -1  -1 2422.42   19.85
  -1   1   1 2283.14   19.91
   1  -1  -1 2091.55   18.14
   1   1  -1 2456.13   16.24
  -1   1   1 2498.83   18.54
  -1  -1   1 2441.66   19.48
  -1  -1   1 2412.29   16.18
   1   1   0  715.70    8.76
   1  -1   0  684.97   11.13
   1  -1   0  721.24   10.32
   1   1   0  702.43    8.80
   1  -1   0  742.93   10.41
   1  -1   0  733.21   10.67
   1   1   0  776.99   11.95
  -1  -1   0  751.75   11.90
   1  -1   0  703.22   10.90
   1  -1   0  717.24   10.84
   1   1   0  790.64    9.69
   1  -1   0  725.49    9.00
  -1   1   0  742.24   10.48
  -1   1   0  700.12   10.58
  -1   1   0  832.87   11.54
   1   1   1 1341.66   13.90
   1  -1   1 1120.34   13.44
   1  -1   1 1155.16   13.22
  -1   1  -1 1165.13   13.26
   1  -1   1 1101.34   13.29
  -1  -1  -1 1135.47   12.50
  -1   1  -1 1133.27   14.44
   1   1   1 1187.57   11.82
   1   1   1 1248.03   16.59
   1  -1   1 1109.88   14.98
   1  -1   1 1171.95   11.81
  -1   1  -1 1330.91   15.54
  -1   1  -1 1264.95   14.07
  -1   1  -1 1166.82   13.30
  -1  -1  -1 1176.95   12.12
  -1   1  -1 1146.09   11.97
  -1   1  -1 1135.11   13.96
   1  -1   1 1175.49   14.21
   1   1   1 1183.50   11.73
  -1  -1  -1 1193.80   16.16
  -1  -1  -2  457.23    8.56
  -1  -1  -2  491.88   10.94
  -1   1  -2  464.00    8.33
   1  -1   2  469.86    9.01
   1  -1   2  435.60    8.20
   1  -1   2  451.21   10.07
   1   1   2  518.33   11.09
   1   1   2  497.92    8.36
  -1   1  -2  467.39    9.90
   1  -1   2  455.97    8.94
  -1   1  -2  460.72    9.28
   1  -1   2  490.76    8.30
   1  -1   2  475.14    8.78
  -1  -1  -2  454.34    8.18
  -1   1  -2  467.10    8.73
   1   1   2  501.96    8.33
   1  -1   2  482.96    9.46
  -1   1  -3    0.77    0.45
   1   1   3    1.13    0.47
   1  -1   3    0.98    0.44
  -1  -1  -3    1.31    0.59
  -1  -1  -3    1.19    0.49
   1   1   3    0.72    0.37
   1  -1   3    1.06    0.54
   1  -1   3    1.20    0.43
  -1   1  -3    1.55    0.55
   1  -1   3    0.91    0.46
   1  -1   3    1.34    0.54
   1  -1   3    1.01    0.50
   1   1   3    1.42    0.66
   1  -1   3    1.79    0.55
  -1  -1  -4  565.16   11.44
  -1  -1  -4  547.71   10.73
   1  -1   4  627.66   11.10
   1  -1   4  513.36    9.07
   1   1   4  623.41   11.15
   1  -1   4  571.49   10.33
  -1   1  -4  601.36   11.29
   1  -1   4  604.61   12.14
   1   1   4  637.90   11.58
  -1   1  -4  594.09   13.14
   1   1   4  642.70   13.74
  -1   1  -4  589.19   11.27
   1  -1   4  570.03   12.42
   1  -1   4  576.22   11.20
   1   1   5 8444.18   52.92
  -1   1  -5 8541.79   45.81
   1   1   5 8707.23   46.51
   1   1   5 8783.65   45.91
  -1  -1  -5 7441.62   42.98
   1  -1   5 7595.61   42.47
   1  -1   5 8482.55   45.13
  -1  -1  -5 8411.81   45.29
   1  -1   5 7457.34   37.79
  -1   1  -5 7986.40   36.70
  -1   1  -5 8448.60   43.31
  -1   1  -5 8027.23   45.40
  -1   1  -5 7310.62   43.50
  -1  -1  -5 7606.61   46.31
  -1   1  -5 7463.18   30.40
   1   1   5 9113.61   53.85
  -1   1  -5 9999.00  134.44
  -1  -1  -5 8376.54   54.14
   1  -1   5 7773.52   48.08
  -1   1  -5 7456.93   57.38
  -1   1  -5 7800.17   50.75
   1  -1   5 8343.11   47.94
  -1   1  -6   75.45    4.71
  -1  -1  -6   86.34    4.11
   1  -1   6   75.19    3.92
   1   1   6   78.94    3.33
   1   1   6   87.10    5.54
   1  -1   6   83.11    5.98
  -1  -1  -6   75.70    5.45
   1  -1   6   74.37    3.19
   1  -1   6   80.31    4.98
   1   1   6   83.50    4.85
  -1   1  -6   73.89    3.77
  -1   1  -6   78.72    4.50
  -1   1  -6   81.66    4.84
  -1  -1  -6   81.75    4.67
   1  -1   6   83.85    4.74
  -1  -1  -6   68.98    4.77
   1   1   6   81.49    5.50
  -1  -1  -6   76.53    4.20
  -1   1  -6   80.16    4.95
   1  -1   6   81.72    4.17
  -1   1  -6   80.55    5.61
  -1  -1  -6   79.62    4.80
  -1  -1  -6   72.58    2.59
   1  -1   6   83.67    5.35
   1  -1   6   61.27    3.26
  -1   1  -6   67.15    5.79
  -1   1  -6   73.83    4.19
   1   1   6   84.34    4.80
  -1   1  -6   78.03    3.29
   1   1   6   99.09    6.60
   1  -1   7 2228.13   33.69
   1  -1   7 2188.30   28.02
  -1  -1  -7 2102.03   30.55
  -1   1  -7 1979.98   17.32
   1   1   7 1800.73   26.29
  -1   1  -7 1935.96   20.36
  -1  -1  -7 1949.34   25.76
   1  -1   7 2122.69   28.20
   1   1   7 2247.97   27.33
   1   1   7 2060.33   18.10
  -1  -1  -7 1849.08   14.88
  -1  -1  -7 2082.20   21.60
  -1   1  -7 1979.84   23.33
  -1  -1  -7 1921.15   27.07
  -1  -1  -7 1912.50   22.38
   1  -1   7 2145.27   21.97
   1  -1   7 1986.94   17.63
  -1   1  -7 2049.34   27.10
   1  -1   7 2237.83   26.35
  -1   1  -7 2032.85   24.17
  -1   1  -7 2090.61   25.94
  -1   1  -7 1669.80   30.62
   1   1   7 2671.41   36.90
   1   1   7 2252.81   26.57
   1  -1   7 1733.53   18.91
  -1   1  -7 1896.52   25.08
   1   1   7 2228.18   29.08
  -1   1  -7 2039.39   29.72
  -1  -1  -7 1995.16   24.01
   1  -1   8   66.89    4.34
   1   1   8  108.18    6.68
   1  -1   8   92.93    4.40
   1   1   8   79.67    5.86
   1   1   8  107.01    6.28
  -1   1  -8   97.91    5.54
   1   1   8  102.00    6.19
   1  -1   8  102.45    4.87
   1   1   8  130.85    8.65
   1   1   8  102.13    4.32
  -1   1  -8   81.52    6.99
  -1   1  -8  100.68    6.45
   1  -1   8  111.20    6.30
  -1  -1  -8   97.97    6.98
  -1  -1  -8   90.86    6.39
  -1  -1  -8   92.99    6.03
  -1   1  -8   99.94    7.06
  -1   1  -8   96.92    4.05
  -1   1  -8   98.27    5.61
  -1  -1  -8   89.03    3.67
  -1  -1  -8   97.10    5.52
  -1  -1  -8   97.60    5.39
  -1  -1  -8  101.90    5.12
   1  -1   8  103.30    6.41
   1  -1   8  117.82    8.13
   1  -1   8  102.76    6.49
   1  -1   8   99.00    4.22
  -1  -1  -9   33.24    3.38
   1   1   9   38.51    4.08
  -1  -1  -9   35.36    3.19
   1  -1   9   40.04    5.09
  -1   1  -9   32.33    3.37
  -1   1  -9   32.86    4.57
   1   1   9   37.86    2.78
   1   1   9   26.65    3.55
   1  -1   9   35.50    2.70
   1  -1   9   26.48    2.88
  -1   1  -9   32.49    2.46
   1  -1   9   32.26    3.45
  -1   1  -9   36.90    3.67
  -1  -1  -9   34.72    3.44
   1   1   9   45.45    5.40
   1  -1   9   40.26    2.97
   1   1  10   28.26    4.65
   1  -1  10   16.95    2.39
   1  -1  10   21.62    2.96
   1   1  10   21.26    2.22
   1   1  10   15.17    2.83
  -1   1 -10   20.35    2.88
  -1  -1 -10   18.62    2.49
  -1  -1 -10   17.88    2.62
  -1   1 -10   19.42    1.98
   1  -1  10   15.09    3.40
   1  -1  10   15.08    2.02
  -1   1 -10   16.85    3.37
  -1  -1 -10   18.56    2.62
   1  -1  10   18.64    2.06
  -1   1 -10   20.02    2.84
   1  -1  11  189.57    8.29
  -1   1 -11  200.45   12.53
  -1  -1 -11  188.65    8.57
  -1   1 -11  182.20    6.37
   1   1  11  139.39    8.80
  -1   1 -11  187.16    9.18
  -1  -1 -11  175.92    8.66
   1  -1  11  166.55    7.04
   1  -1  11  191.81    7.06
  -1  -1 -11  167.56    8.18
  -1   1 -11  186.29    9.21
   1   1  11  201.00    7.24
   1   1  11  233.02   13.63
   1  -1  11  225.57    9.95
  -1  -1 -12   12.16    2.33
  -1  -1 -12   14.54    2.65
   1  -1  12   15.72    2.11
  -1   1 -12   19.08    3.97
   1   1  12   12.22    2.77
   1   1  12   18.51    2.32
   1  -1  12   21.93    3.28
  -1  -1 -12   16.30    2.71
   1   1  12   17.00    2.25
   1  -1  12   16.22    2.32
   1  -1  12   20.16    2.81
  -1   1 -12   14.62    2.75
   1   1  12   18.94    4.12
  -1   1 -12   16.18    2.89
  -1   1 -12   14.77    1.91
   1   1  13 1066.47   18.46
   1  -1  13 1506.80   28.72
   1   1  13 1090.69   18.52
  -1  -1 -13  879.24   21.88
  -1   1 -13 1248.89   34.01
   1  -1  13 1008.49   17.92
   1  -1  13 1140.76   22.17
   1   1  13 1270.28   35.14
   1   1  13  786.44   22.82
  -1   1 -13  925.31   15.63
  -1   1 -13  979.73   23.49
   1  -1  13 1014.46   19.04
  -1  -1 -13  962.37   21.47
  -1   1 -13  920.15   22.88
  -1   1 -14  152.78   12.32
   1   1  14  131.22    6.56
   1  -1  14  186.12   10.67
   1   1  14  111.11    8.86
  -1  -1 -14  117.12    7.91
  -1   1 -14  112.07    5.63
  -1  -1 -14  103.42    7.89
  -1   1 -14  113.04    8.41
   1  -1  14  157.13    8.66
   1   1  14  146.10   12.49
   1   1  14  129.99    6.81
   1  -1  14  125.70    6.62
   1  -1  14  143.38    7.47
  -1   1 -14  115.59    8.53
   1   1  15  107.87   11.11
  -1   1 -15  113.37   11.08
   1  -1  15   89.48    5.87
   1   1  15  103.05    8.89
  -1   1 -15   83.14    5.04
   1   1  15   94.79    5.74
   1   1  15   92.22    6.02
  -1   1 -15   78.50    7.35
   1  -1  15   99.50    8.43
   1  -1  15  113.30    7.04
  -1   1 -15   79.88    7.40
  -1  -1 -15   76.48    7.09
  -1  -1 -15   77.98    6.68
   1  -1  15  124.89    8.06
  -1   1 -16    1.34    1.00
   1  -1  16    1.82    0.85
   1  -1  16    3.36    1.48
   1  -1  16    1.68    0.75
  -1  -1 -16    1.30    1.09
  -1   1 -16    1.51    0.75
   1  -1  16    0.87    0.48
  -1   1 -16    1.13    1.02
  -1  -1 -16    2.91    2.02
   1   1  16    0.98    1.05
   1   1  16    1.65    1.17
   1   1  16    1.38    0.69
  -1  -1 -16    1.83    0.93
  -1   1 -16    1.62    1.05
   1   1  17    6.26    1.69
  -1   1 -17    5.63    2.18
   1  -1  17    6.61    1.77
   1  -1  17    7.41    1.95
   1   1  17    6.93    2.97
  -1  -1 -17    8.44    2.49
  -1  -1 -17    7.46    2.66
   1   1  17    5.94    2.37
  -1  -1 -17    4.57    1.64
   1  -1  17    3.59    2.64
   1   1  18    6.94    1.89
  -1   1 -18    6.92    2.39
   1  -1  18   14.77    3.18
  -1  -1 -18    6.76    2.45
   1  -1  18    9.08    2.45
   1  -1  18    6.29    1.83
   1   1  18    8.97    3.34
   1   1  18    8.40    2.90
   1  -1  19  229.75   11.89
   1   1  19  401.05   24.22
   1   1  19  327.43   18.53
   1  -1  19  330.95   13.44
   1  -1  19  383.97   17.04
  -1   1 -19  283.81   16.61
   1  -1  19  357.21   23.84
  -1  -1 -19  282.48   15.35
   1   1  19  339.98   13.63
   1   1  20    0.62    0.66
   1  -1  20    0.57    0.93
  -1   1 -20   -0.06    0.87
   1   1  20    0.92    1.11
  -1  -1 -20    1.14    1.11
  -1  -1 -21   25.49    4.97
   1   1  21   30.89    6.03
  -1   1 -21   20.99    4.17
  -1  -1 -21   20.11    4.29
   1  -1  21   54.39    7.25
  -1   1 -21   25.44    5.29
  -1   1 -21   25.67    5.49
  -1   1 -21   22.10    4.25
  -1  -1 -21   23.33    5.28
   1   1  21   27.66    6.36
   1   1  21   26.47    4.37
   1   1  21   32.90    4.54
  -1   1 -21   25.81    5.07
  -1  -1 -21   22.92    4.52
   1   1  21    1.54    1.81
   1  -1  21   32.03    4.64
  -1   1 -21   24.94    4.92
  -1  -1 -21   22.43    4.98
   1  -1  21   32.90    4.57
   1   1  22    1.33    0.89
   1  -1  22    0.77    0.94
  -1   1 -22    1.32    0.65
  -1   1 -22    2.49    1.71
   1  -1  22    3.90    2.47
   1   1  22    1.51    1.52
  -1   1 -22    0.68    0.61
  -1   1 -22    1.27    1.42
  -1  -1 -22    1.28    1.16
  -1   1 -22    0.43    0.69
  -1  -1 -22    0.59    0.54
  -1   1 -22    0.61    0.36
   1  -1  22    1.57    1.03
   1   1  22    1.00    0.72
  -1  -1 -22    0.90    1.27
  -1  -1 -22    0.60    1.28
   1   1  22   -0.06    1.09
  -1  -1 -22    1.03    1.18
  -1  -1 -22    1.28    1.33
  -1   1 -23    6.32    2.46
   1  -1  23   11.51    2.77
  -1   1 -23   10.38    3.15
  -1   1 -23    6.28    2.71
  -1   1 -23    8.05    2.71
  -1  -1 -23    9.18    2.86
   1   1  23    8.85    3.66
  -1  -1 -23    9.82    3.47
   1   1  23   -0.49    1.44
   1   1  23    9.38    2.65
  -1  -1 -23    4.77    2.21
  -1  -1 -23   12.55    3.18
  -1  -1 -23    9.04    3.28
  -1   1 -23    6.35    2.35
   1   1  24    2.32    1.39
  -1  -1 -24    1.51    1.10
   1  -1  24    1.79    1.04
  -1   1 -24    1.43    1.27
  -1  -1 -24    1.42    1.31
  -1   1 -24    3.64    2.21
  -1   1 -24    1.86    1.25
  -1   1 -24    3.52    1.68
  -1  -1 -24    2.40    1.86
   1   1  24    2.38    2.08
  -1  -1 -24    2.20    2.23
  -1  -1 -24    2.55    1.51
   1   1  24    1.03    1.06
  -1   1 -24    1.76    1.48
  -1  -1 -25   34.36    5.41
   1   1  25   31.33    6.76
   1  -1  25   40.55    5.13
  -1  -1 -25   30.48    5.66
   1  -1  25   61.71    9.48
  -1   1 -25   41.50    5.59
  -1  -1 -25   39.62    6.86
  -1   1 -25   25.28    5.38
   1   1  25   32.64    4.80
  -1   1 -25   29.59    4.93
  -1  -1 -25   42.67    5.62
  -1  -1 -25   28.21    5.07
  -1   1 -25   28.21    5.26
  -1   1 -25   32.34    5.59
  -1   1 -26    8.31    2.50
   1  -1  26    0.53    1.24
  -1   1 -26    6.66    2.38
  -1   1 -26    5.13    1.97
  -1  -1 -26    5.11    1.99
  -1  -1 -26    4.84    2.38
  -1   1 -26    4.65    2.14
  -1  -1 -26    8.74    2.48
  -1  -1 -26    6.49    2.52
   1   1  26    6.56    3.08
  -1  -1 -26    5.96    2.23
   1  -1  26    8.94    2.39
   1  -1  26    8.36    3.42
   1   1  26    0.26    0.83
   1   1  26    7.08    2.19
  -1   1 -26    5.93    2.70
  -1   1 -27    3.99    1.94
  -1   1 -27    2.57    1.49
  -1  -1 -27    3.27    1.69
  -1   1 -27    6.11    1.98
   1   1  27    2.87    1.43
   1  -1  27    6.42    2.20
  -1  -1 -27    4.85    1.76
  -1   1 -27    3.99    1.56
   1  -1  27    4.42    2.41
  -1  -1 -27    3.02    1.56
   1   1  27   -0.05    0.83
   1   1  27    3.68    1.37
   1  -1  27    0.55    0.92
  -1  -1 -27    1.00    0.40
  -1   1 -27    4.75    1.88
   1  -1  27    4.47    1.60
  -1  -1 -27    3.95    2.08
   1  -1  28    0.59    0.63
  -1   1 -28   -0.27    0.68
   1  -1  28    0.49    0.50
  -1  -1 -28    0.73    0.54
  -1  -1 -28    1.02    0.80
  -1   1 -28    1.66    1.60
   1  -1  28    0.07    0.63
   1   1  28    0.15    0.39
  -1  -1 -28   -0.09    0.27
   1  -1  28    0.27    0.51
  -1   1 -28    0.47    0.79
  -1  -1 -28   -0.35    0.97
  -1   1 -28    0.59    1.15
  -1   1 -28    0.24    0.60
  -1  -1 -28    0.93    0.59
   1   1  28    0.06    0.40
   1  -1  29   -0.53    0.91
  -1   1 -29    1.32    0.84
   1   1  29    2.73    1.65
  -1   1 -29    0.74    0.48
[truncated: 1,832,015 more chars]
