# Supplementary material for: Crystal structures of p-substituted derivatives of 2,6-di­methyl­bromo­benzene with ½ ≤ Z′ ≤ 4
Source: Acta Crystallogr E Crystallogr Commun. 2016 Nov 8;72(Pt 12):1762–7. doi: 10.1107/S2056989016017485 (PMC5137603; doi:10.1107/S2056989016017485)
Supplement: Supplementary file 2 [file e-72-01762-1sup2.hkl]

data_1                                                                          
_shelx_title ' ciano-0 in P2(1)/m'                                              
_shelx_refln_list_code          4                                               
_shelx_F_calc_maximum      123.70                                               
_exptl_crystal_F_000       208.00                                               
_reflns_d_resolution_high  0.8136                                               
                                                                                
loop_                                                                           
 _space_group_symop_operation_xyz                                               
 'x, y, z'                                                                      
 '-x, y+1/2, -z'                                                                
 '-x, -y, -z'                                                                   
 'x, -y-1/2, z'                                                                 
                                                                                
_cell_length_a     4.0382                                                       
_cell_length_b     8.9362                                                       
_cell_length_c    12.1015                                                       
_cell_angle_alpha  90.000                                                       
_cell_angle_beta   93.763                                                       
_cell_angle_gamma  90.000                                                       
                                                                                
_shelx_F_squared_multiplier     1.000                                           
                                                                                
loop_                                                                           
 _refln_index_h                                                                 
 _refln_index_k                                                                 
 _refln_index_l                                                                 
 _refln_F_squared_calc                                                          
 _refln_F_squared_meas                                                          
 _refln_F_squared_sigma                                                         
 _refln_observed_status                                                         
   1   0   0         30.49         22.03         1.53 o                         
   2   0   0         81.06         74.75         4.07 o                         
   3   0   0         15.26         21.02         2.95 o                         
   4   0   0        145.36        166.81         7.31 o                         
   1   1   0        602.60        582.85         4.05 o                         
   2   1   0       1002.96       1013.96         9.97 o                         
   3   1   0        218.08        248.61         7.35 o                         
   4   1   0          0.67          0.86         0.48 o                         
   0   2   0       4010.58       3851.01        26.30 o                         
   1   2   0       2623.71       2611.60        10.15 o                         
   2   2   0         11.42         24.03         9.42 o                         
   3   2   0         64.35         71.28         4.05 o                         
   4   2   0         57.53         62.11         3.52 o                         
   1   3   0        840.30        882.55         7.76 o                         
   2   3   0        282.25        270.33         5.22 o                         
   3   3   0        130.24        139.29         3.93 o                         
   4   3   0          3.87          3.92         1.13 o                         
   0   4   0       1496.41       1470.69        32.57 o                         
   1   4   0       1166.28       1260.39        20.78 o                         
   2   4   0         26.54         23.65         3.02 o                         
   3   4   0          5.22          5.94         0.77 o                         
   4   4   0         18.98         18.73         1.67 o                         
   1   5   0         34.98         32.55         1.72 o                         
   2   5   0        177.24        118.97        34.54 o                         
   3   5   0         30.90         32.78         2.16 o                         
   4   5   0          0.20          0.28         0.64 o                         
   0   6   0        665.93        709.60        12.51 o                         
   1   6   0         49.73         48.79         2.39 o                         
   2   6   0          5.70          5.40         1.33 o                         
   3   6   0          3.21          2.50         0.66 o                         
   4   6   0          9.53         10.05         2.15 o                         
   1   7   0         32.55         30.55         2.09 o                         
   2   7   0          7.28          8.14         1.40 o                         
   3   7   0          8.33          9.95         1.14 o                         
   0   8   0        202.13        198.36         9.45 o                         
   1   8   0          0.31          4.79         4.59 o                         
   2   8   0          0.89          2.28         0.83 o                         
   3   8   0          0.06          0.32         0.38 o                         
   1   9   0          0.61          0.30         0.52 o                         
   2   9   0          4.79          4.05         0.73 o                         
   0  10   0          3.42          3.25         1.00 o                         
   1  10   0          3.90          5.39         0.91 o                         
   2  10   0          1.01          1.11         0.64 o                         
  -4   0   1         50.19         58.70         4.26 o                         
  -3   0   1         13.59         18.29         2.77 o                         
  -2   0   1          6.20          7.70         4.62 o                         
  -1   0   1       3117.59       2882.28        21.85 o                         
   0   0   1       1103.10       1131.27         6.90 o                         
   1   0   1          5.80          3.49         0.32 o                         
   2   0   1         10.36         14.42         1.87 o                         
   3   0   1        360.21        410.08        13.34 o                         
   4   0   1         49.11         58.18         4.34 o                         
  -4   1   1         38.35         41.77         3.68 o                         
  -3   1   1        253.37        283.25         8.68 o                         
  -2   1   1        746.06        746.21         7.25 o                         
  -1   1   1       3853.21       4046.68        13.42 o                         
   0   1   1       2370.44       2301.62         9.08 o                         
   1   1   1       1361.74       1266.19        14.74 o                         
   2   1   1        769.69        767.04        13.22 o                         
   3   1   1        183.48        201.52         6.81 o                         
   4   1   1          9.28         10.57         1.50 o                         
  -4   2   1         38.21         46.06         4.50 o                         
  -3   2   1         36.07         42.65         3.11 o                         
  -2   2   1        164.66        166.51         3.55 o                         
  -1   2   1        576.65        543.74         3.77 o                         
   0   2   1        528.89        499.26        10.43 o                         
   1   2   1        435.83        414.83         3.97 o                         
   2   2   1         98.84        103.49         2.92 o                         
   3   2   1        206.70        232.89         7.44 o                         
   4   2   1         43.70         49.61         3.19 o                         
  -4   3   1         17.39         18.91         2.95 o                         
  -3   3   1         69.53         67.51         4.03 o                         
  -2   3   1        995.56       1043.02        28.73 o                         
  -1   3   1        346.16        364.37         4.16 o                         
   0   3   1         83.34         88.90         1.72 o                         
   1   3   1       1707.53       1734.04        14.43 o                         
   2   3   1        260.80        213.61         4.80 o                         
   3   3   1         83.97         86.18         2.59 o                         
   4   3   1          0.04          0.36         0.34 o                         
  -4   4   1         11.31          9.60         3.35 o                         
  -3   4   1          7.34          6.54         0.74 o                         
  -2   4   1         15.03         14.35         2.48 o                         
  -1   4   1        345.48        339.58         5.57 o                         
   0   4   1        604.98        603.59         6.53 o                         
   1   4   1          5.34          7.88         1.09 o                         
   2   4   1          2.58          2.28         2.21 o                         
   3   4   1         61.19         60.66         2.39 o                         
   4   4   1         37.13         40.18         3.74 o                         
  -4   5   1          3.35          3.34         0.93 o                         
  -3   5   1         34.89         34.16         2.17 o                         
  -2   5   1        253.57        143.11        59.10 o                         
  -1   5   1         49.13         50.69         2.16 o                         
   0   5   1          3.22          6.26         1.13 o                         
   1   5   1        436.07        457.51         9.01 o                         
   2   5   1        121.88         95.86        17.08 o                         
   3   5   1         11.42         11.26         1.28 o                         
   4   5   1          0.12          1.00         0.44 o                         
  -4   6   1          4.46          4.67         0.74 o                         
  -3   6   1          1.09          0.66         0.38 o                         
  -2   6   1          7.77          5.95         1.59 o                         
  -1   6   1         72.30         74.06         3.41 o                         
   0   6   1         28.91         29.29         1.83 o                         
   1   6   1         21.33         19.18         1.51 o                         
   2   6   1          2.73          2.10         0.73 o                         
   3   6   1         28.25         23.40         3.56 o                         
   4   6   1          2.19          2.83         0.57 o                         
  -3   7   1          3.96          4.04         0.73 o                         
  -2   7   1          3.58          4.15         0.66 o                         
  -1   7   1        260.66        249.71         4.82 o                         
   0   7   1        215.70        205.56         5.34 o                         
   1   7   1          5.29          6.24         0.73 o                         
   2   7   1          9.35         10.77         1.56 o                         
   3   7   1         19.71         20.79         1.63 o                         
  -3   8   1          0.50          0.22         1.64 o                         
  -2   8   1          0.97          1.20         0.43 o                         
  -1   8   1         11.90         12.81         1.63 o                         
   0   8   1          0.10         -0.29         0.29 o                         
   1   8   1          5.54          6.85         1.83 o                         
   2   8   1          1.15          1.03         0.45 o                         
   3   8   1          3.50          3.63         0.58 o                         
  -2   9   1          1.91          2.50         0.75 o                         
  -1   9   1          7.56          6.36         1.17 o                         
   0   9   1          1.41          2.26         1.07 o                         
   1   9   1          5.32          6.00         1.77 o                         
   2   9   1          1.44          1.40         0.56 o                         
  -1  10   1          0.25          0.20         0.45 o                         
   0  10   1          0.44          0.78         0.34 o                         
   1  10   1          0.73          1.30         0.48 o                         
   2  10   1          0.44          0.39         0.53 o                         
  -4   0   2          6.59          7.23         2.37 o                         
  -3   0   2          2.95          2.29         0.97 o                         
  -2   0   2          1.99          1.61         0.46 o                         
  -1   0   2      15302.23      12992.15        35.14 o                         
   0   0   2        168.17        169.94         3.78 o                         
   1   0   2        143.03        147.22         3.12 o                         
   2   0   2         16.81         16.56         2.06 o                         
   3   0   2        598.01        668.20        17.68 o                         
   4   0   2         44.86         48.32         5.85 o                         
  -4   1   2         27.58         33.54         2.45 o                         
  -3   1   2        207.02        235.29         6.92 o                         
  -2   1   2        437.68        456.52         5.70 o                         
  -1   1   2        589.42        672.53         9.45 o                         
   0   1   2        821.53        861.69        13.57 o                         
   1   1   2       2922.92       2896.65        13.49 o                         
   2   1   2       1082.69       1079.34         9.96 o                         
   3   1   2          3.05          4.74         2.78 o                         
   4   1   2          6.97          7.82         1.34 o                         
  -4   2   2         12.50         12.25         1.75 o                         
  -3   2   2          1.02          0.98         0.52 o                         
  -2   2   2        427.81        420.00         5.68 o                         
  -1   2   2       2110.60       2230.22         9.09 o                         
   0   2   2       4024.12       3875.53        11.99 o                         
   1   2   2        138.09        127.96         2.50 o                         
   2   2   2        224.64        219.65         4.23 o                         
   3   2   2        221.16        244.17         7.82 o                         
   4   2   2         55.84         63.87         3.65 o                         
  -4   3   2         13.35         14.46         1.84 o                         
  -3   3   2        113.33        122.59         3.57 o                         
  -2   3   2        143.54        137.77         4.79 o                         
  -1   3   2         13.39         14.81         1.35 o                         
   0   3   2       2150.04       2230.02        33.54 o                         
   1   3   2        444.26        382.19         5.14 o                         
   2   3   2        584.02        563.88        37.22 o                         
   3   3   2         30.83         32.84         1.77 o                         
   4   3   2         30.81         29.68         2.50 o                         
  -4   4   2          1.25          0.98         0.60 o                         
  -3   4   2         21.02         20.48         1.18 o                         
  -2   4   2        278.14        245.97        10.43 o                         
  -1   4   2        753.08        756.07         8.87 o                         
   0   4   2       1356.39       1455.22        12.03 o                         
   1   4   2         11.41         19.55         1.49 o                         
   2   4   2         14.87         13.46         1.26 o                         
   3   4   2         89.73         89.12         5.75 o                         
   4   4   2         41.43         47.11         2.96 o                         
  -4   5   2          4.00          2.79         2.29 o                         
  -3   5   2         52.90         52.32         7.17 o                         
  -2   5   2         11.66          7.00         1.88 o                         
  -1   5   2          4.88          6.58         1.17 o                         
   0   5   2        143.56        138.59         4.29 o                         
   1   5   2        380.15        372.10        10.42 o                         
   2   5   2        125.78        134.25        12.27 o                         
   3   5   2          3.32          3.90         1.07 o                         
   4   5   2          5.05          5.30         0.92 o                         
  -4   6   2          0.60          0.29         0.35 o                         
  -3   6   2          0.21          0.30         0.32 o                         
  -2   6   2          3.77          3.23         0.83 o                         
  -1   6   2        364.88        384.93         7.88 o                         
   0   6   2         95.05         97.80         3.91 o                         
   1   6   2         17.56         21.38         2.38 o                         
   2   6   2         11.71          8.98         1.33 o                         
   3   6   2         30.46         26.20         6.74 o                         
   4   6   2          4.30          6.02         1.16 o                         
  -3   7   2          0.99          1.34         0.51 o                         
  -2   7   2         34.86         34.27         2.53 o                         
  -1   7   2         41.85         40.19         1.96 o                         
   0   7   2         21.21         22.24         1.78 o                         
   1   7   2         20.50         24.49         1.50 o                         
   2   7   2         43.93         42.67         3.85 o                         
   3   7   2          0.24          0.12         0.55 o                         
  -3   8   2          0.29          1.36         1.02 o                         
  -2   8   2          3.61          3.71         1.79 o                         
  -1   8   2        115.80        116.85         6.03 o                         
   0   8   2          2.56          4.14         1.04 o                         
   1   8   2          0.64          0.99         0.80 o                         
   2   8   2          0.24          0.61         0.37 o                         
   3   8   2          7.88          7.78         0.88 o                         
  -2   9   2          0.02          0.47         0.50 o                         
  -1   9   2          2.68          1.29         0.49 o                         
   0   9   2          0.14          0.51         0.58 o                         
   1   9   2          9.23          6.60         1.86 o                         
   2   9   2          3.16          3.88         0.96 o                         
  -1  10   2          1.68          1.48         0.48 o                         
   0  10   2          4.48          4.98         0.92 o                         
   1  10   2          0.34          0.70         0.43 o                         
  -4   0   3          2.62          2.07         1.77 o                         
  -3   0   3          0.10          0.25         0.31 o                         
  -2   0   3       2044.95       2186.38        28.08 o                         
  -1   0   3        324.57        291.63        28.02 o                         
   0   0   3        224.44        230.52         5.55 o                         
   1   0   3         93.83        108.72         1.69 o                         
   2   0   3       1187.07       1244.67        18.59 o                         
   3   0   3        170.04        186.06         9.71 o                         
   4   0   3         21.36         27.42         3.94 o                         
  -4   1   3         37.01         40.51         3.34 o                         
  -3   1   3        167.90        180.69         4.79 o                         
  -2   1   3       1101.15       1237.46        10.73 o                         
  -1   1   3        168.09        201.37         3.53 o                         
   0   1   3       1149.84       1144.47         9.52 o                         
   1   1   3       1279.37       1206.59         5.47 o                         
   2   1   3        473.15        451.06         6.81 o                         
   3   1   3          6.48          9.74         1.95 o                         
   4   1   3         32.93         42.13         3.42 o                         
  -4   2   3          7.00          7.60         1.40 o                         
  -3   2   3         46.73         51.74         6.15 o                         
  -2   2   3        526.38        537.90         8.22 o                         
  -1   2   3        974.44       1024.22        10.57 o                         
   0   2   3        703.33        717.71         5.74 o                         
   1   2   3         61.01         62.73         1.86 o                         
   2   2   3        517.55        492.65        11.65 o                         
   3   2   3        184.61        192.06         4.23 o                         
   4   2   3          5.30          4.97         0.88 o                         
  -4   3   3          7.63          6.89         1.05 o                         
  -3   3   3        227.88        217.74         7.05 o                         
  -2   3   3        191.32        181.92        10.05 o                         
  -1   3   3          0.88          3.35         0.72 o                         
   0   3   3        840.31        855.97        10.49 o                         
   1   3   3        487.39        451.57         6.56 o                         
   2   3   3        235.30        216.35        12.33 o                         
   3   3   3          0.17          0.43         0.39 o                         
   4   3   3         30.83         33.68         2.64 o                         
  -4   4   3          4.03          3.65         0.89 o                         
  -3   4   3         20.25         19.79         1.44 o                         
  -2   4   3        168.67        134.04        20.47 o                         
  -1   4   3        724.45        742.78        11.67 o                         
   0   4   3          9.51         17.62         1.41 o                         
   1   4   3         12.55         17.38         1.48 o                         
   2   4   3        125.21         85.67        23.26 o                         
   3   4   3        186.37        190.85         7.79 o                         
   4   4   3          2.08          1.23         0.42 o                         
  -4   5   3          4.34          3.39         1.52 o                         
  -3   5   3         55.28         41.83        11.80 o                         
  -2   5   3         52.15         35.03         4.44 o                         
  -1   5   3         25.66         36.26         8.95 o                         
   0   5   3        330.21        323.34         6.78 o                         
   1   5   3        230.56        243.40         6.18 o                         
   2   5   3         23.40         19.82         7.49 o                         
   3   5   3          2.27          2.36         0.67 o                         
   4   5   3          9.99         11.39         1.25 o                         
  -4   6   3          0.17          0.12         0.33 o                         
  -3   6   3          1.01          1.13         0.51 o                         
  -2   6   3         88.29         81.19         7.50 o                         
  -1   6   3         23.11         25.83         2.56 o                         
   0   6   3         43.51         40.69         2.71 o                         
   1   6   3          0.20          0.29         0.35 o                         
   2   6   3         76.90         67.61         4.20 o                         
   3   6   3          8.26          8.09         1.98 o                         
  -3   7   3          0.71          0.74         0.53 o                         
  -2   7   3        102.46        100.48         6.23 o                         
  -1   7   3         57.02         55.60         2.65 o                         
   0   7   3          3.43          4.16         0.64 o                         
   1   7   3         12.28         14.52         1.18 o                         
   2   7   3         41.59         41.82         2.90 o                         
   3   7   3          2.22          0.91         0.58 o                         
  -3   8   3          0.03          0.51         2.13 o                         
  -2   8   3         28.87         29.07         2.09 o                         
  -1   8   3          0.92          1.44         0.61 o                         
   0   8   3         10.21         12.60         1.81 o                         
   1   8   3          0.05         -0.24         0.46 o                         
   2   8   3         13.70         11.15         1.16 o                         
   3   8   3          0.05          0.04         0.17 o                         
  -2   9   3          4.94          4.50         0.80 o                         
  -1   9   3          0.33          0.21         0.37 o                         
   0   9   3          5.91          5.80         1.17 o                         
   1   9   3          2.31          1.87         1.55 o                         
   2   9   3          0.86          0.98         0.70 o                         
  -1  10   3          1.35          1.75         0.44 o                         
   0  10   3          1.86          2.00         0.52 o                         
   1  10   3          1.71          2.93         0.80 o                         
  -4   0   4          0.32          1.48         1.56 o                         
  -3   0   4          0.69          1.68         1.31 o                         
  -2   0   4       1759.21       1843.51       106.99 o                         
  -1   0   4        315.80        290.29        14.66 o                         
   0   0   4        114.42        104.34         6.53 o                         
   1   0   4         55.96         60.84         1.45 o                         
   2   0   4       1275.57       1336.00        20.92 o                         
   3   0   4        252.94        252.53         9.25 o                         
   4   0   4         14.95         13.86         2.88 o                         
  -4   1   4         26.57         25.42         2.48 o                         
  -3   1   4        216.66        235.99         7.60 o                         
  -2   1   4        182.88        207.82         5.15 o                         
  -1   1   4        458.08        486.98         9.44 o                         
   0   1   4       2677.56       2636.29        27.54 o                         
   1   1   4       2398.25       2344.26         8.31 o                         
   2   1   4          7.87          4.41         0.66 o                         
   3   1   4         29.16         32.52         1.76 o                         
   4   1   4         42.59         48.08         4.93 o                         
  -4   2   4          1.13          0.34         0.67 o                         
  -3   2   4         33.61         35.17         1.89 o                         
  -2   2   4        431.71        476.77        23.90 o                         
  -1   2   4       1318.59       1466.97        12.75 o                         
   0   2   4         90.23         90.91         4.28 o                         
   1   2   4        518.04        525.65         6.29 o                         
   2   2   4        528.37        468.57        16.79 o                         
   3   2   4        221.45        241.21         5.26 o                         
   4   2   4         15.56         15.21         1.55 o                         
  -4   3   4         29.32         25.04         4.72 o                         
  -3   3   4         38.45         35.87         2.52 o                         
  -2   3   4          1.45          2.04         1.23 o                         
  -1   3   4       1105.87       1266.18        29.92 o                         
   0   3   4        387.91        351.38         8.98 o                         
   1   3   4       1069.27       1138.91        13.03 o                         
   2   3   4        123.82         87.61         8.57 o                         
   3   3   4        139.01        139.54         4.58 o                         
   4   3   4          1.57          2.46         0.74 o                         
  -4   4   4          5.02          4.59         0.78 o                         
  -3   4   4         28.41         30.30         2.58 o                         
  -2   4   4        163.88        125.38        46.19 o                         
  -1   4   4        431.22        462.53         9.46 o                         
   0   4   4          0.90          0.67         0.38 o                         
   1   4   4         38.29         36.83         2.25 o                         
   2   4   4        262.62        143.60        39.77 o                         
   3   4   4        109.43        108.28         4.38 o                         
   4   4   4          3.25          5.05         0.87 o                         
  -4   5   4         10.47         10.63         4.47 o                         
  -3   5   4          7.07          6.01         1.11 o                         
  -2   5   4          0.09          0.17         0.64 o                         
  -1   5   4        163.78        165.80         6.39 o                         
   0   5   4        342.35        327.50         7.18 o                         
   1   5   4        214.64        224.19         6.22 o                         
   2   5   4         19.76         20.10         3.54 o                         
   3   5   4         25.94         21.89         2.76 o                         
   4   5   4          1.64          2.92         0.83 o                         
  -3   6   4          0.04          0.28         0.26 o                         
  -2   6   4         71.34         71.62         3.39 o                         
  -1   6   4         56.35         61.47         4.00 o                         
   0   6   4         14.87         19.18         1.93 o                         
   1   6   4         28.64         25.98         2.04 o                         
   2   6   4         52.64         50.10         3.27 o                         
   3   6   4         18.50         20.79         4.48 o                         
  -3   7   4         25.05         23.60         2.38 o                         
  -2   7   4         41.33         38.80         3.70 o                         
  -1   7   4          4.93          5.27         0.75 o                         
   0   7   4         19.61         22.52         1.48 o                         
   1   7   4        102.60         96.93         3.75 o                         
   2   7   4          1.62          1.32         0.89 o                         
   3   7   4          0.58          0.29         0.25 o                         
  -3   8   4          1.71          1.31         0.57 o                         
  -2   8   4         21.20         20.33         1.91 o                         
  -1   8   4          4.97          4.55         1.09 o                         
   0   8   4          0.01          0.54         0.50 o                         
   1   8   4          0.01          0.20         0.37 o                         
   2   8   4          9.04          8.04         1.23 o                         
  -2   9   4          2.33          1.82         0.63 o                         
  -1   9   4          0.14          0.21         0.47 o                         
   0   9   4          7.16          4.42         0.98 o                         
   1   9   4          7.01          7.94         1.95 o                         
   2   9   4          0.83          0.92         0.33 o                         
  -1  10   4          1.32          1.52         0.62 o                         
   0  10   4          0.02         -0.36         0.40 o                         
   1  10   4          0.00          0.03         0.50 o                         
  -4   0   5          3.01          4.06         2.38 o                         
  -3   0   5        584.86        616.93        36.56 o                         
  -2   0   5        195.33        146.15         8.96 o                         
  -1   0   5        517.84        523.75        10.31 o                         
   0   0   5        463.81        487.95         9.86 o                         
   1   0   5       1764.74       1868.86        14.59 o                         
   2   0   5        388.19        387.20        22.38 o                         
   3   0   5         82.97         80.04         3.92 o                         
   4   0   5          1.83          2.51         1.18 o                         
  -4   1   5         20.08         15.96         4.44 o                         
  -3   1   5        125.45        126.95         3.96 o                         
  -2   1   5          5.51          7.86         1.51 o                         
  -1   1   5        591.53        593.73        11.43 o                         
   0   1   5       1341.01       1337.73        14.41 o                         
   1   1   5        648.18        597.38         5.81 o                         
   2   1   5          5.44          4.22         0.84 o                         
   3   1   5         73.61         81.97         3.17 o                         
   4   1   5         42.11         43.80         4.43 o                         
  -4   2   5          3.97          3.88         0.98 o                         
  -3   2   5        151.43        162.95         4.37 o                         
  -2   2   5        515.51        550.57         9.44 o                         
  -1   2   5        392.47        422.54         7.49 o                         
   0   2   5          1.09          1.35         0.36 o                         
   1   2   5        585.77        586.83         8.10 o                         
   2   2   5        461.05        391.59        48.49 o                         
   3   2   5         30.45         31.13         2.20 o                         
   4   2   5          0.07          0.24         0.33 o                         
  -4   3   5         23.67         18.20         6.03 o                         
  -3   3   5         37.69         32.55         3.95 o                         
  -2   3   5          0.26          2.44         1.78 o                         
  -1   3   5        220.99        250.35         6.51 o                         
   0   3   5        682.63        675.74        10.40 o                         
   1   3   5        460.69        483.40         9.12 o                         
   2   3   5          0.39          1.27         0.87 o                         
   3   3   5         26.97         25.72         1.99 o                         
   4   3   5         24.00         30.31         2.26 o                         
  -4   4   5          4.86          4.92         0.92 o                         
  -3   4   5         39.98         34.92         2.48 o                         
  -2   4   5        364.03        252.51       125.68 o                         
  -1   4   5          3.91          2.19         0.75 o                         
   0   4   5         51.88         64.53         3.64 o                         
   1   4   5        108.01        105.32         4.76 o                         
   2   4   5        498.69        239.21        14.83 o                         
   3   4   5          4.27          2.17         1.26 o                         
   4   4   5          2.35          2.37         0.59 o                         
  -4   5   5          5.01          6.98         1.18 o                         
  -3   5   5         10.58          8.62         1.15 o                         
  -2   5   5          5.63          4.43         1.12 o                         
  -1   5   5        131.69        134.92         6.02 o                         
   0   5   5        230.78        256.96         7.17 o                         
   1   5   5         40.81         44.98         3.44 o                         
   2   5   5          8.24          9.75         0.96 o                         
   3   5   5          9.76          7.81         1.19 o                         
  -3   6   5         38.31         31.25         5.00 o                         
  -2   6   5         15.92         17.13         2.43 o                         
  -1   6   5         39.74         42.33         2.66 o                         
   0   6   5          2.86          6.09         1.20 o                         
   1   6   5         95.83         89.71         3.25 o                         
   2   6   5         22.68         25.31         1.90 o                         
   3   6   5          3.52          3.97         0.70 o                         
  -3   7   5         12.25         12.65         1.65 o                         
  -2   7   5          5.40          4.44         1.31 o                         
  -1   7   5          2.67          2.61         0.83 o                         
   0   7   5         18.96         22.94         1.81 o                         
   1   7   5         41.88         48.15         3.53 o                         
   2   7   5          0.18         -0.04         0.28 o                         
   3   7   5          1.74          1.68         0.44 o                         
  -3   8   5         16.61         17.05         1.87 o                         
  -2   8   5          0.30          0.23         0.26 o                         
  -1   8   5          6.73          6.14         1.48 o                         
   0   8   5          1.78          2.76         0.74 o                         
   1   8   5         22.20         19.91         2.15 o                         
   2   8   5          0.50          0.55         0.61 o                         
  -2   9   5          0.80          0.97         0.45 o                         
  -1   9   5          3.32          3.82         0.83 o                         
   0   9   5          2.85          2.49         0.72 o                         
   1   9   5          0.15          0.61         0.53 o                         
   2   9   5          0.53          1.06         0.43 o                         
  -1  10   5          1.15          1.02         0.60 o                         
   0  10   5          2.19          3.09         0.81 o                         
   1  10   5          1.14          0.94         0.39 o                         
  -4   0   6          1.57          2.39         1.03 o                         
  -3   0   6        148.80        124.52        15.20 o                         
  -2   0   6        166.69        106.77         8.20 o                         
  -1   0   6        112.81        125.33         5.70 o                         
   0   0   6        201.97        218.61         7.44 o                         
   1   0   6       1162.67       1148.62        12.63 o                         
   2   0   6        593.66        632.71        15.49 o                         
   3   0   6         47.86         41.94         3.53 o                         
   4   0   6          0.27          0.21         0.47 o                         
  -4   1   6         57.91         43.98         7.73 o                         
  -3   1   6         15.25         14.91         1.37 o                         
  -2   1   6         79.16         70.55         4.70 o                         
  -1   1   6        768.29        798.90        10.51 o                         
   0   1   6       1766.53       1827.54        12.66 o                         
   1   1   6         14.90         11.40         1.06 o                         
   2   1   6         84.74         82.85         3.56 o                         
   3   1   6        183.02        176.24         6.94 o                         
   4   1   6         27.84         25.24         3.30 o                         
  -4   2   6          2.49          1.72         0.93 o                         
  -3   2   6         56.86         51.84         6.68 o                         
  -2   2   6        255.99        285.63        10.59 o                         
  -1   2   6         37.30         40.56         2.55 o                         
   0   2   6        346.65        345.17         5.80 o                         
   1   2   6        602.10        598.66         8.09 o                         
   2   2   6        370.61        311.50        49.93 o                         
   3   2   6         75.07         73.27         3.37 o                         
   4   2   6          0.48          0.56         0.76 o                         
  -4   3   6          8.09          5.08         2.03 o                         
  -3   3   6          7.74          5.52         1.69 o                         
  -2   3   6        222.51        233.22         8.46 o                         
  -1   3   6        184.04        197.87         7.63 o                         
   0   3   6        780.82        786.15        12.12 o                         
   1   3   6        196.84        201.43         6.35 o                         
   2   3   6        296.61        160.73        82.66 o                         
   3   3   6         22.31         22.06         2.68 o                         
   4   3   6         29.45         31.72         3.09 o                         
  -4   4   6          1.60          2.39         0.61 o                         
  -3   4   6         29.47         26.70         2.65 o                         
  -2   4   6         60.24         51.90        13.24 o                         
  -1   4   6         21.99         26.04         2.51 o                         
   0   4   6         37.75         33.30         2.78 o                         
   1   4   6        409.87        403.81         9.88 o                         
   2   4   6        106.65         94.40         8.44 o                         
   3   4   6         32.84         34.67         3.58 o                         
   4   4   6          0.01          0.02         0.27 o                         
  -4   5   6          2.82          3.57         0.99 o                         
  -3   5   6          1.44          0.67         0.55 o                         
  -2   5   6         49.73         54.59         3.28 o                         
  -1   5   6        118.61        121.67         5.95 o                         
   0   5   6        133.60        145.59         6.39 o                         
   1   5   6         46.47         51.49         3.84 o                         
   2   5   6         61.98         58.42         2.94 o                         
   3   5   6         16.42         16.70         1.61 o                         
  -3   6   6          6.04          6.72         0.92 o                         
  -2   6   6         17.03         17.79         2.13 o                         
  -1   6   6          8.50         10.20         1.33 o                         
   0   6   6         31.30         28.25         1.77 o                         
   1   6   6         43.35         44.18         2.52 o                         
   2   6   6         31.48         36.42         2.82 o                         
   3   6   6          8.12          8.47         1.24 o                         
  -3   7   6         11.49         11.67         1.44 o                         
  -2   7   6          0.24          0.44         1.06 o                         
  -1   7   6          6.04          6.93         1.79 o                         
   0   7   6        103.78        106.95         4.30 o                         
   1   7   6          2.38          0.61         0.47 o                         
   2   7   6          2.47          2.36         0.69 o                         
  -2   8   6          2.76          2.37         0.63 o                         
  -1   8   6          0.00          0.79         0.68 o                         
   0   8   6          0.85          1.00         0.46 o                         
   1   8   6          3.35          3.18         0.83 o                         
   2   8   6          9.02         10.07         1.12 o                         
  -2   9   6          0.26          0.46         0.32 o                         
  -1   9   6          1.91          1.28         0.52 o                         
   0   9   6          6.09          5.06         0.90 o                         
   1   9   6          0.35         -0.02         0.37 o                         
   0  10   6          0.11          0.32         0.53 o                         
  -4   0   7         83.59         72.70        32.42 o                         
  -3   0   7         42.10         40.07         7.95 o                         
  -2   0   7        163.93         62.78         6.62 o                         
  -1   0   7        200.51        231.96         8.79 o                         
   0   0   7       1237.80       1237.35        23.39 o                         
   1   0   7        646.84        598.54        16.14 o                         
   2   0   7        236.00        235.07        10.25 o                         
   3   0   7          0.07          0.22         0.76 o                         
   4   0   7          7.07          5.76         1.24 o                         
  -4   1   7          5.16          2.83         2.21 o                         
  -3   1   7          0.04          0.52         0.44 o                         
  -2   1   7        159.09        102.93         9.96 o                         
  -1   1   7        772.82        866.43        12.21 o                         
   0   1   7        425.39        417.12         6.68 o                         
   1   1   7         63.62         62.64         2.39 o                         
   2   1   7         78.28         88.65         3.72 o                         
   3   1   7         78.42         76.16         3.97 o                         
   4   1   7         23.60         22.44         2.48 o                         
  -4   2   7         19.77         16.87         2.73 o                         
  -3   2   7        107.43         70.99        12.19 o                         
  -2   2   7        112.38        109.48        10.12 o                         
  -1   2   7          3.00          2.59         0.75 o                         
   0   2   7        303.75        311.37         7.66 o                         
   1   2   7        690.83        681.66         9.40 o                         
   2   2   7        134.84        121.17         6.72 o                         
   3   2   7          0.79          1.29         0.45 o                         
   4   2   7          9.28          8.76         1.45 o                         
  -4   3   7          3.94          1.64         0.65 o                         
  -3   3   7          2.72          1.41         0.83 o                         
  -2   3   7         41.73         51.43         4.70 o                         
  -1   3   7        427.81        456.88        17.08 o                         
   0   3   7        456.04        481.97        10.25 o                         
   1   3   7          6.09          7.23         1.36 o                         
   2   3   7          1.33          1.14         0.34 o                         
   3   3   7         65.73         71.11         3.88 o                         
   4   3   7         13.48         16.31         1.82 o                         
  -4   4   7          3.67          4.51         0.95 o                         
  -3   4   7         80.69         63.71        10.65 o                         
  -2   4   7          6.19          7.59         1.13 o                         
  -1   4   7         25.26         30.65         2.86 o                         
   0   4   7         65.42         64.31         5.25 o                         
   1   4   7        665.53        671.37        13.39 o                         
   2   4   7          0.94          1.60         0.68 o                         
   3   4   7          5.62          6.14         1.08 o                         
  -3   5   7          0.06          0.37         0.46 o                         
  -2   5   7         26.34         30.33         2.77 o                         
  -1   5   7        120.36        133.81         4.58 o                         
   0   5   7         53.32         60.45         4.30 o                         
   1   5   7          6.49          9.14         1.26 o                         
   2   5   7          1.58          1.07         0.56 o                         
   3   5   7         21.31         20.91         1.75 o                         
  -3   6   7          4.18          4.39         0.85 o                         
  -2   6   7         13.12         13.78         1.83 o                         
  -1   6   7          3.59          6.61         1.52 o                         
   0   6   7         59.68         58.40         2.77 o                         
   1   6   7         42.42         50.90         4.30 o                         
   2   6   7         16.87         21.23         2.64 o                         
   3   6   7          0.05         -0.14         0.54 o                         
  -2   7   7          1.16          0.68         0.35 o                         
  -1   7   7         20.32         22.03         2.66 o                         
   0   7   7         16.48         21.37         1.88 o                         
   1   7   7          0.82          2.42         1.01 o                         
   2   7   7          2.28          1.99         0.58 o                         
  -2   8   7          1.57          1.72         0.46 o                         
  -1   8   7          3.39          3.65         1.03 o                         
   0   8   7         15.82         12.76         1.34 o                         
   1   8   7          3.10          3.62         1.00 o                         
   2   8   7          4.90          6.66         0.82 o                         
  -1   9   7          2.49          3.33         0.84 o                         
   0   9   7          0.03         -0.04         0.25 o                         
   1   9   7          1.10          0.82         0.36 o                         
  -4   0   8          6.66          4.71         1.60 o                         
  -3   0   8         36.98         37.12         8.40 o                         
  -2   0   8         64.83         15.44         3.46 o                         
  -1   0   8        133.06        169.42         8.50 o                         
   0   0   8        437.71        401.38        15.46 o                         
   1   0   8        519.90        520.09        14.98 o                         
   2   0   8         46.94         51.28         4.00 o                         
   3   0   8          1.82          0.63         0.64 o                         
  -4   1   8          0.58          0.46         0.61 o                         
  -3   1   8          7.08          6.57         1.14 o                         
  -2   1   8        134.22         90.00        12.74 o                         
  -1   1   8        618.45        720.96        14.11 o                         
   0   1   8         51.68         45.58         2.42 o                         
   1   1   8         78.50         76.99         3.33 o                         
   2   1   8        343.48        345.08         5.96 o                         
   3   1   8        105.87         97.20         4.43 o                         
  -4   2   8          5.79          6.56         0.93 o                         
  -3   2   8         35.54         24.24         6.55 o                         
  -2   2   8         27.41         23.88         2.62 o                         
  -1   2   8         77.44         82.14         4.39 o                         
   0   2   8        313.70        336.62         8.72 o                         
   1   2   8        249.92        261.30         6.32 o                         
   2   2   8        108.83        108.13         3.87 o                         
   3   2   8          1.43          0.48         0.33 o                         
  -4   3   8          2.80          1.99         0.51 o                         
  -3   3   8         25.08         18.53         4.61 o                         
  -2   3   8         44.36         45.85         9.44 o                         
  -1   3   8        281.40        311.48        16.92 o                         
   0   3   8        140.11        148.51         6.17 o                         
   1   3   8        214.33        212.55         7.49 o                         
   2   3   8         81.31         77.42         4.12 o                         
   3   3   8         86.27         86.32         4.02 o                         
  -3   4   8          3.74          3.56         1.09 o                         
  -2   4   8         20.54         24.46         2.76 o                         
  -1   4   8          7.03          5.77         1.06 o                         
   0   4   8        324.99        342.29         9.97 o                         
   1   4   8         20.28         20.39         1.84 o                         
   2   4   8         67.43         71.87         3.81 o                         
   3   4   8          0.16          0.02         0.25 o                         
  -3   5   8          6.68          7.18         1.40 o                         
  -2   5   8         24.00         25.12         2.45 o                         
  -1   5   8         46.54         53.60         3.34 o                         
   0   5   8         57.35         65.77         3.21 o                         
   1   5   8         46.03         43.35         3.97 o                         
   2   5   8         49.24         47.38         4.02 o                         
   3   5   8         19.55         17.90         1.45 o                         
  -3   6   8          2.75          3.61         0.83 o                         
  -2   6   8          4.82          4.76         1.03 o                         
  -1   6   8         14.94         15.19         2.20 o                         
   0   6   8         16.81         16.65         2.32 o                         
   1   6   8         21.02         24.06         2.90 o                         
   2   6   8          8.10          9.49         1.67 o                         
  -2   7   8          0.67          0.52         0.35 o                         
  -1   7   8         47.42         48.86         3.72 o                         
   0   7   8          0.34          0.49         0.52 o                         
   1   7   8          2.65          1.06         0.46 o                         
   2   7   8         11.48         11.73         1.59 o                         
  -2   8   8          0.24          0.07         0.21 o                         
  -1   8   8          1.98          2.02         0.76 o                         
   0   8   8          0.13          0.32         0.30 o                         
   1   8   8          8.93          9.95         1.52 o                         
  -1   9   8          2.37          1.95         0.70 o                         
  -3   0   9         24.65         21.51         3.87 o                         
  -2   0   9         38.22         17.66         3.95 o                         
  -1   0   9        355.68        421.83        14.63 o                         
   0   0   9        527.60        530.28        10.82 o                         
   1   0   9        349.61        340.12         9.06 o                         
   2   0   9         18.34         18.37         3.94 o                         
   3   0   9         13.31         14.81         2.04 o                         
  -3   1   9         17.83         15.55         1.72 o                         
  -2   1   9        226.49        222.02        27.00 o                         
  -1   1   9        127.97        136.45         5.93 o                         
   0   1   9         44.45         45.35         2.22 o                         
   1   1   9         75.25         72.16         2.98 o                         
   2   1   9         91.33         93.28         5.06 o                         
   3   1   9         56.96         54.89         2.68 o                         
  -4   2   9         10.93         11.55         1.89 o                         
  -3   2   9         17.09         13.05         1.77 o                         
  -2   2   9          1.99          3.68         0.85 o                         
  -1   2   9         92.22        103.32         6.29 o                         
   0   2   9        500.40        520.28        11.78 o                         
   1   2   9        290.75        277.22         8.47 o                         
   2   2   9         11.36          9.48         1.30 o                         
   3   2   9         13.43         13.10         1.26 o                         
  -3   3   9          2.60          3.23         0.70 o                         
  -2   3   9        108.13        110.20        20.33 o                         
  -1   3   9        205.17        232.89         8.11 o                         
   0   3   9         30.23         28.24         2.31 o                         
   1   3   9          3.47          3.99         0.73 o                         
   2   3   9         99.37         99.99         4.09 o                         
   3   3   9         31.74         31.28         2.76 o                         
  -3   4   9          1.93          1.72         0.70 o                         
  -2   4   9          5.31          6.02         1.45 o                         
  -1   4   9         26.03         30.48         2.15 o                         
   0   4   9        375.14        390.50         7.76 o                         
   1   4   9         37.84         43.51         3.11 o                         
   2   4   9         14.28         15.54         2.36 o                         
   3   4   9          4.32          2.75         0.55 o                         
  -3   5   9          1.99          2.38         0.70 o                         
  -2   5   9         32.11         33.19         2.68 o                         
  -1   5   9         34.09         38.85         3.30 o                         
   0   5   9          0.01          0.19         0.54 o                         
   1   5   9          0.13          0.18         0.40 o                         
   2   5   9         26.79         25.42         2.77 o                         
  -3   6   9          2.04          1.91         0.65 o                         
  -2   6   9          1.14          1.27         0.39 o                         
  -1   6   9         16.71         13.91         1.93 o                         
   0   6   9         36.94         40.74         3.36 o                         
   1   6   9         35.06         39.68         3.53 o                         
   2   6   9          0.97          2.28         0.78 o                         
  -2   7   9         10.40         11.25         1.22 o                         
  -1   7   9          1.59          1.92         0.75 o                         
   0   7   9          1.04          1.48         0.53 o                         
   1   7   9          3.44          3.21         0.70 o                         
   2   7   9          0.05          0.16         0.27 o                         
  -1   8   9          4.39          3.08         0.59 o                         
   0   8   9          5.12          4.73         0.73 o                         
   1   8   9          6.46          8.17         0.89 o                         
  -3   0  10         20.41         15.83         3.08 o                         
  -2   0  10         36.10         44.37         4.80 o                         
  -1   0  10         96.12         96.87         5.20 o                         
   0   0  10        232.52        238.10         6.36 o                         
   1   0  10         18.23         22.87         2.14 o                         
   2   0  10          1.22         -0.03         1.01 o                         
   3   0  10         49.54         49.01         3.24 o                         
  -3   1  10         16.28         17.68         2.02 o                         
  -2   1  10        127.55        147.56         5.51 o                         
  -1   1  10         61.24         65.19         3.06 o                         
   0   1  10         11.18         12.15         1.02 o                         
   1   1  10        229.25        222.90         4.78 o                         
   2   1  10        169.15        161.45         6.09 o                         
   3   1  10         28.75         28.09         1.69 o                         
  -3   2  10          9.38          7.99         0.99 o                         
  -2   2  10         10.73         13.00         2.09 o                         
  -1   2  10        113.69        122.52         4.23 o                         
   0   2  10         95.35         96.52         3.23 o                         
   1   2  10         64.72         63.59         5.10 o                         
   2   2  10          3.72          2.81         0.74 o                         
   3   2  10         31.69         32.21         1.72 o                         
  -3   3  10          6.36          7.64         1.11 o                         
  -2   3  10         64.23         73.96         6.35 o                         
  -1   3  10         55.46         60.10         4.09 o                         
   0   3  10         25.75         23.05         1.67 o                         
   1   3  10         83.04         80.59         5.67 o                         
   2   3  10        114.78        107.68         4.01 o                         
   3   3  10         15.19         16.18         1.26 o                         
  -3   4  10          6.10          5.47         1.09 o                         
  -2   4  10          0.04          0.38         0.33 o                         
  -1   4  10        153.54        166.42         6.78 o                         
   0   4  10          0.42          0.18         0.51 o                         
   1   4  10         53.10         59.04         3.46 o                         
   2   4  10          0.62          0.55         0.37 o                         
  -3   5  10          3.12          3.56         0.75 o                         
  -2   5  10         10.96         11.83         1.84 o                         
  -1   5  10         29.75         34.86         3.02 o                         
   0   5  10          4.77          3.22         0.81 o                         
   1   5  10         46.90         43.13         2.85 o                         
   2   5  10         26.12         25.36         2.09 o                         
  -2   6  10          3.99          3.18         0.95 o                         
  -1   6  10          5.18          4.48         1.00 o                         
   0   6  10          8.27          9.82         1.25 o                         
   1   6  10          2.54          3.31         0.72 o                         
   2   6  10          0.02         -0.03         0.23 o                         
  -1   7  10          0.42          0.67         0.29 o                         
   0   7  10          0.45          0.17         0.46 o                         
   1   7  10          4.58          3.13         0.54 o                         
   0   8  10          4.88          3.82         0.97 o                         
  -3   0  11          4.07          4.11         1.43 o                         
  -2   0  11         40.45         46.27         4.77 o                         
  -1   0  11        177.67        187.96        10.23 o                         
   0   0  11        198.07        199.21        10.32 o                         
   1   0  11         63.46         56.49         6.78 o                         
   2   0  11         11.75         11.17         1.78 o                         
   3   0  11         29.72         28.86         2.70 o                         
  -3   1  11         37.42         39.34         2.96 o                         
  -2   1  11         21.00         23.19         2.35 o                         
  -1   1  11          7.47          8.87         1.57 o                         
   0   1  11         65.36         59.42         4.00 o                         
   1   1  11         87.89         83.39         5.79 o                         
   2   1  11         88.63         83.68         4.03 o                         
   3   1  11          2.67          2.63         0.57 o                         
  -3   2  11          0.59          0.78         0.33 o                         
  -2   2  11         13.77         14.59         1.65 o                         
  -1   2  11        135.77        143.79         6.27 o                         
   0   2  11        216.14        220.14         7.65 o                         
   1   2  11         25.16         22.38         2.95 o                         
   2   2  11          8.81          6.83         1.06 o                         
  -3   3  11         14.14         14.74         1.28 o                         
  -2   3  11         54.30         61.97         3.27 o                         
  -1   3  11         29.14         29.45         2.80 o                         
   0   3  11          0.86          1.37         0.54 o                         
   1   3  11         96.08         91.31         5.77 o                         
   2   3  11         52.63         57.86         4.13 o                         
  -3   4  11          0.91          0.55         0.37 o                         
  -2   4  11          6.16          7.55         1.64 o                         
  -1   4  11         73.29         76.40         4.40 o                         
   0   4  11         61.03         68.00         3.48 o                         
   1   4  11         17.95         19.32         2.56 o                         
   2   4  11          2.70          2.09         0.74 o                         
  -2   5  11         11.86         12.05         1.63 o                         
  -1   5  11          3.16          1.77         0.64 o                         
   0   5  11          0.88          0.76         0.37 o                         
   1   5  11         23.30         20.98         1.81 o                         
   2   5  11         14.94         19.63         2.32 o                         
  -2   6  11          1.64          1.27         0.45 o                         
  -1   6  11         11.37         11.37         1.42 o                         
   0   6  11         24.47         26.60         1.84 o                         
   1   6  11          4.46          5.64         0.82 o                         
  -1   7  11          0.27          0.21         0.25 o                         
   0   7  11          4.21          3.48         1.02 o                         
  -3   0  12          6.43          7.06         1.50 o                         
  -2   0  12         17.44         17.57         2.71 o                         
  -1   0  12         82.24         86.43         6.72 o                         
   0   0  12         10.35         11.50         2.37 o                         
   1   0  12          0.97          0.58         0.64 o                         
   2   0  12         56.13         49.70         3.24 o                         
  -3   1  12         12.98         13.94         1.45 o                         
  -2   1  12         21.45         23.80         2.22 o                         
  -1   1  12          0.06          0.13         0.34 o                         
   0   1  12         51.89         52.47         3.61 o                         
   1   1  12        117.67        112.75         6.27 o                         
   2   1  12         28.01         27.10         1.66 o                         
  -3   2  12          0.85          0.75         0.60 o                         
  -2   2  12         31.23         32.62         2.19 o                         
  -1   2  12         30.67         33.56         2.88 o                         
   0   2  12         28.31         30.58         2.73 o                         
   1   2  12          1.95          1.44         0.62 o                         
   2   2  12         35.91         36.00         2.95 o                         
  -2   3  12          7.29          8.46         1.07 o                         
  -1   3  12          1.54          1.79         0.73 o                         
   0   3  12         31.53         31.80         2.70 o                         
   1   3  12         70.36         67.53         4.47 o                         
   2   3  12         11.85         12.75         1.66 o                         
  -2   4  12         44.89         48.78         4.74 o                         
  -1   4  12          0.39          0.37         0.28 o                         
   0   4  12         25.19         28.38         2.41 o                         
   1   4  12          0.09          0.31         0.40 o                         
   2   4  12         26.91         28.74         4.62 o                         
  -2   5  12          4.76          4.57         0.82 o                         
  -1   5  12          0.82          1.98         0.58 o                         
   0   5  12         15.79         12.27         1.45 o                         
   1   5  12         15.96         15.37         2.53 o                         
  -1   6  12          3.51          3.32         0.57 o                         
   0   6  12          0.72          0.73         0.51 o                         
  -2   0  13         26.57         30.38         3.05 o                         
  -1   0  13         39.61         44.76         4.34 o                         
   0   0  13         46.39         46.81         4.37 o                         
   1   0  13          8.46          6.14         1.79 o                         
   2   0  13         29.08         28.99         3.17 o                         
  -2   1  13          0.99          1.03         0.36 o                         
  -1   1  13         25.12         23.17         2.20 o                         
   0   1  13         51.99         54.56         3.34 o                         
   1   1  13         76.33         71.09         4.26 o                         
   2   1  13          7.93          8.51         1.20 o                         
  -2   2  13         12.06         14.86         1.42 o                         
  -1   2  13         59.66         66.29         3.63 o                         
   0   2  13         14.67         14.09         1.63 o                         
   1   2  13          5.15          3.45         0.95 o                         
  -2   3  13          7.66          7.77         1.10 o                         
  -1   3  13          0.07         -0.05         0.24 o                         
   0   3  13         50.22         48.37         2.89 o                         
   1   3  13         48.97         51.77         3.60 o                         
  -1   4  13         26.97         28.70         1.84 o                         
   0   4  13          8.23         10.30         1.22 o                         
   1   4  13          2.46          2.03         0.86 o                         
  -1   5  13          1.15          1.29         0.36 o                         
   0   5  13         11.68          9.46         1.54 o                         
  -1   0  14          7.55          9.27         1.67 o                         
   0   0  14          1.32          1.43         0.65 o                         
  -1   1  14          4.25          4.81         0.85 o                         
   0   1  14         44.89         44.69         2.52 o                         
  -1   2  14         10.83         12.10         1.29 o                         
   0   2  14          0.00          0.25         0.43 o                         
  -1   3  14          6.61          6.17         0.85 o                         
   0   3  14         25.22         25.29         2.45 o                         
                                                                                
