# Supplementary material for: Crystal structures of p-substituted derivatives of 2,6-di­methyl­bromo­benzene with ½ ≤ Z′ ≤ 4
Source: Acta Crystallogr E Crystallogr Commun. 2016 Nov 8;72(Pt 12):1762–7. doi: 10.1107/S2056989016017485 (PMC5137603; doi:10.1107/S2056989016017485)
Supplement: Supplementary file 3 [file e-72-01762-2sup3.hkl]

data_2                                                                          
_shelx_title ' nitro1c in P-1'                                                  
_shelx_refln_list_code          4                                               
_shelx_F_calc_maximum      105.04                                               
_exptl_crystal_F_000       242.00                                               
_reflns_d_resolution_high  0.8121                                               
                                                                                
loop_                                                                           
 _space_group_symop_operation_xyz                                               
 'x, y, z'                                                                      
 '-x, -y, -z'                                                                   
                                                                                
_cell_length_a     4.0502                                                       
_cell_length_b     9.3817                                                       
_cell_length_c    12.1823                                                       
_cell_angle_alpha  93.498                                                       
_cell_angle_beta   99.284                                                       
_cell_angle_gamma 101.722                                                       
                                                                                
_shelx_F_squared_multiplier     1.000                                           
                                                                                
loop_                                                                           
 _refln_index_h                                                                 
 _refln_index_k                                                                 
 _refln_index_l                                                                 
 _refln_F_squared_calc                                                          
 _refln_F_squared_meas                                                          
 _refln_F_squared_sigma                                                         
 _refln_observed_status                                                         
   1   0   0       2640.91       2499.10        14.73 o                         
   2   0   0        583.07        606.97         7.39 o                         
   3   0   0        185.86        181.36         7.11 o                         
   4   0   0         16.31         18.15         1.64 o                         
  -4   1   0          1.42          1.30         0.38 o                         
  -3   1   0         88.31         83.37         3.67 o                         
  -2   1   0       1025.36        990.57        14.54 o                         
  -1   1   0       6660.77       5458.51        47.07 o                         
   0   1   0        110.99        113.62         7.75 o                         
   1   1   0      10089.73       9291.97        53.45 o                         
   2   1   0       1270.81       1203.04        14.42 o                         
   3   1   0         17.99         19.14         2.33 o                         
   4   1   0          3.84          1.80         0.74 o                         
  -4   2   0         57.78         58.71         6.34 o                         
  -3   2   0        187.35        178.96         7.13 o                         
  -2   2   0          9.86          6.10         0.66 o                         
  -1   2   0        366.30        406.73         3.38 o                         
   0   2   0       4197.56       4384.90        16.24 o                         
   1   2   0        757.30        729.84        13.09 o                         
   2   2   0         11.77         16.36         1.39 o                         
   3   2   0         26.95         26.24         1.57 o                         
   4   2   0          4.50          7.78         1.77 o                         
  -4   3   0          0.54          0.52         0.53 o                         
  -3   3   0         73.26         73.61         4.36 o                         
  -2   3   0        930.46        900.60        11.07 o                         
  -1   3   0       1284.85       1275.99        21.11 o                         
   0   3   0        625.25        711.41        23.72 o                         
   1   3   0        142.55        147.10         4.65 o                         
   2   3   0         74.75         77.21         5.29 o                         
   3   3   0         47.84         49.85         2.87 o                         
   4   3   0          4.68          8.30         1.95 o                         
  -4   4   0         19.90         20.02         1.96 o                         
  -3   4   0        137.58        143.58         6.28 o                         
  -2   4   0         61.64         57.52         2.70 o                         
  -1   4   0         13.12         17.26         1.01 o                         
   0   4   0        466.19        545.30        11.50 o                         
   1   4   0        746.10        774.40        17.86 o                         
   2   4   0        145.73        152.25         8.06 o                         
   3   4   0         10.77         12.11         2.02 o                         
   4   4   0          2.19          1.38         0.53 o                         
  -4   5   0         12.40         14.01         2.89 o                         
  -3   5   0         14.34         14.23         1.40 o                         
  -2   5   0        155.23        148.44         5.40 o                         
  -1   5   0        232.34        207.79         4.53 o                         
   0   5   0        486.56        535.39        10.43 o                         
   1   5   0         56.63         53.07         3.33 o                         
   2   5   0         11.28         14.39         1.72 o                         
   3   5   0         37.42         40.29         3.09 o                         
  -4   6   0          4.52          6.25         1.93 o                         
  -3   6   0        130.01        120.91         6.00 o                         
  -2   6   0        639.42        567.74        21.73 o                         
  -1   6   0         29.64         27.34         1.82 o                         
   0   6   0         71.15         78.53         4.26 o                         
   1   6   0        149.11        154.86         8.62 o                         
   2   6   0         50.40         50.20         3.63 o                         
   3   6   0         13.38         14.06         2.02 o                         
  -4   7   0         28.65         36.79         4.13 o                         
  -3   7   0        186.85        215.50        11.22 o                         
  -2   7   0         43.84         35.42         2.64 o                         
  -1   7   0        983.33        890.46        16.27 o                         
   0   7   0        285.11        308.85        10.29 o                         
   1   7   0          0.11         -0.13         0.60 o                         
   2   7   0          2.75          3.29         1.01 o                         
   3   7   0          1.09          0.86         0.56 o                         
  -4   8   0          2.41          4.11         1.23 o                         
  -3   8   0         22.29         23.67         2.82 o                         
  -2   8   0        404.55        377.87        16.13 o                         
  -1   8   0         29.59         31.97         2.46 o                         
   0   8   0        150.39        162.67         6.42 o                         
   1   8   0         79.04         77.02         5.28 o                         
   2   8   0          0.90          0.08         0.30 o                         
  -3   9   0         17.41         17.50         4.47 o                         
  -2   9   0          0.34          0.74         0.47 o                         
  -1   9   0        111.00         94.76         5.86 o                         
   0   9   0         20.52         19.80         2.62 o                         
   1   9   0          1.20          1.04         0.65 o                         
   2   9   0          1.74          1.58         0.53 o                         
  -2  10   0         22.04         24.78         5.21 o                         
  -1  10   0          2.45          3.39         1.84 o                         
   0  10   0          1.64         -0.11         0.91 o                         
   1  10   0          0.01          0.33         0.27 o                         
  -2  11   0          0.38          0.43         0.77 o                         
  -1  11   0          1.26          0.26         0.34 o                         
   0  11   0          0.50          0.11         0.42 o                         
   0 -11   1         15.07         17.00         1.99 o                         
   1 -11   1          2.39          1.89         1.30 o                         
   2 -11   1          1.53          4.12         1.54 o                         
  -1 -10   1          1.79          1.03         0.34 o                         
   0 -10   1          4.09          6.38         2.46 o                         
   1 -10   1         20.00         23.89         5.05 o                         
   2 -10   1          3.59          3.96         1.96 o                         
  -2  -9   1          0.21          1.09         0.55 o                         
  -1  -9   1          6.31          5.52         1.38 o                         
   0  -9   1         17.55         21.02         3.50 o                         
   1  -9   1          0.16          0.26         1.58 o                         
   2  -9   1          0.56          0.35         1.04 o                         
   3  -9   1          0.57          0.55         0.64 o                         
  -2  -8   1          5.10          3.94         0.96 o                         
  -1  -8   1          5.77          3.83         1.14 o                         
   0  -8   1          9.77          8.70         1.56 o                         
   1  -8   1          5.76          3.30         0.75 o                         
   2  -8   1          1.15          0.47         0.96 o                         
   3  -8   1         59.69         69.31        12.80 o                         
   4  -8   1         14.00         15.34         2.29 o                         
  -3  -7   1          7.93          8.15         1.76 o                         
  -2  -7   1          2.06          1.21         1.23 o                         
  -1  -7   1         12.16         14.52         1.45 o                         
   0  -7   1         12.00         16.39         2.28 o                         
   1  -7   1         95.24         96.44         4.16 o                         
   2  -7   1        289.33        261.87        19.73 o                         
   3  -7   1         72.50         71.27         4.93 o                         
   4  -7   1         33.76         46.25         4.49 o                         
  -3  -6   1          0.65          1.02         0.91 o                         
  -2  -6   1        101.06         95.69         4.68 o                         
  -1  -6   1        172.20        179.55         7.62 o                         
   0  -6   1         66.41         77.33         3.59 o                         
   1  -6   1         20.09         17.75         1.92 o                         
   2  -6   1          6.05          4.09         1.16 o                         
   3  -6   1        227.45        223.68         6.09 o                         
   4  -6   1         89.01        109.91         7.39 o                         
  -3  -5   1         44.48         42.04         4.13 o                         
  -2  -5   1        205.13        197.27         7.21 o                         
  -1  -5   1          1.42          1.78         0.78 o                         
   0  -5   1        317.75        393.06         6.76 o                         
   1  -5   1        723.31        721.26         9.62 o                         
   2  -5   1        200.46        194.29         7.28 o                         
   3  -5   1         39.80         39.00         2.10 o                         
   4  -5   1         17.58         21.18         2.41 o                         
  -4  -4   1          7.44          6.48         1.48 o                         
  -3  -4   1         22.24         21.16         2.50 o                         
  -2  -4   1         98.74        101.59         6.56 o                         
  -1  -4   1       1212.49       1259.83        19.00 o                         
   0  -4   1       1906.44       2372.55        24.48 o                         
   1  -4   1        205.82        204.53         5.87 o                         
   2  -4   1        210.33        206.13         5.74 o                         
   3  -4   1        104.92        118.91         5.12 o                         
   4  -4   1         30.04         34.79         2.57 o                         
  -4  -3   1          3.40          4.35         1.34 o                         
  -3  -3   1        110.27        107.75         4.20 o                         
  -2  -3   1        677.11        650.65        13.47 o                         
  -1  -3   1         36.26         40.06         2.09 o                         
   0  -3   1        340.21        356.61         8.29 o                         
   1  -3   1       2385.33       2568.77        35.57 o                         
   2  -3   1        723.10        736.90         9.47 o                         
   3  -3   1         45.21         53.94         3.33 o                         
   4  -3   1          0.08          0.69         0.24 o                         
  -4  -2   1          7.78         10.50         1.61 o                         
  -3  -2   1         28.13         28.26         1.86 o                         
  -2  -2   1         92.47         82.77         3.96 o                         
  -1  -2   1       2117.39       2054.65        22.62 o                         
   0  -2   1        483.16        515.68        10.03 o                         
   1  -2   1        562.89        562.04         8.13 o                         
   2  -2   1         22.75         21.99         1.43 o                         
   3  -2   1         80.77         77.55         3.68 o                         
   4  -2   1         29.25         35.18         2.51 o                         
  -4  -1   1          0.51          1.35         0.46 o                         
  -3  -1   1         39.61         36.99         3.26 o                         
  -2  -1   1        546.36        520.85         8.80 o                         
  -1  -1   1        468.03        482.12         8.37 o                         
   0  -1   1       1052.78       1178.58         6.03 o                         
   1  -1   1          1.64         42.55         6.66 o                         
   2  -1   1       1291.34       1286.66        10.99 o                         
   3  -1   1        202.61        210.48         6.02 o                         
   4  -1   1          1.66          1.93         0.57 o                         
  -4   0   1         40.43         47.36         3.18 o                         
  -3   0   1         87.08         81.71         4.01 o                         
  -2   0   1         28.17         31.86         1.46 o                         
  -1   0   1          8.08         11.62         0.81 o                         
   0   0   1        246.77        187.49        19.18 o                         
   1   0   1      11033.01       9535.89       111.38 o                         
   2   0   1       1316.21       1303.49         8.82 o                         
   3   0   1        119.92        128.53         6.20 o                         
   4   0   1         75.32         82.45         3.49 o                         
  -4   1   1          4.79          4.07         0.88 o                         
  -3   1   1        137.54        149.67         5.47 o                         
  -2   1   1        862.69        765.32        12.78 o                         
  -1   1   1        495.60        506.33         4.96 o                         
   0   1   1       2989.97       2715.01        41.59 o                         
   1   1   1       1415.11       1448.08        12.44 o                         
   2   1   1       2178.67       2107.90        16.25 o                         
   3   1   1        712.46        741.52        21.22 o                         
   4   1   1          2.12          4.58         1.13 o                         
  -4   2   1         66.98         60.23         5.28 o                         
  -3   2   1        339.77        344.21         9.64 o                         
  -2   2   1        221.29        194.07         8.69 o                         
  -1   2   1        376.88        399.18         4.59 o                         
   0   2   1        288.05        285.22        16.25 o                         
   1   2   1       2261.35       2255.89        17.38 o                         
   2   2   1        951.24        908.01        10.77 o                         
   3   2   1         29.33         28.94         2.05 o                         
   4   2   1         57.33         57.78         4.34 o                         
  -4   3   1         52.98         46.92         3.07 o                         
  -3   3   1          7.47          7.21         1.28 o                         
  -2   3   1        533.47        527.41         6.36 o                         
  -1   3   1       3343.33       3280.76        25.26 o                         
   0   3   1       1135.69       1165.62        17.33 o                         
   1   3   1        106.48         92.44         3.59 o                         
   2   3   1        226.68        235.49         9.24 o                         
   3   3   1        112.71        106.71         4.41 o                         
   4   3   1          2.22          3.28         1.25 o                         
  -4   4   1         42.97         41.80         4.06 o                         
  -3   4   1        280.58        279.35        15.86 o                         
  -2   4   1        433.56        395.75        10.04 o                         
  -1   4   1         36.90         25.88         1.37 o                         
   0   4   1        814.90        915.35        14.78 o                         
   1   4   1        672.86        684.13        35.12 o                         
   2   4   1        214.88        190.36         9.17 o                         
   3   4   1          1.56          1.37         0.33 o                         
   4   4   1          0.74          1.34         0.87 o                         
  -4   5   1         15.76         18.17         2.18 o                         
  -3   5   1          1.03          0.88         0.46 o                         
  -2   5   1         94.52         86.60         4.08 o                         
  -1   5   1        695.37        657.91         8.95 o                         
   0   5   1        334.08        339.67         8.29 o                         
   1   5   1         25.93         22.06         2.41 o                         
   2   5   1          8.97          7.98         1.26 o                         
   3   5   1         11.88         12.74         2.60 o                         
  -4   6   1          0.04          0.82         0.80 o                         
  -3   6   1         24.85         25.83         2.12 o                         
  -2   6   1        115.14        102.04         6.60 o                         
  -1   6   1        253.46        247.98         7.10 o                         
   0   6   1         15.16         13.10         2.32 o                         
   1   6   1         94.60         96.46         5.57 o                         
   2   6   1         41.87         43.52         4.22 o                         
   3   6   1          2.55          1.52         0.79 o                         
  -4   7   1          3.42          5.12         1.53 o                         
  -3   7   1         15.36         25.94         2.95 o                         
  -2   7   1         71.33         65.64         3.46 o                         
  -1   7   1         13.66         15.22         2.26 o                         
   0   7   1        513.21        587.87        47.03 o                         
   1   7   1        132.41        132.92         7.10 o                         
   2   7   1          1.09          2.26         0.53 o                         
   3   7   1          4.16          2.61         1.03 o                         
  -4   8   1          0.79          0.09         0.47 o                         
  -3   8   1          3.88          3.79         0.97 o                         
  -2   8   1          3.70          3.09         1.09 o                         
  -1   8   1        275.11        262.13         8.21 o                         
   0   8   1         94.80        104.29         5.03 o                         
   1   8   1         72.64         77.36         4.73 o                         
   2   8   1         60.82         58.88         3.53 o                         
  -3   9   1          0.56          1.30         0.95 o                         
  -2   9   1          1.90          0.68         0.80 o                         
  -1   9   1          9.19          8.40         1.32 o                         
   0   9   1         80.33         82.33         7.68 o                         
   1   9   1         57.73         53.22         5.54 o                         
   2   9   1          0.57          0.17         0.58 o                         
  -2  10   1          2.46          3.73         1.95 o                         
  -1  10   1         16.30         18.49         4.52 o                         
   0  10   1         13.39         14.81         1.71 o                         
   1  10   1          3.43          2.06         0.60 o                         
  -2  11   1          0.17          0.62         0.68 o                         
  -1  11   1          0.09         -0.91         1.14 o                         
   0  11   1          3.84          3.68         0.98 o                         
   0 -11   2          0.02          0.54         0.44 o                         
   1 -11   2         10.71         11.43         2.64 o                         
   2 -11   2          6.02          2.26         1.14 o                         
  -1 -10   2          3.08          2.07         0.93 o                         
   0 -10   2          0.96          0.85         0.79 o                         
   1 -10   2          0.01          0.82         0.96 o                         
   2 -10   2         19.94         24.69         4.77 o                         
  -2  -9   2          0.10          0.37         0.62 o                         
  -1  -9   2          2.86          3.36         1.36 o                         
   0  -9   2         17.81         20.37         3.39 o                         
   1  -9   2         41.19         37.68         4.68 o                         
   2  -9   2          3.98          5.52         2.81 o                         
   3  -9   2          6.30         13.69         2.86 o                         
  -2  -8   2          3.45          4.17         0.99 o                         
  -1  -8   2         17.05         17.08         2.18 o                         
   0  -8   2         14.64         15.65         1.86 o                         
   1  -8   2          1.74          0.34         0.52 o                         
   2  -8   2         31.70         42.29         5.26 o                         
   3  -8   2          3.18          4.95         1.40 o                         
   4  -8   2          0.74          1.83         0.86 o                         
  -3  -7   2          3.27          3.47         0.91 o                         
  -2  -7   2         11.69         12.01         2.20 o                         
  -1  -7   2          0.38          1.52         0.47 o                         
   0  -7   2         77.11         80.79         5.21 o                         
   1  -7   2        104.80        107.59         4.89 o                         
   2  -7   2         50.47         54.66         3.98 o                         
   3  -7   2          5.95          4.49         1.42 o                         
   4  -7   2          8.41          7.52         1.78 o                         
  -3  -6   2          0.17          0.36         0.63 o                         
  -2  -6   2          4.89          5.50         1.16 o                         
  -1  -6   2        354.11        347.06         9.47 o                         
   0  -6   2        356.68        386.48         6.69 o                         
   1  -6   2          3.20          5.47         1.11 o                         
   2  -6   2         55.14         56.23         5.25 o                         
   3  -6   2         10.31         12.74         1.78 o                         
   4  -6   2         13.76         16.07         2.70 o                         
  -3  -5   2          3.59          4.88         1.37 o                         
  -2  -5   2         74.94         76.07         6.23 o                         
  -1  -5   2        318.37        366.42         8.61 o                         
   0  -5   2        342.35        379.96         6.34 o                         
   1  -5   2        878.47        913.08        47.05 o                         
   2  -5   2        219.34        218.68         5.96 o                         
   3  -5   2          3.56          2.63         0.61 o                         
   4  -5   2          1.99          1.56         0.69 o                         
  -4  -4   2          3.58          4.44         1.21 o                         
  -3  -4   2          3.71          4.26         1.31 o                         
  -2  -4   2          1.37          5.61         1.85 o                         
  -1  -4   2        218.15        236.44         7.69 o                         
   0  -4   2       2154.97       2562.84        56.14 o                         
   1  -4   2        481.41        525.83        10.01 o                         
   2  -4   2          9.39          9.85         1.35 o                         
   3  -4   2        112.25        110.63         4.41 o                         
   4  -4   2         13.81         14.28         1.96 o                         
  -4  -3   2          1.60          1.23         1.03 o                         
  -3  -3   2         84.70         84.42         3.68 o                         
  -2  -3   2        286.28        311.23         8.50 o                         
  -1  -3   2       1005.43       1168.97        23.12 o                         
   0  -3   2         40.29         63.72         1.63 o                         
   1  -3   2        741.55        751.54         7.67 o                         
   2  -3   2        874.20        897.56        14.67 o                         
   3  -3   2        131.35        140.49         5.22 o                         
   4  -3   2          0.01          0.47         0.61 o                         
  -4  -2   2         16.15         17.30         2.14 o                         
  -3  -2   2         32.36         34.19         2.03 o                         
  -2  -2   2          1.74          0.76         0.98 o                         
  -1  -2   2        456.20        434.22         8.68 o                         
   0  -2   2       5415.22       5039.24        26.98 o                         
   1  -2   2        932.79        933.57        13.96 o                         
   2  -2   2         34.88         33.13         1.71 o                         
   3  -2   2         67.47         68.51         3.60 o                         
   4  -2   2         27.25         33.87         2.40 o                         
  -4  -1   2          0.21          0.92         0.80 o                         
  -3  -1   2         67.77         61.82         5.22 o                         
  -2  -1   2        203.55        195.25         5.68 o                         
  -1  -1   2       1446.26       1449.00        12.77 o                         
   0  -1   2        822.18        902.61         5.25 o                         
   1  -1   2        784.31        729.77         8.99 o                         
   2  -1   2        327.78        289.99         5.15 o                         
   3  -1   2        153.48        158.96         5.43 o                         
   4  -1   2         10.13         12.41         1.43 o                         
  -4   0   2         28.82         30.78         2.11 o                         
  -3   0   2        186.96        166.50         8.23 o                         
  -2   0   2         93.97         91.01         2.91 o                         
  -1   0   2        132.22        149.72         3.35 o                         
   0   0   2       1447.78       1372.21        64.26 o                         
   1   0   2       1020.08        982.54         9.09 o                         
   2   0   2        401.86        422.54         6.35 o                         
   3   0   2         69.42         69.35         4.07 o                         
   4   0   2          9.90         10.92         1.28 o                         
  -4   1   2         14.05         11.46         1.30 o                         
  -3   1   2          1.73          3.47         1.76 o                         
  -2   1   2       1119.49       1025.99        13.37 o                         
  -1   1   2       3585.04       3403.89        13.99 o                         
   0   1   2       1243.51       1165.79         9.47 o                         
   1   1   2         43.36         41.71         1.30 o                         
   2   1   2          4.23          5.90         1.14 o                         
   3   1   2        168.99        180.56         7.24 o                         
   4   1   2        102.12        107.15         5.00 o                         
  -4   2   2          0.87          1.61         0.62 o                         
  -3   2   2        315.20        323.36         8.55 o                         
  -2   2   2       1044.26       1050.68        23.10 o                         
  -1   2   2         21.02         27.23         1.13 o                         
   0   2   2       3820.03       3531.72        17.40 o                         
   1   2   2       1052.71       1000.00        10.89 o                         
   2   2   2        129.82        126.91         3.78 o                         
   3   2   2        109.61        105.03         4.37 o                         
   4   2   2          0.67          1.93         0.86 o                         
  -4   3   2         27.44         22.18         2.18 o                         
  -3   3   2        134.60        129.10         5.50 o                         
  -2   3   2        233.29        227.90         4.80 o                         
  -1   3   2       2207.84       2184.37        16.45 o                         
   0   3   2       2217.65       2299.79        13.96 o                         
   1   3   2          0.73          2.58         0.64 o                         
   2   3   2         26.42         22.74         2.12 o                         
   3   3   2         26.10         31.58         2.66 o                         
   4   3   2         21.97         24.09         3.35 o                         
  -4   4   2          3.57          5.48         1.10 o                         
  -3   4   2        226.74        209.64         7.26 o                         
  -2   4   2       1027.35       1008.42        12.85 o                         
  -1   4   2        190.25        176.55         5.22 o                         
   0   4   2         89.14        109.04         4.20 o                         
   1   4   2        636.60        678.08        14.49 o                         
   2   4   2        128.54        110.51        10.99 o                         
   3   4   2         16.43         16.50         2.39 o                         
  -4   5   2         14.96         15.12         3.05 o                         
  -3   5   2         42.72         43.61         2.31 o                         
  -2   5   2        129.74        116.10        12.59 o                         
  -1   5   2        699.02        707.90        15.21 o                         
   0   5   2        527.20        531.85        10.71 o                         
   1   5   2         93.85         90.31         6.14 o                         
   2   5   2          3.08          2.04         1.06 o                         
   3   5   2          7.12         10.17         2.29 o                         
  -4   6   2          2.03          2.68         0.96 o                         
  -3   6   2         11.67         11.07         1.17 o                         
  -2   6   2        194.26        145.94        48.47 o                         
  -1   6   2         52.15         43.79         3.60 o                         
   0   6   2          2.43          1.81         0.66 o                         
   1   6   2         46.86         38.68         6.34 o                         
   2   6   2         29.49         35.43         3.79 o                         
   3   6   2          3.99          5.27         1.19 o                         
  -4   7   2          3.48          7.63         1.39 o                         
  -3   7   2         13.85         17.19         1.85 o                         
  -2   7   2         22.16         19.47         1.91 o                         
  -1   7   2          3.17          3.00         0.94 o                         
   0   7   2         25.36         28.35         3.21 o                         
   1   7   2         94.86        106.61         6.05 o                         
   2   7   2         20.40         22.67         2.50 o                         
  -4   8   2          0.04         -0.45         0.56 o                         
  -3   8   2          4.84          5.91         1.51 o                         
  -2   8   2         57.64         56.34         3.59 o                         
  -1   8   2         24.60         26.65         2.22 o                         
   0   8   2         44.44         49.41         3.94 o                         
   1   8   2         27.34         28.80         3.48 o                         
   2   8   2          8.47          7.93         1.33 o                         
  -3   9   2         20.06         27.08         3.05 o                         
  -2   9   2          2.87          3.26         0.94 o                         
  -1   9   2         21.59         18.62         2.09 o                         
   0   9   2          0.08          0.06         0.50 o                         
   1   9   2         10.68         11.29         1.62 o                         
  -2  10   2         19.79         21.10         2.66 o                         
  -1  10   2         12.26         15.47         4.00 o                         
   0  10   2          0.02          0.78         0.39 o                         
   1  10   2          3.01          1.65         0.53 o                         
  -1  11   2          0.76          2.72         1.17 o                         
   0 -11   3          1.53          0.76         0.83 o                         
   1 -11   3          0.10          0.32         0.19 o                         
   2 -11   3          1.10          1.58         0.84 o                         
  -1 -10   3          5.92          5.42         1.08 o                         
   0 -10   3          5.05          1.88         1.20 o                         
   1 -10   3          3.97          5.09         2.03 o                         
   2 -10   3          0.40          2.82         1.61 o                         
  -2  -9   3          0.02         -0.04         0.39 o                         
  -1  -9   3          0.14          0.23         0.70 o                         
   0  -9   3         29.66         34.83         5.30 o                         
   1  -9   3         45.18         44.05         4.96 o                         
   2  -9   3          3.60          3.31         1.41 o                         
   3  -9   3          0.42          0.27         0.42 o                         
  -2  -8   3         11.11         11.52         1.63 o                         
  -1  -8   3         19.99         24.60         2.59 o                         
   0  -8   3         12.55          9.89         1.59 o                         
   1  -8   3          6.91          8.37         1.18 o                         
   2  -8   3          7.95         12.93         1.81 o                         
   3  -8   3          9.18         13.48         2.24 o                         
  -3  -7   3          7.42          7.23         1.91 o                         
  -2  -7   3         16.84         17.99         2.69 o                         
  -1  -7   3          2.56          3.57         0.76 o                         
   0  -7   3         34.77         41.47         3.19 o                         
   1  -7   3         55.73         53.54         3.03 o                         
   2  -7   3          9.43          9.01         1.31 o                         
   3  -7   3          5.63          3.60         1.34 o                         
   4  -7   3          0.05          1.85         0.88 o                         
  -3  -6   3          0.08          0.36         0.44 o                         
  -2  -6   3         23.48         30.74         2.67 o                         
  -1  -6   3        106.52        107.84         4.16 o                         
   0  -6   3        199.78        190.46         5.19 o                         
   1  -6   3        111.31         97.40         4.02 o                         
   2  -6   3          3.41          6.39         2.33 o                         
   3  -6   3         18.01         23.36         2.39 o                         
   4  -6   3          3.36          6.04         1.59 o                         
  -3  -5   3         19.68         22.22         2.83 o                         
  -2  -5   3         49.47         45.58         3.22 o                         
  -1  -5   3          7.33          3.64         0.77 o                         
   0  -5   3        111.37        144.86         4.04 o                         
   1  -5   3        207.98        203.27         8.41 o                         
   2  -5   3        485.25        495.18        14.05 o                         
   3  -5   3         68.46         75.40         3.62 o                         
   4  -5   3          0.36          0.46         0.45 o                         
  -4  -4   3          4.76          4.96         1.23 o                         
  -3  -4   3         11.01         11.35         2.10 o                         
  -2  -4   3         17.65         13.82         1.91 o                         
  -1  -4   3        113.30         84.97         4.19 o                         
   0  -4   3         78.81         69.00         2.53 o                         
   1  -4   3       1475.63       1557.11        18.17 o                         
   2  -4   3        112.65        123.99         3.85 o                         
   3  -4   3         52.60         55.93         2.71 o                         
   4  -4   3         40.66         46.27         3.54 o                         
  -4  -3   3          0.47          0.27         1.43 o                         
  -3  -3   3         29.30         34.24         2.71 o                         
  -2  -3   3        609.52        596.74        12.11 o                         
  -1  -3   3        535.92        558.35        11.30 o                         
   0  -3   3        228.06        297.89         4.22 o                         
   1  -3   3          1.26          1.30         0.30 o                         
   2  -3   3        664.50        670.18        10.77 o                         
   3  -3   3        243.87        252.20         6.79 o                         
   4  -3   3          8.33         10.27         1.26 o                         
  -4  -2   3         19.05         21.40         3.15 o                         
  -3  -2   3         93.59         87.21         3.98 o                         
  -2  -2   3        121.88        123.28         5.08 o                         
  -1  -2   3       1176.83       1182.73        26.07 o                         
   0  -2   3       2566.07       2879.84        50.32 o                         
   1  -2   3       2337.99       2281.28        31.31 o                         
   2  -2   3        238.19        255.86         8.76 o                         
   3  -2   3         15.04         15.49         1.56 o                         
   4  -2   3         34.96         40.68         2.59 o                         
  -4  -1   3          0.22          0.98         0.54 o                         
  -3  -1   3         47.31         43.54         4.49 o                         
  -2  -1   3        893.71        862.65        14.96 o                         
  -1  -1   3       1365.04       1389.68        11.12 o                         
   0  -1   3         17.44         27.21         1.49 o                         
   1  -1   3         14.50         13.29         0.70 o                         
   2  -1   3        613.51        573.76         9.41 o                         
   3  -1   3        141.78        152.23         4.82 o                         
   4  -1   3          5.67          6.80         0.97 o                         
  -4   0   3         42.07         49.36         3.11 o                         
  -3   0   3        223.55        211.24         9.61 o                         
  -2   0   3        256.94        267.73        11.36 o                         
  -1   0   3        619.15        614.09         7.57 o                         
   0   0   3        188.00        201.58        11.52 o                         
   1   0   3        369.15        347.81         3.60 o                         
   2   0   3        247.87        236.75         5.12 o                         
   3   0   3          0.74          0.64         0.34 o                         
   4   0   3          0.03          0.16         0.54 o                         
  -4   1   3         13.72         15.01         1.56 o                         
  -3   1   3          6.45          6.33         1.48 o                         
  -2   1   3        496.36        459.87         6.65 o                         
  -1   1   3       2830.28       2861.87        10.35 o                         
   0   1   3        574.39        507.95         8.37 o                         
   1   1   3        282.15        304.11         5.58 o                         
   2   1   3         49.45         49.25         3.51 o                         
   3   1   3         18.35         19.26         1.55 o                         
   4   1   3          4.53          8.28         1.20 o                         
  -4   2   3         32.00         32.04         2.78 o                         
  -3   2   3        106.99        111.89         5.03 o                         
  -2   2   3        289.86        301.67         8.94 o                         
  -1   2   3        330.98        363.60         7.26 o                         
   0   2   3        243.48        285.45         4.24 o                         
   1   2   3       1128.79       1102.35        13.78 o                         
   2   2   3        464.16        409.57         9.41 o                         
   3   2   3          4.46          4.77         0.78 o                         
   4   2   3          3.68          3.87         0.97 o                         
  -4   3   3         13.63         13.60         2.25 o                         
  -3   3   3          0.91          1.47         0.55 o                         
  -2   3   3         60.82         67.46         3.47 o                         
  -1   3   3        102.63         91.77         2.29 o                         
   0   3   3       1635.83       1757.82        13.42 o                         
   1   3   3        808.02        755.46        25.94 o                         
   2   3   3         18.96         18.26         2.11 o                         
   3   3   3         46.50         44.33         3.30 o                         
   4   3   3          1.48          1.26         1.09 o                         
  -4   4   3          3.78          3.17         0.78 o                         
  -3   4   3         88.24         81.51         4.26 o                         
  -2   4   3        246.89        229.24         6.16 o                         
  -1   4   3       1509.82       1571.72        16.64 o                         
   0   4   3        180.72        201.88         4.53 o                         
   1   4   3        213.63        213.72        10.84 o                         
   2   4   3        327.72        279.48        13.83 o                         
   3   4   3         17.21         17.13         3.10 o                         
  -4   5   3         40.40         35.67         4.28 o                         
  -3   5   3         53.57         46.32         2.81 o                         
  -2   5   3          7.52          8.48         1.29 o                         
  -1   5   3        310.84        298.80         8.03 o                         
   0   5   3       1200.84       1279.09        17.07 o                         
   1   5   3        349.79        314.53        16.08 o                         
   2   5   3          3.78          2.37         1.02 o                         
   3   5   3         14.70         13.21         2.53 o                         
  -4   6   3          0.12          0.47         0.35 o                         
  -3   6   3         67.01         59.65         3.75 o                         
  -2   6   3        133.90        110.21         7.28 o                         
  -1   6   3        291.30        279.99        10.85 o                         
   0   6   3          3.81          3.00         0.79 o                         
   1   6   3         77.10         94.29         7.72 o                         
   2   6   3         53.43         59.56         4.82 o                         
   3   6   3          3.87          4.56         1.03 o                         
  -4   7   3         13.29         15.45         2.08 o                         
  -3   7   3         24.05         24.26         2.35 o                         
  -2   7   3          0.84          0.73         0.37 o                         
  -1   7   3          2.59          1.76         0.96 o                         
   0   7   3         62.81         70.05         4.64 o                         
   1   7   3         17.18         23.01         2.76 o                         
   2   7   3          1.56          2.44         0.84 o                         
  -4   8   3          2.46          4.52         1.30 o                         
  -3   8   3         11.52         10.06         1.87 o                         
  -2   8   3         37.73         36.68         2.78 o                         
  -1   8   3         30.49         30.82         2.08 o                         
   0   8   3          9.09         10.56         1.79 o                         
   1   8   3          0.16         -0.25         0.31 o                         
   2   8   3          1.56          1.07         0.34 o                         
  -3   9   3          9.64         14.33         2.68 o                         
  -2   9   3          5.10          7.22         2.28 o                         
  -1   9   3          0.08         -0.37         0.44 o                         
   0   9   3         17.51         16.06         2.07 o                         
   1   9   3          1.61          1.95         0.60 o                         
  -2  10   3          1.06          0.90         0.59 o                         
  -1  10   3          9.61          9.44         1.73 o                         
   0  10   3         12.57         12.77         1.53 o                         
  -1  11   3         14.38         13.86         2.96 o                         
   0 -11   4          3.21          3.63         1.62 o                         
   1 -11   4          0.56         -0.50         0.50 o                         
  -1 -10   4          3.67          4.04         0.78 o                         
   0 -10   4          0.33          0.78         0.71 o                         
   1 -10   4          0.50         -0.04         0.95 o                         
   2 -10   4          2.57          1.75         0.62 o                         
  -2  -9   4          0.89          0.99         0.85 o                         
  -1  -9   4          5.17          8.80         1.70 o                         
   0  -9   4          3.02          4.58         1.52 o                         
   1  -9   4         10.13         14.71         2.68 o                         
   2  -9   4         31.96         28.24         3.86 o                         
   3  -9   4          0.56          0.27         0.31 o                         
  -2  -8   4         17.45         19.00         2.77 o                         
  -1  -8   4         38.07         40.01         3.74 o                         
   0  -8   4         10.24         10.25         1.78 o                         
   1  -8   4         10.81          7.38         1.43 o                         
   2  -8   4          3.52          7.29         1.27 o                         
   3  -8   4         17.62         31.98         3.96 o                         
  -3  -7   4          7.99         10.80         1.93 o                         
  -2  -7   4         27.94         29.17         2.86 o                         
  -1  -7   4         23.84         25.29         2.06 o                         
   0  -7   4         31.99         36.57         2.85 o                         
   1  -7   4         93.64         98.82         8.59 o                         
   2  -7   4         71.31         74.14         5.27 o                         
   3  -7   4          0.51          0.13         0.76 o                         
   4  -7   4          0.58          1.58         0.55 o                         
  -3  -6   4          1.80          1.73         0.74 o                         
  -2  -6   4          0.75          1.51         0.66 o                         
  -1  -6   4        128.34        131.96         5.78 o                         
   0  -6   4        554.13        598.63        11.96 o                         
   1  -6   4         99.82         86.28         4.28 o                         
   2  -6   4          3.23          5.09         0.82 o                         
   3  -6   4         25.79         32.19         4.43 o                         
   4  -6   4          2.08          4.38         1.28 o                         
  -3  -5   4         38.58         33.18         2.98 o                         
  -2  -5   4        116.97        115.70         5.05 o                         
  -1  -5   4        193.31        183.24         6.19 o                         
   0  -5   4         49.72         56.81         2.77 o                         
   1  -5   4        260.19        236.46         7.05 o                         
   2  -5   4        137.33        125.76         5.81 o                         
   3  -5   4         41.98         44.27         3.16 o                         
   4  -5   4          1.66          1.35         1.33 o                         
  -4  -4   4         15.45         15.20         2.20 o                         
  -3  -4   4         29.16         27.21         3.16 o                         
  -2  -4   4          4.92          4.40         1.19 o                         
  -1  -4   4        376.72        371.92        12.54 o                         
   0  -4   4        833.08        803.96        21.18 o                         
   1  -4   4          1.44          1.61         0.33 o                         
   2  -4   4         21.44         18.38         1.30 o                         
   3  -4   4          2.36          1.29         0.31 o                         
   4  -4   4          5.18          7.01         2.40 o                         
  -4  -3   4          0.83          1.06         0.65 o                         
  -3  -3   4         57.73         55.03         3.47 o                         
  -2  -3   4        274.40        279.89        10.46 o                         
  -1  -3   4        801.34        818.92         9.80 o                         
   0  -3   4         48.24         48.58         1.65 o                         
   1  -3   4        194.01        158.05         5.61 o                         
   2  -3   4          5.54          3.34         0.60 o                         
   3  -3   4         47.06         46.38         2.61 o                         
   4  -3   4         27.43         23.87         4.38 o                         
  -4  -2   4         66.58         66.43         5.57 o                         
  -3  -2   4        145.09        144.04         4.95 o                         
  -2  -2   4          7.89          7.06         1.60 o                         
  -1  -2   4         21.53         25.16         1.82 o                         
   0  -2   4       1668.19       1640.32        35.16 o                         
   1  -2   4       1258.64       1156.67        17.28 o                         
   2  -2   4        227.06        241.37         5.86 o                         
   3  -2   4         25.99         29.06         1.96 o                         
   4  -2   4          1.09          1.18         0.46 o                         
  -4  -1   4          9.44         10.05         1.87 o                         
  -3  -1   4        107.03        103.89         7.13 o                         
  -2  -1   4        566.03        634.84        13.75 o                         
  -1  -1   4        598.44        579.47        10.82 o                         
   0  -1   4       2025.89       2317.94        15.28 o                         
   1  -1   4          0.83         11.06         1.94 o                         
   2  -1   4        145.56        134.09         4.43 o                         
   3  -1   4        130.92        153.98         6.46 o                         
   4  -1   4         21.94         24.08         1.76 o                         
  -4   0   4         39.09         43.11         3.49 o                         
  -3   0   4        297.26        297.44        12.35 o                         
  -2   0   4        220.75        217.17         6.32 o                         
  -1   0   4         89.47         90.46         2.88 o                         
   0   0   4        629.40        615.91        27.94 o                         
   1   0   4       1492.77       1568.50        37.70 o                         
   2   0   4        167.32        183.59         8.46 o                         
   3   0   4          9.93         11.31         1.22 o                         
   4   0   4          2.27          3.52         0.69 o                         
  -4   1   4         33.44         31.53         2.47 o                         
  -3   1   4         38.21         37.68         4.08 o                         
  -2   1   4        206.15        208.33         6.04 o                         
  -1   1   4       1975.87       2172.08        21.02 o                         
   0   1   4       4068.68       3940.05        77.00 o                         
   1   1   4         50.64         67.20        14.60 o                         
   2   1   4         57.60         59.27         5.72 o                         
   3   1   4         28.22         29.51         2.07 o                         
   4   1   4          2.68          2.32         0.97 o                         
  -4   2   4         21.25         18.39         2.13 o                         
  -3   2   4        296.85        273.76        10.89 o                         
  -2   2   4       1065.92       1041.91        20.02 o                         
  -1   2   4        309.95        311.87         5.35 o                         
   0   2   4        152.87        161.14         4.77 o                         
   1   2   4       1017.30       1044.44        16.49 o                         
   2   2   4        227.64        218.43        14.95 o                         
   3   2   4         24.06         25.88         2.19 o                         
   4   2   4          0.12          0.27         0.43 o                         
  -4   3   4         34.81         29.85         3.40 o                         
  -3   3   4         53.71         49.54         4.16 o                         
  -2   3   4        282.05        296.83         8.54 o                         
  -1   3   4        697.87        705.66        19.89 o                         
   0   3   4        329.20        297.60         7.10 o                         
   1   3   4        145.92        150.61         7.22 o                         
   2   3   4         13.58         14.51         2.38 o                         
   3   3   4          8.00         10.53         1.61 o                         
  -4   4   4          0.54          1.11         0.65 o                         
  -3   4   4         94.87         80.47         3.83 o                         
  -2   4   4        641.80        620.29        12.43 o                         
  -1   4   4         12.02          6.54         0.87 o                         
   0   4   4         13.23         14.36         1.47 o                         
   1   4   4          0.64          1.41         0.48 o                         
   2   4   4         24.64         25.31         2.16 o                         
   3   4   4         39.52         40.20         5.84 o                         
  -4   5   4         31.97         25.13         2.30 o                         
  -3   5   4        104.26         88.67         5.61 o                         
  -2   5   4         15.03         11.21         1.32 o                         
  -1   5   4        179.09        202.67         6.20 o                         
   0   5   4        113.08        110.45         6.79 o                         
   1   5   4        185.38        163.45         8.48 o                         
   2   5   4         64.17         61.76         4.22 o                         
   3   5   4          1.86          1.17         0.73 o                         
  -4   6   4          4.53          3.34         0.72 o                         
  -3   6   4         15.79         13.34         1.61 o                         
  -2   6   4        188.51        185.64         5.86 o                         
  -1   6   4        170.68        162.38         6.13 o                         
   0   6   4         61.25         57.75         4.89 o                         
   1   6   4          0.47          0.75         0.51 o                         
   2   6   4         20.99         23.79         2.58 o                         
   3   6   4         13.85         12.18         1.85 o                         
  -4   7   4         10.02         11.48         2.65 o                         
  -3   7   4         12.19         14.52         2.38 o                         
  -2   7   4         31.09         29.99         2.14 o                         
  -1   7   4         14.45         13.25         1.70 o                         
   0   7   4         29.41         30.34         2.15 o                         
   1   7   4         35.61         40.57         3.64 o                         
   2   7   4          6.84          6.35         1.36 o                         
  -4   8   4          0.86          2.60         1.14 o                         
  -3   8   4          2.01          4.18         1.06 o                         
  -2   8   4         20.71         18.22         1.97 o                         
  -1   8   4         88.09         85.30         4.22 o                         
   0   8   4         13.06         12.15         1.81 o                         
   1   8   4          0.19         -0.37         0.37 o                         
   2   8   4          0.92          0.32         0.37 o                         
  -3   9   4          7.45          8.50         1.52 o                         
  -2   9   4         35.71         35.92         3.82 o                         
  -1   9   4          0.98         -0.17         0.42 o                         
   0   9   4          8.46          6.74         1.47 o                         
   1   9   4          8.30          4.82         1.10 o                         
  -2  10   4          1.44          1.48         0.60 o                         
  -1  10   4          4.75          3.15         1.14 o                         
   0  10   4          2.97          2.61         0.73 o                         
  -1 -10   5          7.70          7.50         1.43 o                         
   0 -10   5         21.64         18.27         1.99 o                         
   1 -10   5          0.00          0.66         0.44 o                         
   2 -10   5          5.35          7.89         2.00 o                         
  -2  -9   5         16.09         13.64         2.07 o                         
  -1  -9   5          8.03          5.69         1.58 o                         
   0  -9   5         20.13         20.73         4.76 o                         
   1  -9   5         53.88         53.48         4.95 o                         
   2  -9   5          3.83          5.23         1.11 o                         
   3  -9   5          0.75          0.97         0.61 o                         
  -2  -8   5          0.06         -0.47         0.61 o                         
  -1  -8   5         98.64        108.63         7.70 o                         
   0  -8   5        120.48         83.26         6.62 o                         
   1  -8   5          1.73          2.30         0.72 o                         
   2  -8   5         18.90         28.52         3.91 o                         
   3  -8   5          1.56          4.68         1.39 o                         
  -3  -7   5          1.37          3.10         1.04 o                         
  -2  -7   5         42.81         48.80         4.37 o                         
  -1  -7   5         38.44         34.31         2.63 o                         
   0  -7   5         16.55         20.73         2.07 o                         
   1  -7   5        143.28        144.75         6.60 o                         
   2  -7   5         21.77         26.39         2.73 o                         
   3  -7   5          1.46          2.76         1.19 o                         
  -3  -6   5          3.83          4.47         1.09 o                         
  -2  -6   5          0.33          0.72         0.43 o                         
  -1  -6   5         63.24         66.93         3.59 o                         
   0  -6   5        122.18        132.07         7.47 o                         
   1  -6   5        185.69        188.20        11.64 o                         
   2  -6   5          4.98          3.49         0.73 o                         
   3  -6   5          4.78          9.37         2.03 o                         
  -3  -5   5         19.22         23.04         2.73 o                         
  -2  -5   5        178.92        182.38         6.39 o                         
  -1  -5   5         99.58         93.81         5.75 o                         
   0  -5   5         48.70         46.80         3.37 o                         
   1  -5   5          6.51          6.15         0.92 o                         
   2  -5   5        167.85        131.17        50.18 o                         
   3  -5   5         49.20         31.76         6.38 o                         
   4  -5   5          1.98          1.71         0.82 o                         
  -4  -4   5          6.63          6.39         1.34 o                         
  -3  -4   5         53.31         46.81         3.23 o                         
  -2  -4   5         46.77         40.59         4.29 o                         
  -1  -4   5        205.36        214.23         7.44 o                         
   0  -4   5        415.14        447.30        13.54 o                         
   1  -4   5        698.68        530.71        69.35 o                         
   2  -4   5         37.35         34.88         2.40 o                         
   3  -4   5          8.10          9.66         1.20 o                         
   4  -4   5          2.73          4.42         1.42 o                         
  -4  -3   5          9.24          9.21         1.86 o                         
  -3  -3   5          0.58          0.48         0.63 o                         
  -2  -3   5        296.46        296.34        25.09 o                         
  -1  -3   5       1145.16       1147.63        14.14 o                         
   0  -3   5        501.08        543.17        11.47 o                         
   1  -3   5          0.55          0.40         0.31 o                         
   2  -3   5        381.60        373.88         7.73 o                         
   3  -3   5         30.89         35.51         2.98 o                         
   4  -3   5          0.13          0.64         0.67 o                         
  -4  -2   5          9.14         11.59         2.84 o                         
  -3  -2   5        284.55        286.81         7.18 o                         
  -2  -2   5        747.76        813.56        58.00 o                         
  -1  -2   5         35.25         33.49         2.27 o                         
   0  -2   5        740.39        827.47        20.38 o                         
   1  -2   5       1241.15       1149.18        18.93 o                         
   2  -2   5        304.81        307.65         9.22 o                         
   3  -2   5          0.27          0.14         0.40 o                         
   4  -2   5          0.22          0.52         0.43 o                         
  -4  -1   5         63.91         56.58         5.20 o                         
  -3  -1   5         35.54         38.76         2.80 o                         
  -2  -1   5        874.18        930.71        85.50 o                         
  -1  -1   5       4457.21       4399.27        32.83 o                         
   0  -1   5        317.62        342.46         5.94 o                         
   1  -1   5         44.73         50.05         2.98 o                         
   2  -1   5         84.46         82.51         6.35 o                         
   3  -1   5         71.72         73.44         3.59 o                         
   4  -1   5          6.54          9.15         1.12 o                         
  -4   0   5          5.22          5.91         0.95 o                         
  -3   0   5        364.75        365.75        16.46 o                         
  -2   0   5       1385.58       1429.43        33.56 o                         
  -1   0   5         29.47         26.99         2.12 o                         
   0   0   5       1884.48       2007.56        15.40 o                         
   1   0   5        499.23        468.39        10.07 o                         
   2   0   5        259.15        239.81         8.80 o                         
   3   0   5          7.81          9.27         1.08 o                         
   4   0   5          0.39          1.28         0.53 o                         
  -4   1   5         60.03         53.72         5.67 o                         
  -3   1   5         47.08         47.70         4.76 o                         
  -2   1   5         45.85         55.52         4.58 o                         
  -1   1   5       1680.42       1922.99        76.14 o                         
   0   1   5        766.86        755.71        29.30 o                         
   1   1   5        256.29        244.47         6.98 o                         
   2   1   5          0.84          1.18         0.35 o                         
   3   1   5         30.03         29.47         2.34 o                         
   4   1   5          2.86          3.52         2.19 o                         
  -4   2   5         12.04          9.51         1.50 o                         
  -3   2   5        272.27        261.14        11.00 o                         
  -2   2   5        547.09        568.12         9.02 o                         
  -1   2   5        806.66        824.04        14.82 o                         
   0   2   5         12.37         11.50         1.44 o                         
   1   2   5         82.94         83.39         4.47 o                         
   2   2   5        267.38        249.84        16.17 o                         
   3   2   5         27.56         31.71         2.24 o                         
  -4   3   5         70.22         61.84         4.87 o                         
  -3   3   5         55.26         49.56         3.59 o                         
  -2   3   5          3.95          3.04         0.84 o                         
  -1   3   5        388.56        428.80         8.09 o                         
   0   3   5        993.26        964.54        14.92 o                         
   1   3   5        296.95        291.57         9.12 o                         
   2   3   5         15.55         15.41         1.55 o                         
   3   3   5          3.19          3.50         0.85 o                         
  -4   4   5          4.71          3.33         0.86 o                         
  -3   4   5         61.56         53.07         2.62 o                         
  -2   4   5        238.77        231.83         7.35 o                         
  -1   4   5        762.43        770.86        11.79 o                         
   0   4   5         21.21         13.53         2.42 o                         
   1   4   5         88.10         96.41         5.65 o                         
   2   4   5         30.76         32.74         3.54 o                         
   3   4   5          2.13          2.26         1.03 o                         
  -4   5   5         51.59         45.32         3.91 o                         
  -3   5   5        159.41        135.37         7.75 o                         
  -2   5   5        104.29        105.37         5.22 o                         
  -1   5   5          0.33          0.00         0.38 o                         
   0   5   5        411.97        448.08        14.70 o                         
   1   5   5        111.24        114.94         4.33 o                         
   2   5   5          4.38          2.97         0.84 o                         
   3   5   5          0.90          1.13         1.00 o                         
  -4   6   5         24.54         25.27         2.80 o                         
  -3   6   5         43.85         37.51         3.06 o                         
  -2   6   5        193.91        179.87         4.75 o                         
  -1   6   5        303.36        310.63         9.64 o                         
   0   6   5        114.53        133.17         8.54 o                         
   1   6   5          1.46          2.94         0.94 o                         
   2   6   5          5.64          6.57         1.16 o                         
  -4   7   5         21.79         21.21         5.14 o                         
  -3   7   5        118.88        113.42         5.69 o                         
  -2   7   5          3.22          3.52         0.78 o                         
  -1   7   5          7.72          5.77         1.08 o                         
   0   7   5         59.02         61.66         3.36 o                         
   1   7   5         28.26         29.38         3.35 o                         
   2   7   5          2.98          1.62         0.56 o                         
  -3   8   5          0.15          0.12         0.36 o                         
  -2   8   5         30.76         25.75         2.62 o                         
  -1   8   5         19.30         19.56         2.25 o                         
   0   8   5         18.57         15.40         1.94 o                         
   1   8   5          0.05         -0.17         0.46 o                         
  -3   9   5         18.97         18.45         1.88 o                         
  -2   9   5          7.95          9.14         1.85 o                         
  -1   9   5          6.93          4.15         1.08 o                         
   0   9   5          0.06          0.61         0.50 o                         
   1   9   5          4.03          3.56         1.33 o                         
  -2  10   5          4.72          4.71         0.96 o                         
  -1  10   5          2.61          2.58         0.86 o                         
   0  10   5          4.56          3.95         1.01 o                         
  -1 -10   6          0.16          1.22         0.52 o                         
   0 -10   6          0.41         -0.90         0.90 o                         
   1 -10   6          5.54          3.50         1.52 o                         
  -2  -9   6          0.38          1.57         0.87 o                         
  -1  -9   6          4.24          3.83         1.17 o                         
   0  -9   6          4.93          1.82         1.40 o                         
   1  -9   6          0.41          0.26         0.80 o                         
   2  -9   6         26.76         37.43         6.69 o                         
  -2  -8   6          0.29          1.18         0.65 o                         
  -1  -8   6          0.20          0.59         0.61 o                         
   0  -8   6         70.01         71.84         8.80 o                         
   1  -8   6        117.55        103.78         7.49 o                         
   2  -8   6          4.14          1.63         1.19 o                         
   3  -8   6         17.60         29.91         3.13 o                         
  -3  -7   6          8.71         12.48         2.60 o                         
  -2  -7   6          6.00          4.62         1.09 o                         
  -1  -7   6         54.66         46.36         4.34 o                         
   0  -7   6         67.22         56.60         3.73 o                         
   1  -7   6         26.06         39.45         2.74 o                         
   2  -7   6        181.65        173.59        10.57 o                         
   3  -7   6         23.30         31.96         3.73 o                         
  -3  -6   6         18.09         15.47         2.24 o                         
  -2  -6   6          0.16          0.93         0.47 o                         
  -1  -6   6          6.55          7.60         0.99 o                         
   0  -6   6        202.32        215.86        12.25 o                         
   1  -6   6        222.27        214.93         9.97 o                         
   2  -6   6         32.11         31.19         2.48 o                         
   3  -6   6         16.14         24.63         3.28 o                         
  -3  -5   6         19.74         22.31         2.66 o                         
  -2  -5   6        167.68        170.92         5.66 o                         
  -1  -5   6        381.57        389.29        14.07 o                         
   0  -5   6         85.93         81.63         5.96 o                         
   1  -5   6         65.26         68.21         3.69 o                         
   2  -5   6         67.37         73.78         5.80 o                         
   3  -5   6         36.09         49.74         5.15 o                         
  -4  -4   6         12.33         11.35         1.73 o                         
  -3  -4   6         78.68         69.75         4.39 o                         
  -2  -4   6         56.90         51.79         3.69 o                         
  -1  -4   6          9.84          9.72         1.90 o                         
   0  -4   6       1024.96        992.28        18.98 o                         
   1  -4   6        437.21        396.94        14.66 o                         
   2  -4   6         42.56         36.84         3.17 o                         
   3  -4   6          0.02          1.50         0.92 o                         
   4  -4   6          3.64          3.59         0.79 o                         
  -4  -3   6          3.78          2.20         0.78 o                         
  -3  -3   6          2.31          2.00         0.84 o                         
  -2  -3   6        111.67        103.84         5.06 o                         
  -1  -3   6        502.93        482.49        12.75 o                         
   0  -3   6        721.06        791.12        24.02 o                         
   1  -3   6          6.25          3.76         0.89 o                         
   2  -3   6         66.29         65.57         3.05 o                         
   3  -3   6         58.87         48.17         6.61 o                         
   4  -3   6          2.92          3.90         0.92 o                         
  -4  -2   6          4.19          4.77         1.11 o                         
  -3  -2   6         86.11         84.08         4.31 o                         
  -2  -2   6        212.72        216.64         9.23 o                         
  -1  -2   6        362.59        374.37        69.65 o                         
   0  -2   6         51.32         45.73         2.17 o                         
   1  -2   6        615.48        497.71        21.93 o                         
   2  -2   6        207.87        206.32        15.18 o                         
   3  -2   6         19.55         17.55         1.93 o                         
   4  -2   6          2.23          2.16         0.47 o                         
  -4  -1   6         14.13         13.09         2.80 o                         
  -3  -1   6         58.08         55.24         3.82 o                         
  -2  -1   6          0.76          0.54         0.98 o                         
  -1  -1   6        661.82        565.44       177.62 o                         
   0  -1   6       3602.24       4041.07       112.70 o                         
   1  -1   6        339.19        343.09         7.96 o                         
   2  -1   6         14.15         12.15         1.65 o                         
   3  -1   6         42.55         43.83         4.22 o                         
   4  -1   6          9.89         12.03         1.35 o                         
  -4   0   6          4.19          3.65         0.75 o                         
  -3   0   6         69.22         66.53         3.65 o                         
  -2   0   6        696.60        693.96        20.55 o                         
  -1   0   6       1794.89       2145.69        64.53 o                         
   0   0   6         26.63         46.52         2.57 o                         
   1   0   6       1875.50       1761.44        16.25 o                         
   2   0   6        404.31        375.69        11.99 o                         
   3   0   6         19.03         21.56         1.96 o                         
   4   0   6          0.40          0.14         0.65 o                         
  -4   1   6         47.01         43.09         3.71 o                         
  -3   1   6        106.36         98.04         4.05 o                         
  -2   1   6         26.78         38.78         3.16 o                         
  -1   1   6        237.99        232.55        11.57 o                         
   0   1   6       2712.63       2701.21        20.77 o                         
   1   1   6        712.87        687.63        12.49 o                         
   2   1   6         13.84         10.48         2.10 o                         
   3   1   6         31.45         34.96         2.64 o                         
  -4   2   6          0.34          0.60         0.50 o                         
  -3   2   6        113.17        118.51         4.42 o                         
  -2   2   6       1042.82       1047.37        20.80 o                         
  -1   2   6        948.04        986.78        17.86 o                         
   0   2   6        187.52        185.29         6.18 o                         
   1   2   6        214.28        210.39         7.56 o                         
   2   2   6        137.07        135.35         5.61 o                         
   3   2   6         20.11         23.24         2.11 o                         
  -4   3   6         71.01         62.86         5.08 o                         
  -3   3   6        261.09        252.47         6.98 o                         
  -2   3   6         43.27         43.22         4.30 o                         
  -1   3   6        604.86        617.86        14.73 o                         
   0   3   6        842.70        869.65        25.88 o                         
   1   3   6        355.24        342.23        10.44 o                         
   2   3   6         12.68         13.74         1.60 o                         
   3   3   6          0.79          2.25         0.89 o                         
  -4   4   6          1.49          1.38         0.55 o                         
  -3   4   6          5.00          5.11         0.81 o                         
  -2   4   6        503.39        481.36        28.77 o                         
  -1   4   6        457.44        444.56        10.45 o                         
   0   4   6         55.63         49.71         4.78 o                         
   1   4   6         24.96         28.64         3.20 o                         
   2   4   6         48.53         54.91         4.55 o                         
   3   4   6          5.34          6.14         1.15 o                         
  -4   5   6          6.90          6.89         1.06 o                         
  -3   5   6         90.40         74.07         4.40 o                         
  -2   5   6        205.43        187.63        12.06 o                         
  -1   5   6          2.96          3.27         0.68 o                         
   0   5   6         47.17         53.28         5.26 o                         
   1   5   6        105.47        107.87         4.26 o                         
   2   5   6         14.07         15.44         1.97 o                         
  -4   6   6         18.58         18.79         1.91 o                         
  -3   6   6         27.16         26.70         2.91 o                         
  -2   6   6         78.35         87.75         4.26 o                         
  -1   6   6        309.50        312.36         8.05 o                         
   0   6   6        107.87        110.34         4.25 o                         
   1   6   6         16.06         14.64         2.08 o                         
   2   6   6          3.14          2.94         0.82 o                         
  -4   7   6          0.05          0.45         0.34 o                         
  -3   7   6         36.27         36.35         2.79 o                         
  -2   7   6        223.64        199.23         8.23 o                         
  -1   7   6          5.22          2.37         0.75 o                         
   0   7   6         47.04         54.21         3.46 o                         
   1   7   6         37.97         35.88         2.96 o                         
   2   7   6          7.32          4.94         2.72 o                         
  -3   8   6         18.72         16.29         1.65 o                         
  -2   8   6          0.13          0.45         0.53 o                         
  -1   8   6        100.14         98.53         4.99 o                         
   0   8   6         30.75         29.41         2.35 o                         
   1   8   6          0.30          1.36         1.53 o                         
  -3   9   6          2.76          2.33         0.49 o                         
  -2   9   6         36.21         36.84         2.99 o                         
  -1   9   6         16.09         17.16         3.02 o                         
   0   9   6          1.00          2.44         0.74 o                         
  -2  10   6          0.00         -0.37         0.37 o                         
  -1  10   6         11.10          9.65         1.64 o                         
   0 -10   7          5.95          6.22         1.81 o                         
   1 -10   7          1.18          1.11         0.84 o                         
  -1  -9   7          3.08          1.99         0.72 o                         
   0  -9   7          0.23          0.95         0.58 o                         
   1  -9   7          6.01          7.07         2.32 o                         
   2  -9   7          0.57          1.16         1.25 o                         
  -2  -8   7          0.72         -0.06         0.24 o                         
  -1  -8   7         11.13         14.30         2.82 o                         
   0  -8   7         23.08         33.36         5.72 o                         
   1  -8   7         18.66         16.27         3.50 o                         
   2  -8   7          6.22          4.50         1.25 o                         
   3  -8   7          1.49          1.17         0.68 o                         
  -2  -7   7         46.63         54.61         3.67 o                         
  -1  -7   7         34.24         36.30         4.52 o                         
   0  -7   7          0.82          0.05         0.86 o                         
   1  -7   7          0.13          0.93         0.57 o                         
   2  -7   7          6.11         12.23         1.82 o                         
   3  -7   7         27.25         35.18         3.44 o                         
  -3  -6   7         34.73         35.84         8.52 o                         
  -2  -6   7         58.50         61.75         4.20 o                         
  -1  -6   7         73.68         84.55         3.94 o                         
   0  -6   7         70.51         77.94         3.93 o                         
   1  -6   7         37.09         39.17         2.79 o                         
   2  -6   7         37.22         34.39         4.12 o                         
   3  -6   7          7.97          7.66         1.61 o                         
  -3  -5   7         23.98         18.28         1.99 o                         
  -2  -5   7        100.90        110.05         5.71 o                         
  -1  -5   7        491.92        515.90        13.00 o                         
   0  -5   7         90.47         82.45         8.93 o                         
   1  -5   7          4.49          3.21         1.18 o                         
   2  -5   7         23.33         29.94         2.98 o                         
   3  -5   7         21.12         27.04         2.23 o                         
  -3  -4   7         54.39         51.83         3.62 o                         
  -2  -4   7        314.18        305.19         8.75 o                         
  -1  -4   7         11.68          8.17         1.26 o                         
   0  -4   7        180.69        178.60         8.41 o                         
   1  -4   7        538.04        550.88        13.94 o                         
   2  -4   7        181.84        215.16        26.05 o                         
   3  -4   7          1.63          2.46         1.21 o                         
  -4  -3   7          8.61          7.57         1.36 o                         
  -3  -3   7          6.84          4.41         1.10 o                         
  -2  -3   7         63.66         58.96         4.94 o                         
  -1  -3   7        688.52        653.94        19.28 o                         
   0  -3   7        483.94        474.27        13.16 o                         
   1  -3   7        205.74        204.84         8.20 o                         
   2  -3   7         49.29         45.59         3.14 o                         
   3  -3   7         60.03         71.51         4.79 o                         
  -4  -2   7          3.95          6.51         1.55 o                         
  -3  -2   7         82.65         81.22         5.62 o                         
  -2  -2   7        385.97        357.50        10.61 o                         
  -1  -2   7        137.07        129.15        14.74 o                         
   0  -2   7         27.88         24.14         1.87 o                         
   1  -2   7        185.98        177.52         7.57 o                         
   2  -2   7        246.73        231.83         5.97 o                         
   3  -2   7         17.07         18.66         2.46 o                         
  -4  -1   7         33.99         23.27         6.90 o                         
  -3  -1   7         49.17         45.13         3.50 o                         
  -2  -1   7          0.63          2.47         0.99 o                         
  -1  -1   7        645.37        529.39       158.01 o                         
   0  -1   7        718.01        693.27        19.51 o                         
   1  -1   7        553.54        491.22        11.20 o                         
   2  -1   7         27.63         30.84         1.92 o                         
   3  -1   7         18.06         22.73         2.12 o                         
  -4   0   7          0.03          0.68         0.37 o                         
  -3   0   7        142.16        139.98         5.44 o                         
  -2   0   7        523.16        534.46        12.10 o                         
  -1   0   7        608.50        568.51       102.91 o                         
   0   0   7         65.51         90.61         5.70 o                         
   1   0   7         12.38          5.44         1.10 o                         
   2   0   7        377.30        394.42        19.81 o                         
   3   0   7         80.13         96.66         7.86 o                         
  -4   1   7         89.19         72.23        23.85 o                         
  -3   1   7        180.32        185.66         5.68 o                         
  -2   1   7          0.64          1.26         0.68 o                         
  -1   1   7        223.81        244.07         8.28 o                         
   0   1   7        328.48        293.94         5.99 o                         
   1   1   7        510.25        475.79        11.05 o                         
   2   1   7        151.98        151.77         9.21 o                         
   3   1   7         10.71         11.76         1.71 o                         
  -4   2   7         69.05         57.87        14.07 o                         
  -3   2   7         79.03         76.96         3.63 o                         
  -2   2   7        569.46        603.02        15.53 o                         
  -1   2   7        720.90        735.37        17.42 o                         
   0   2   7        126.95        136.07         4.83 o                         
   1   2   7          6.82          8.59         1.64 o                         
   2   2   7         73.43         72.73         3.65 o                         
   3   2   7         44.99         44.40         4.24 o                         
  -4   3   7         64.13         60.69         9.64 o                         
  -3   3   7        401.49        400.83         8.99 o                         
  -2   3   7        167.73        174.61         9.24 o                         
  -1   3   7          6.51          6.59         1.52 o                         
   0   3   7        502.63        496.12        27.17 o                         
   1   3   7        319.23        299.89        10.05 o                         
   2   3   7         66.22         61.20         4.74 o                         
   3   3   7          0.00          0.58         1.77 o                         
  -4   4   7         29.69         29.09         2.54 o                         
  -3   4   7         16.43         15.83         1.50 o                         
  -2   4   7        169.41        166.25        14.33 o                         
  -1   4   7        535.67        531.94        15.52 o                         
   0   4   7        318.26        327.25        12.93 o                         
   1   4   7          0.05          0.51         0.49 o                         
   2   4   7         32.80         38.73         3.14 o                         
   3   4   7         11.79          8.58         1.58 o                         
  -4   5   7          8.37          8.96         1.09 o                         
  -3   5   7         83.55         86.46         4.09 o                         
  -2   5   7         50.58         50.00         2.95 o                         
  -1   5   7         61.24         55.42         4.44 o                         
   0   5   7         40.83         45.96         2.98 o                         
   1   5   7         82.65         91.99         4.99 o                         
   2   5   7         18.53         19.37         2.05 o                         
  -4   6   7         11.96         13.58         1.25 o                         
  -3   6   7         10.73          9.77         1.51 o                         
  -2   6   7          1.21          2.05         0.72 o                         
  -1   6   7         67.78         80.15         4.67 o                         
   0   6   7        173.55        172.65         5.00 o                         
   1   6   7         20.06         18.54         2.02 o                         
   2   6   7          0.06          0.18         0.41 o                         
  -4   7   7          0.66          1.45         0.83 o                         
  -3   7   7         19.61         21.87         2.05 o                         
  -2   7   7         49.46         51.82         3.45 o                         
  -1   7   7        103.10         96.09         5.05 o                         
   0   7   7          1.91          1.80         0.60 o                         
   1   7   7         31.45         35.24         3.86 o                         
  -3   8   7          1.97          1.68         0.46 o                         
  -2   8   7          0.06          0.22         0.36 o                         
  -1   8   7          0.86          1.90         0.70 o                         
   0   8   7         54.94         49.97         3.07 o                         
   1   8   7         17.15         15.18         2.97 o                         
  -2   9   7          3.90          5.51         1.06 o                         
  -1   9   7          8.90          8.95         1.72 o                         
   0   9   7          7.87          4.49         1.03 o                         
   0 -10   8          2.29          2.26         1.05 o                         
   1 -10   8          1.94          0.13         0.55 o                         
  -1  -9   8          5.31          5.16         1.08 o                         
   0  -9   8          0.01          1.00         0.57 o                         
   1  -9   8          1.91          4.02         1.48 o                         
   2  -9   8          3.99          7.51         2.06 o                         
  -2  -8   8          0.16         -0.42         0.42 o                         
  -1  -8   8          0.01          0.77         0.80 o                         
   0  -8   8         13.04         20.58         4.18 o                         
   1  -8   8         16.67         21.11         2.92 o                         
   2  -8   8          4.77          3.67         1.45 o                         
  -2  -7   8          0.94          2.36         0.70 o                         
  -1  -7   8         31.85         33.43         3.35 o                         
   0  -7   8         52.04         47.67         5.14 o                         
   1  -7   8          0.23         -0.59         1.10 o                         
   2  -7   8          6.48         14.68         2.20 o                         
  -3  -6   8          0.21          0.21         0.56 o                         
  -2  -6   8         15.29         12.28         1.81 o                         
  -1  -6   8         79.03         80.29         4.77 o                         
   0  -6   8         65.85         78.50         3.65 o                         
   1  -6   8        173.06        164.59         7.73 o                         
   2  -6   8         20.12         24.56         6.41 o                         
   3  -6   8          0.29          1.33         0.74 o                         
  -3  -5   8          0.58          0.48         0.54 o                         
  -2  -5   8         26.51         25.58         2.42 o                         
  -1  -5   8         95.85         99.70         3.82 o                         
   0  -5   8        791.63        709.42        21.18 o                         
   1  -5   8         25.49         20.36         1.71 o                         
   2  -5   8         46.54         76.86         8.03 o                         
   3  -5   8         15.62         21.32         2.74 o                         
  -3  -4   8          8.41         10.17         2.31 o                         
  -2  -4   8         60.22         58.56         3.46 o                         
  -1  -4   8        427.36        419.30         9.18 o                         
   0  -4   8          0.12          1.04         0.74 o                         
   1  -4   8        519.79        476.23        16.44 o                         
   2  -4   8        191.90        268.75         8.91 o                         
   3  -4   8          6.96          6.08         1.41 o                         
  -4  -3   8         11.45         11.32         1.32 o                         
  -3  -3   8          8.87          9.13         1.71 o                         
  -2  -3   8         14.53         12.77         1.66 o                         
  -1  -3   8        189.05        190.16         8.79 o                         
   0  -3   8        906.16        894.17        28.36 o                         
   1  -3   8        173.64        144.04         6.03 o                         
   2  -3   8          1.79          2.61         0.76 o                         
   3  -3   8         35.08         52.31         4.13 o                         
  -4  -2   8          0.67          1.74         0.67 o                         
  -3  -2   8         78.96         78.72         5.14 o                         
  -2  -2   8        282.17        226.85        54.70 o                         
  -1  -2   8        201.10        215.08        11.26 o                         
   0  -2   8          0.47          2.17         0.80 o                         
   1  -2   8        260.57        208.03        18.05 o                         
   2  -2   8         91.49         78.08         4.46 o                         
   3  -2   8         19.39         25.11         2.78 o                         
  -4  -1   8         23.42         27.87         3.01 o                         
  -3  -1   8         79.54         69.98        10.56 o                         
  -2  -1   8          0.37          3.61         5.27 o                         
  -1  -1   8        104.81         99.23         7.53 o                         
   0  -1   8        617.47        547.41        14.34 o                         
   1  -1   8        250.54        193.78        21.65 o                         
   2  -1   8         10.78         12.00         1.20 o                         
   3  -1   8          0.02          0.70         0.36 o                         
  -4   0   8          0.46         -0.05         0.33 o                         
  -3   0   8         23.16         22.62         2.50 o                         
  -2   0   8        412.97        444.10        15.71 o                         
  -1   0   8        487.56        527.72        42.13 o                         
   0   0   8        268.95        265.67        10.79 o                         
   1   0   8         16.15         12.56         2.87 o                         
   2   0   8         33.99         33.68         2.26 o                         
   3   0   8         26.93         38.29         2.61 o                         
  -4   1   8          1.42          0.28         0.30 o                         
  -3   1   8        144.74        127.18         7.46 o                         
  -2   1   8        227.99        251.63         7.68 o                         
  -1   1   8         34.51         33.02         3.83 o                         
   0   1   8        468.65        452.77        10.47 o                         
   1   1   8        296.96        263.75         7.48 o                         
   2   1   8         43.69         43.70         2.81 o                         
   3   1   8          9.92          8.36         1.34 o                         
  -4   2   8         10.92          6.94         1.50 o                         
  -3   2   8        119.71        114.09         4.43 o                         
  -2   2   8        186.39        198.31         7.81 o                         
  -1   2   8       1165.75       1190.56        23.39 o                         
   0   2   8        406.55        382.08        10.15 o                         
   1   2   8          6.36          5.54         1.30 o                         
   2   2   8         14.84         14.94         1.84 o                         
   3   2   8          7.78          8.81         1.74 o                         
  -4   3   8          1.79          1.26         0.67 o                         
  -3   3   8         98.68         91.01         4.23 o                         
  -2   3   8       1017.17       1017.32        36.94 o                         
  -1   3   8         94.15        100.25         5.80 o                         
   0   3   8        251.08        256.12         8.38 o                         
   1   3   8        326.36        302.69         7.58 o                         
   2   3   8         35.14         34.88         3.48 o                         
   3   3   8          2.22          0.78         0.74 o                         
  -4   4   8         11.89         11.33         2.43 o                         
  -3   4   8         62.23         54.91         2.86 o                         
  -2   4   8         58.61         61.40         3.38 o                         
  -1   4   8        761.05        775.10        16.91 o                         
   0   4   8        378.08        411.61        13.45 o                         
   1   4   8         19.49         19.76         2.37 o                         
   2   4   8         13.85         12.70         2.01 o                         
  -4   5   8          4.85          4.01         0.70 o                         
  -3   5   8         49.47         52.36         3.08 o                         
  -2   5   8        239.35        237.11         7.14 o                         
  -1   5   8          7.56          7.82         1.27 o                         
   0   5   8         39.43         46.52         2.57 o                         
   1   5   8         55.84         63.36         5.96 o                         
   2   5   8         15.95         15.60         1.88 o                         
  -4   6   8         11.01         11.81         2.12 o                         
  -3   6   8         11.57         12.25         1.53 o                         
  -2   6   8          0.55          0.90         0.37 o                         
  -1   6   8         75.65         89.15         5.06 o                         
   0   6   8         25.74         28.98         3.22 o                         
   1   6   8          9.71          5.95         1.28 o                         
   2   6   8          0.25         -0.08         0.89 o                         
  -3   7   8         11.16         12.10         1.39 o                         
  -2   7   8         42.90         46.31         3.11 o                         
  -1   7   8         25.29         26.86         3.06 o                         
   0   7   8          5.55          3.12         0.93 o                         
   1   7   8          0.21         -0.26         0.43 o                         
  -3   8   8          4.04          5.35         0.77 o                         
  -2   8   8          0.24          0.44         0.49 o                         
  -1   8   8          6.76          8.00         1.42 o                         
   0   8   8          2.41          2.13         0.54 o                         
  -2   9   8         10.65         13.61         1.43 o                         
  -1   9   8          5.49          6.43         0.89 o                         
  -1  -9   9         11.57          9.99         1.65 o                         
   0  -9   9          9.57          6.15         1.28 o                         
   1  -9   9          1.84          3.67         1.28 o                         
  -1  -8   9          0.49          1.75         0.83 o                         
   0  -8   9         13.26         18.23         3.63 o                         
   1  -8   9         26.81         25.86         2.97 o                         
   2  -8   9          2.75          2.30         1.28 o                         
  -2  -7   9         20.09         22.55         1.94 o                         
  -1  -7   9         43.88         48.51         3.82 o                         
   0  -7   9          7.32          5.26         1.33 o                         
   1  -7   9          0.16         -0.35         0.79 o                         
   2  -7   9          3.69          6.04         2.14 o                         
  -2  -6   9          9.90          8.65         1.54 o                         
  -1  -6   9         10.95         14.84         2.28 o                         
   0  -6   9          6.77         10.29         1.66 o                         
   1  -6   9         15.03         19.67         2.71 o                         
   2  -6   9         23.93         25.69         4.98 o                         
  -3  -5   9          1.61          0.63         0.61 o                         
  -2  -5   9         35.01         38.24         3.73 o                         
  -1  -5   9         11.12         12.32         2.22 o                         
   0  -5   9          0.73          1.76         0.91 o                         
   1  -5   9        126.79        113.98         9.63 o                         
   2  -5   9         16.70         16.07         2.45 o                         
   3  -5   9          8.78         11.69         2.15 o                         
  -3  -4   9         37.71         42.15         3.31 o                         
  -2  -4   9         42.20         47.49         3.38 o                         
  -1  -4   9          0.83          0.33         0.59 o                         
   0  -4   9         64.19         60.39         2.91 o                         
   1  -4   9         46.22         46.03         3.57 o                         
   2  -4   9        113.23        146.83        11.36 o                         
   3  -4   9         61.07         67.44         6.72 o                         
  -3  -3   9         30.73         26.70         3.75 o                         
  -2  -3   9          0.74          0.36         0.54 o                         
  -1  -3   9        137.60        128.97         5.04 o                         
   0  -3   9         71.46         71.46         3.76 o                         
   1  -3   9        284.63        258.45        10.32 o                         
   2  -3   9        121.59        153.46        31.44 o                         
   3  -3   9          1.85          3.27         0.80 o                         
  -4  -2   9          2.20          0.96         0.69 o                         
  -3  -2   9         18.54         17.18         2.40 o                         
  -2  -2   9        273.74        272.21        11.18 o                         
  -1  -2   9        439.32        471.84        17.45 o                         
   0  -2   9         27.59         26.27         3.15 o                         
   1  -2   9         12.89         10.72         1.22 o                         
   2  -2   9        128.54        129.74         8.72 o                         
   3  -2   9         44.69         56.36         4.50 o                         
  -4  -1   9         21.94         20.26         3.44 o                         
  -3  -1   9         95.43        109.09         7.74 o                         
  -2  -1   9        103.52         94.79         8.09 o                         
  -1  -1   9         80.89         89.29         7.43 o                         
   0  -1   9        489.54        410.67        28.02 o                         
   1  -1   9        284.42        262.96         8.92 o                         
   2  -1   9         32.75         36.92         2.38 o                         
   3  -1   9          3.47          3.67         0.71 o                         
  -4   0   9          6.95          6.03         1.83 o                         
  -3   0   9         23.93         20.98         2.80 o                         
  -2   0   9        265.60        263.52        24.11 o                         
  -1   0   9        755.49        822.57        21.79 o                         
   0   0   9        118.13        114.41         7.42 o                         
   1   0   9          0.37          0.66         0.34 o                         
   2   0   9         43.93         46.50         3.85 o                         
   3   0   9         10.14         10.40         1.23 o                         
  -4   1   9         36.46         41.52         3.48 o                         
  -3   1   9        103.71         55.44         5.84 o                         
  -2   1   9         67.50         80.02         4.81 o                         
  -1   1   9          0.19         -0.91         0.91 o                         
   0   1   9        264.11        219.90        13.97 o                         
   1   1   9        188.25        174.98         5.15 o                         
   2   1   9         39.46         38.14         2.84 o                         
   3   1   9          0.03          2.32         0.81 o                         
  -4   2   9          0.80          0.63         0.48 o                         
  -3   2   9         24.27         20.01         2.26 o                         
  -2   2   9          8.08          6.62         1.01 o                         
  -1   2   9        125.74        123.04         7.94 o                         
   0   2   9        318.14        311.48        18.18 o                         
   1   2   9         40.60         37.58         2.21 o                         
   2   2   9         11.61         10.53         1.56 o                         
  -4   3   9         20.07         19.64         3.14 o                         
  -3   3   9         23.74         21.06         2.09 o                         
  -2   3   9          2.90          3.37         0.77 o                         
  -1   3   9        317.62        342.48         9.70 o                         
   0   3   9         66.05         74.25         3.79 o                         
   1   3   9         84.38         84.61         4.30 o                         
   2   3   9         82.55         83.97         5.10 o                         
  -4   4   9         20.90         19.84         1.97 o                         
  -3   4   9          0.11          0.31         0.31 o                         
  -2   4   9          0.86          0.55         0.42 o                         
  -1   4   9          1.41          1.75         0.65 o                         
   0   4   9        335.91        364.04        12.91 o                         
   1   4   9        201.93        210.45         8.59 o                         
   2   4   9          2.26          1.75         0.53 o                         
  -4   5   9          0.51          0.75         0.61 o                         
  -3   5   9         55.07         55.46         3.30 o                         
  -2   5   9         53.84         54.85         3.71 o                         
  -1   5   9        131.28        141.53         6.42 o                         
   0   5   9         21.29         20.63         2.72 o                         
   1   5   9         35.45         39.05         3.38 o                         
   2   5   9         38.13         34.19         2.85 o                         
  -3   6   9         28.30         28.69         2.18 o                         
  -2   6   9          0.12         -0.10         0.47 o                         
  -1   6   9         10.02         11.25         1.96 o                         
   0   6   9         80.85         88.15         6.39 o                         
   1   6   9         21.18         20.53         2.19 o                         
  -3   7   9         11.27         11.44         1.35 o                         
  -2   7   9         44.83         45.49         2.77 o                         
  -1   7   9         33.68         35.40         3.21 o                         
   0   7   9          5.66          5.05         1.32 o                         
   1   7   9          2.35          3.14         1.50 o                         
  -2   8   9          0.51          0.11         0.18 o                         
  -1   8   9          4.41          6.11         0.96 o                         
   0   8   9         11.18         10.11         1.79 o                         
  -1  -8  10          1.03          0.26         0.29 o                         
   0  -8  10          0.02         -0.01         0.45 o                         
   1  -8  10          4.16          5.05         1.10 o                         
  -2  -7  10          0.90          1.55         1.05 o                         
  -1  -7  10         14.66         18.23         2.08 o                         
   0  -7  10         48.20         48.35         3.51 o                         
   1  -7  10          8.15          4.85         1.44 o                         
   2  -7  10          0.20         -0.58         0.58 o                         
  -2  -6  10         19.96         17.97         2.73 o                         
  -1  -6  10         34.36         28.57         3.98 o                         
   0  -6  10          5.11          7.04         1.98 o                         
   1  -6  10         65.67         72.60         8.25 o                         
   2  -6  10         17.40         18.10         3.55 o                         
  -3  -5  10          4.10          1.57         0.90 o                         
  -2  -5  10          5.56          5.51         1.37 o                         
  -1  -5  10         74.43         89.89         5.76 o                         
   0  -5  10        158.35        144.09         7.40 o                         
   1  -5  10          1.75          0.87         1.71 o                         
   2  -5  10          1.39          2.70         0.84 o                         
  -3  -4  10         16.32         17.17         1.84 o                         
  -2  -4  10        119.90        127.86         5.77 o                         
  -1  -4  10         91.19         92.09         4.72 o                         
   0  -4  10         23.08         24.91         2.03 o                         
   1  -4  10         66.15         67.83         5.45 o                         
   2  -4  10          3.62          3.50         0.85 o                         
   3  -4  10          0.43          0.69         0.44 o                         
  -3  -3  10         39.53         40.36         3.27 o                         
  -2  -3  10         15.80         15.95         1.62 o                         
  -1  -3  10         89.03         88.36         3.62 o                         
   0  -3  10        362.21        314.17         9.78 o                         
   1  -3  10         13.88         14.37         1.76 o                         
   2  -3  10          0.07         -0.26         0.48 o                         
   3  -3  10         15.79         13.27         1.51 o                         
  -3  -2  10          2.54          2.60         0.68 o                         
  -2  -2  10        131.16        137.46         5.77 o                         
  -1  -2  10        288.99        291.55         9.20 o                         
   0  -2  10        103.55        100.59         3.90 o                         
   1  -2  10         37.15         32.93         2.90 o                         
   2  -2  10          9.48         10.62         1.46 o                         
   3  -2  10          3.15          3.41         0.74 o                         
  -4  -1  10          7.54          7.79         2.90 o                         
  -3  -1  10         51.07         58.11         4.40 o                         
  -2  -1  10         61.30         71.01         4.30 o                         
  -1  -1  10          0.93          2.08         0.67 o                         
   0  -1  10        115.71        108.62         4.01 o                         
   1  -1  10        211.68        189.32         6.65 o                         
   2  -1  10         26.59         29.01         2.18 o                         
   3  -1  10          1.63          1.20         0.71 o                         
  -4   0  10          7.28          6.42         1.19 o                         
  -3   0  10          2.45          0.96         0.52 o                         
  -2   0  10        113.22        125.74         5.19 o                         
  -1   0  10        300.20        347.45         8.17 o                         
   0   0  10        317.39        311.99         8.27 o                         
   1   0  10         15.49         17.28         1.78 o                         
   2   0  10         12.70         12.21         1.35 o                         
  -4   1  10         15.24         12.53         2.35 o                         
  -3   1  10        114.77         91.08         7.01 o                         
  -2   1  10        272.86        311.23        12.19 o                         
  -1   1  10         17.06         24.63         2.24 o                         
   0   1  10         58.64         51.03         2.77 o                         
   1   1  10        188.38        171.59         5.13 o                         
   2   1  10         41.10         40.23         2.71 o                         
  -4   2  10         14.58         12.03         1.60 o                         
  -3   2  10          4.57          3.94         0.95 o                         
  -2   2  10         98.59         94.30         6.00 o                         
  -1   2  10        295.77        328.06        19.24 o                         
   0   2  10        131.63        146.57         6.65 o                         
   1   2  10         22.92         25.38         2.22 o                         
   2   2  10          0.50          0.96         0.70 o                         
  -4   3  10          6.38          5.36         1.00 o                         
  -3   3  10         80.59         58.74         3.88 o                         
  -2   3  10        185.02        189.67         7.27 o                         
  -1   3  10          1.13          1.37         0.73 o                         
   0   3  10          4.05          4.42         0.68 o                         
   1   3  10          0.22          0.53         1.17 o                         
   2   3  10          5.38          6.14         1.05 o                         
  -3   4  10         46.06         45.72         2.97 o                         
  -2   4  10         10.32         10.16         1.83 o                         
  -1   4  10        141.88        153.60         5.82 o                         
   0   4  10          2.54          1.52         0.51 o                         
   1   4  10         10.54          9.19         1.31 o                         
   2   4  10         25.41         19.27         2.10 o                         
  -3   5  10         13.58         13.17         1.45 o                         
  -2   5  10        164.58        168.56         6.99 o                         
  -1   5  10         38.80         42.18         3.78 o                         
   0   5  10          0.14          1.34         0.64 o                         
   1   5  10          2.89          0.92         0.29 o                         
  -3   6  10         18.51         19.57         1.77 o                         
  -2   6  10         15.06         15.07         1.63 o                         
  -1   6  10         21.67         26.11         2.72 o                         
   0   6  10         16.15         18.54         2.15 o                         
   1   6  10          7.94          5.33         0.91 o                         
  -2   7  10         15.90         16.29         1.42 o                         
  -1   7  10         36.83         37.16         3.39 o                         
   0   7  10          4.67          4.44         1.10 o                         
  -1   8  10          0.02         -0.08         0.18 o                         
  -1  -7  11         22.84         25.00         2.77 o                         
   0  -7  11         12.88         15.11         2.21 o                         
   1  -7  11          3.41          0.28         1.24 o                         
  -2  -6  11         27.75         28.15         2.93 o                         
  -1  -6  11         13.38         11.83         2.23 o                         
   0  -6  11          0.01          1.21         1.13 o                         
   1  -6  11          5.83          7.91         1.55 o                         
   2  -6  11         16.00         14.31         2.55 o                         
  -2  -5  11          0.01          0.60         0.66 o                         
  -1  -5  11         57.27         73.91         4.90 o                         
   0  -5  11         46.55         45.37         3.80 o                         
   1  -5  11         39.18         29.84         2.68 o                         
   2  -5  11          1.36          0.17         0.51 o                         
  -3  -4  11          6.05          5.77         1.18 o                         
  -2  -4  11         65.64         75.34         4.77 o                         
  -1  -4  11         91.74         98.90         5.99 o                         
   0  -4  11          4.82          3.05         1.47 o                         
   1  -4  11         11.78         11.46         1.57 o                         
   2  -4  11         37.17         34.09         2.44 o                         
  -3  -3  11         18.32         19.30         1.69 o                         
  -2  -3  11         25.31         30.47         2.79 o                         
  -1  -3  11          1.40          1.21         0.83 o                         
   0  -3  11         97.41         84.97         4.04 o                         
   1  -3  11        139.57        130.13         7.22 o                         
   2  -3  11          5.24          7.08         1.40 o                         
  -3  -2  11         11.89         11.98         1.44 o                         
  -2  -2  11         40.42         50.28         3.72 o                         
  -1  -2  11        176.71        200.28         6.14 o                         
   0  -2  11        147.28        131.24         6.84 o                         
   1  -2  11         12.70         11.07         1.26 o                         
   2  -2  11         36.69         36.35         3.62 o                         
  -3  -1  11         55.86         58.48         4.02 o                         
  -2  -1  11         42.51         57.05         3.63 o                         
  -1  -1  11          7.23          6.08         0.98 o                         
   0  -1  11         40.16         38.83         2.38 o                         
   1  -1  11         91.74         90.85         4.25 o                         
   2  -1  11         50.78         51.45         3.59 o                         
  -3   0  11          0.66          1.20         0.75 o                         
  -2   0  11         30.18         32.81         3.15 o                         
  -1   0  11        216.56        256.26         8.04 o                         
   0   0  11        158.71        158.73         5.62 o                         
   1   0  11         31.24         28.70         2.18 o                         
   2   0  11          0.35          0.99         0.59 o                         
  -3   1  11        100.19        101.44         4.64 o                         
  -2   1  11        154.36        190.24         9.50 o                         
  -1   1  11        111.81        134.62         5.09 o                         
   0   1  11          9.56          6.50         1.12 o                         
   1   1  11         59.94         52.14         2.78 o                         
   2   1  11         38.25         33.15         2.08 o                         
  -3   2  11         15.18         14.66         1.94 o                         
  -2   2  11         20.84         21.52         3.59 o                         
  -1   2  11        149.30        162.07        10.61 o                         
   0   2  11        222.07        233.55         8.10 o                         
   1   2  11         32.44         32.85         2.74 o                         
   2   2  11          0.12          0.42         0.29 o                         
  -3   3  11         70.75         67.49         4.11 o                         
  -2   3  11        118.28        129.16        12.95 o                         
  -1   3  11         76.12         90.95         4.89 o                         
   0   3  11          5.19          4.54         1.02 o                         
   1   3  11         37.85         37.84         2.69 o                         
  -3   4  11         37.69         37.73         2.85 o                         
  -2   4  11          3.49          4.44         1.22 o                         
  -1   4  11         22.89         27.57         2.86 o                         
   0   4  11        109.90        121.71         6.17 o                         
   1   4  11          3.44          1.88         0.41 o                         
  -3   5  11          6.16          6.89         1.37 o                         
  -2   5  11         34.50         36.01         3.40 o                         
  -1   5  11         96.87         94.72         7.96 o                         
   0   5  11         18.80         18.93         2.24 o                         
   1   5  11         10.03          6.98         1.25 o                         
  -3   6  11          8.03          6.91         1.45 o                         
  -2   6  11          4.98          3.74         1.29 o                         
  -1   6  11          1.92          0.99         0.51 o                         
   0   6  11         21.70         23.37         2.53 o                         
  -1   7  11          8.98          7.58         1.23 o                         
  -1  -7  12          1.35          2.07         1.06 o                         
   0  -7  12         21.68         20.70         2.15 o                         
  -1  -6  12         17.49         17.02         2.31 o                         
   0  -6  12         11.80          6.75         2.20 o                         
   1  -6  12          3.42          4.62         1.31 o                         
  -2  -5  12          3.75          1.35         0.58 o                         
  -1  -5  12          1.83          5.07         1.17 o                         
   0  -5  12         64.74         67.10         4.97 o                         
   1  -5  12         41.81         37.63         3.58 o                         
  -2  -4  12         35.70         37.20         2.90 o                         
  -1  -4  12        105.30        104.33         5.60 o                         
   0  -4  12         59.91         49.49         4.80 o                         
   1  -4  12          8.70          8.85         1.17 o                         
   2  -4  12         16.79         14.58         1.43 o                         
  -3  -3  12         33.71         27.19         3.17 o                         
  -2  -3  12         35.83         37.02         3.17 o                         
  -1  -3  12          0.30          0.75         0.41 o                         
   0  -3  12         57.89         55.26         4.06 o                         
   1  -3  12         83.03         71.19         3.60 o                         
   2  -3  12         12.33          9.29         1.10 o                         
  -3  -2  12          0.38          0.10         0.26 o                         
  -2  -2  12         87.42         90.95         4.45 o                         
  -1  -2  12        134.91        143.54         5.84 o                         
   0  -2  12         70.06         67.58         3.94 o                         
   1  -2  12          4.49          2.99         0.85 o                         
   2  -2  12          1.30          2.31         0.63 o                         
  -3  -1  12         72.04         72.85         3.75 o                         
  -2  -1  12        120.66        143.28         5.71 o                         
  -1  -1  12          0.51          0.69         0.58 o                         
   0  -1  12         33.48         27.29         1.87 o                         
   1  -1  12         32.42         31.05         2.25 o                         
   2  -1  12          9.72          9.50         1.11 o                         
  -3   0  12         17.71         17.14         1.59 o                         
  -2   0  12         20.41         18.26         2.37 o                         
  -1   0  12        144.34        145.43         6.11 o                         
   0   0  12         79.47         83.05         3.27 o                         
   1   0  12          9.23          9.81         1.24 o                         
   2   0  12          0.20          1.97         0.85 o                         
  -3   1  12         24.63         29.21         2.45 o                         
  -2   1  12        160.79        200.02         8.04 o                         
  -1   1  12         70.64         87.84         4.67 o                         
   0   1  12          2.99          4.62         1.00 o                         
   1   1  12         13.13         13.35         2.29 o                         
  -3   2  12         42.84         43.59         2.83 o                         
  -2   2  12          6.91         10.38         2.34 o                         
  -1   2  12         76.93         77.46         4.99 o                         
   0   2  12        104.98        114.01         5.17 o                         
   1   2  12         51.24         48.73         3.39 o                         
  -3   3  12          6.87          6.96         1.06 o                         
  -2   3  12        142.30        173.92         8.75 o                         
  -1   3  12        127.19        146.09        10.16 o                         
   0   3  12          5.34          6.27         1.13 o                         
   1   3  12         10.12          8.35         1.59 o                         
  -3   4  12         30.44         32.60         2.15 o                         
  -2   4  12         34.86         36.26         2.86 o                         
  -1   4  12         13.11         13.23         1.74 o                         
   0   4  12         47.42         49.69         3.40 o                         
   1   4  12         26.56         24.84         2.93 o                         
  -2   5  12         32.60         33.04         3.68 o                         
  -1   5  12         52.27         55.89         4.00 o                         
   0   5  12         14.54         13.69         1.91 o                         
  -1   6  12          1.80          2.13         0.60 o                         
  -1  -6  13         25.69         24.97         2.95 o                         
   0  -6  13          0.68          0.45         0.96 o                         
  -1  -5  13          3.73          5.16         0.77 o                         
   0  -5  13         25.19         26.54         2.69 o                         
   1  -5  13         13.56         12.07         1.60 o                         
  -2  -4  13         10.61          9.52         2.18 o                         
  -1  -4  13         65.73         66.43         3.78 o                         
   0  -4  13         26.44         21.93         2.21 o                         
   1  -4  13          3.69          2.18         0.99 o                         
  -2  -3  13         30.48         28.58         2.26 o                         
  -1  -3  13          8.83          6.49         0.92 o                         
   0  -3  13          5.99          5.69         1.18 o                         
   1  -3  13         25.48         21.12         1.50 o                         
  -2  -2  13          3.44          3.47         0.76 o                         
  -1  -2  13         89.86         93.89         4.22 o                         
   0  -2  13         86.91         76.87         4.38 o                         
   1  -2  13         17.27         15.43         1.32 o                         
  -3  -1  13         27.55         29.14         2.37 o                         
  -2  -1  13        100.55        108.94         4.27 o                         
  -1  -1  13         97.24         98.13         4.46 o                         
   0  -1  13          7.66          3.94         0.54 o                         
   1  -1  13         48.09         38.85         2.13 o                         
  -3   0  13         20.74         20.66         2.07 o                         
  -2   0  13          1.24          0.44         0.31 o                         
  -1   0  13         64.20         65.89         3.61 o                         
   0   0  13        171.25        155.85         4.88 o                         
   1   0  13         21.21         23.17         2.23 o                         
  -3   1  13         22.84         24.98         3.40 o                         
  -2   1  13         76.08         94.51         4.62 o                         
  -1   1  13        102.30        110.48         6.73 o                         
   0   1  13          5.91          8.15         1.25 o                         
   1   1  13         13.65         11.19         1.41 o                         
  -3   2  13         60.42         68.84         4.94 o                         
  -2   2  13          6.60         11.90         2.39 o                         
  -1   2  13          8.33          9.55         1.91 o                         
   0   2  13         65.69         60.95         3.76 o                         
   1   2  13         26.26         24.88         2.49 o                         
  -2   3  13         58.98         67.03         3.56 o                         
  -1   3  13         77.47         86.14         5.29 o                         
   0   3  13         27.16         26.11         1.85 o                         
  -2   4  13         10.68         10.89         1.22 o                         
  -1   4  13          1.19          0.73         0.53 o                         
   0   4  13         14.40         15.23         1.81 o                         
  -1  -4  14         14.06         14.07         1.35 o                         
   0  -4  14         66.61         62.33         3.62 o                         
  -1  -3  14         14.44         13.98         1.47 o                         
   0  -3  14          0.13         -0.16         0.59 o                         
  -2  -2  14          0.28          1.48         0.59 o                         
  -1  -2  14         38.74         38.38         2.57 o                         
   0  -2  14         53.87         48.46         2.47 o                         
  -2  -1  14         69.17         72.68         3.80 o                         
  -1  -1  14         49.66         49.45         4.08 o                         
   0  -1  14          5.47          5.48         1.02 o                         
   1  -1  14         10.35          9.55         1.95 o                         
  -2   0  14          6.33          7.39         1.00 o                         
  -1   0  14         13.65         14.30         1.61 o                         
   0   0  14         43.50         38.66         3.45 o                         
  -2   1  14         39.58         43.57         4.38 o                         
  -1   1  14         57.09         65.87         4.35 o                         
   0   1  14         17.41         15.97         2.01 o                         
  -2   2  14         57.41         67.50         3.28 o                         
  -1   2  14          0.01         -0.18         0.40 o                         
   0   2  14         19.31         19.15         1.98 o                         
  -1   3  14         84.91         79.28         7.22 o                         
                                                                                
