# Supplementary material for: Crystal structures of p-substituted derivatives of 2,6-di­methyl­bromo­benzene with ½ ≤ Z′ ≤ 4
Source: Acta Crystallogr E Crystallogr Commun. 2016 Nov 8;72(Pt 12):1762–7. doi: 10.1107/S2056989016017485 (PMC5137603; doi:10.1107/S2056989016017485)
Supplement: Supplementary file 4 [file e-72-01762-3sup4.hkl]

data_3                                                                          
_shelx_title ' test in P2(1)/n'                                                 
_shelx_refln_list_code          4                                               
_shelx_F_calc_maximum      277.67                                               
_exptl_crystal_F_000       800.00                                               
_reflns_d_resolution_high  0.8071                                               
                                                                                
loop_                                                                           
 _space_group_symop_operation_xyz                                               
 'x, y, z'                                                                      
 '-x+1/2, y+1/2, -z+1/2'                                                        
 '-x, -y, -z'                                                                   
 'x-1/2, -y-1/2, z-1/2'                                                         
                                                                                
_cell_length_a    10.4831                                                       
_cell_length_b     6.1017                                                       
_cell_length_c    26.6195                                                       
_cell_angle_alpha  90.000                                                       
_cell_angle_beta  100.073                                                       
_cell_angle_gamma  90.000                                                       
                                                                                
_shelx_F_squared_multiplier     1.000                                           
                                                                                
loop_                                                                           
 _refln_index_h                                                                 
 _refln_index_k                                                                 
 _refln_index_l                                                                 
 _refln_F_squared_calc                                                          
 _refln_F_squared_meas                                                          
 _refln_F_squared_sigma                                                         
 _refln_observed_status                                                         
   2   0   0      29710.70      25791.14       120.07 o                         
   4   0   0      16431.15      15275.11       251.42 o                         
   6   0   0      15706.23      15058.59       326.06 o                         
   8   0   0       2282.96       2065.71        56.52 o                         
  10   0   0        487.45        548.33        23.02 o                         
  12   0   0        108.46        105.19         7.74 o                         
   1   1   0       6619.89       6294.51        67.11 o                         
   2   1   0        786.81        862.46        11.35 o                         
   3   1   0        265.20        259.19         4.72 o                         
   4   1   0       1895.13       1718.03        62.51 o                         
   5   1   0        278.69        297.92        10.01 o                         
   6   1   0        494.88        459.30        16.03 o                         
   7   1   0        245.83        287.20        18.52 o                         
   8   1   0        332.86        309.43        14.34 o                         
   9   1   0         89.48         88.65         5.11 o                         
  10   1   0          9.93         15.41         2.25 o                         
  11   1   0          0.98          1.69         1.22 o                         
  12   1   0          2.78          5.22         1.21 o                         
   0   2   0      52749.67      48189.24       690.12 o                         
   1   2   0       3316.07       3168.83        41.40 o                         
   2   2   0      29283.03      27945.60       299.93 o                         
   3   2   0        925.70        891.25        21.45 o                         
   4   2   0      12580.77      12248.25       118.54 o                         
   5   2   0         78.63         62.00         4.38 o                         
   6   2   0       3961.75       3819.17        47.65 o                         
   7   2   0        113.02        106.04         7.41 o                         
   8   2   0       2408.16       2433.95        73.12 o                         
   9   2   0         18.79         16.71         2.34 o                         
  10   2   0        284.48        317.64        11.92 o                         
  11   2   0          9.92          7.72         1.89 o                         
  12   2   0        119.15        127.28         6.56 o                         
   1   3   0        280.03        270.32         9.17 o                         
   2   3   0          2.87         11.70         2.49 o                         
   3   3   0         53.91         66.57         5.91 o                         
   4   3   0         96.58         87.66         7.56 o                         
   5   3   0        106.24        106.36        10.18 o                         
   6   3   0         19.06         15.98         2.75 o                         
   7   3   0          1.08          0.85         1.50 o                         
   8   3   0         83.26         75.34         6.54 o                         
   9   3   0         32.67         29.62         3.74 o                         
  10   3   0         15.94         18.09         2.55 o                         
  11   3   0          3.35          1.85         1.11 o                         
   0   4   0       3887.08       4051.45        71.04 o                         
   1   4   0        956.45       1068.02        25.72 o                         
   2   4   0       3582.18       3661.87        69.16 o                         
   3   4   0        889.79        949.48        35.63 o                         
   4   4   0       3394.60       3251.34        71.67 o                         
   5   4   0        264.89        267.80        22.06 o                         
   6   4   0        286.50        242.03        12.47 o                         
   7   4   0        212.00        199.13        14.28 o                         
   8   4   0        291.74        279.92        12.28 o                         
   9   4   0         88.24        102.46         6.87 o                         
  10   4   0         87.43        107.10         6.27 o                         
   1   5   0         27.88         24.78         3.83 o                         
   2   5   0         53.91         54.73         4.76 o                         
   3   5   0         18.23         15.89         2.45 o                         
   4   5   0         18.73         19.85         2.29 o                         
   5   5   0         23.75         22.89         2.99 o                         
   6   5   0         28.12         27.52         3.38 o                         
   7   5   0          1.78          2.79         1.11 o                         
   8   5   0         30.84         32.37         3.82 o                         
   9   5   0          2.01          1.86         1.43 o                         
   0   6   0        230.28        274.36        20.89 o                         
   1   6   0        189.37        257.81        15.88 o                         
   2   6   0        226.23        272.28        22.77 o                         
   3   6   0        217.42        282.38        26.52 o                         
   4   6   0        117.61        114.21        11.71 o                         
   5   6   0         65.32         65.07         7.49 o                         
   6   6   0         40.83         29.89         4.07 o                         
   7   6   0         21.38         26.52         2.98 o                         
   1   7   0          0.29          1.05         1.01 o                         
   2   7   0          6.14          6.59         2.60 o                         
   3   7   0          5.49          1.30         1.34 o                         
   4   7   0          0.16         -0.74         1.36 o                         
 -11   0   1        209.78        185.91        12.86 o                         
  -9   0   1        265.16        247.78        12.26 o                         
  -7   0   1       1377.11       1425.12        77.01 o                         
  -5   0   1         11.58         14.32         2.44 o                         
  -3   0   1       3363.98       3420.28        44.34 o                         
  -1   0   1        892.65        435.99        19.51 o                         
   1   0   1       3125.04       3054.56        22.22 o                         
   3   0   1       8809.27       8195.17       139.60 o                         
   5   0   1       8480.13       7436.93       305.54 o                         
   7   0   1       4374.91       4271.09       182.92 o                         
   9   0   1        850.19        851.32        22.94 o                         
  11   0   1        221.63        255.41        13.94 o                         
 -12   1   1          0.53          1.60         0.94 o                         
 -11   1   1         25.38         41.25         4.16 o                         
 -10   1   1          0.24          1.95         1.52 o                         
  -9   1   1         50.33         75.53         4.74 o                         
  -8   1   1          0.15          0.79         1.39 o                         
  -7   1   1        692.26        682.70        39.89 o                         
  -6   1   1          3.51          1.58         1.37 o                         
  -5   1   1       7703.10       7266.19        96.93 o                         
  -4   1   1       1178.77       1151.77        18.88 o                         
  -3   1   1      24877.95      22918.18       257.86 o                         
  -2   1   1       2448.68       2408.49        37.67 o                         
  -1   1   1      22373.03      20712.88       202.89 o                         
   0   1   1       1587.26       1607.91        14.75 o                         
   1   1   1      10713.21      10111.12        92.83 o                         
   2   1   1        896.30        909.96        11.70 o                         
   3   1   1      14888.63      14206.63       168.09 o                         
   4   1   1        135.64        136.78         5.18 o                         
   5   1   1       6274.90       6089.78       163.02 o                         
   6   1   1        578.96        609.43        19.94 o                         
   7   1   1       1202.47       1134.17        59.65 o                         
   8   1   1         14.39         15.59         3.37 o                         
   9   1   1        300.09        307.03         9.38 o                         
  10   1   1          1.34          3.71         1.56 o                         
  11   1   1         94.58         93.52         5.98 o                         
  12   1   1          2.89          1.96         1.01 o                         
 -12   2   1         28.05         25.65         3.14 o                         
 -11   2   1         49.12         52.81         5.26 o                         
 -10   2   1          1.47          1.72         1.52 o                         
  -9   2   1         81.01         78.09         5.82 o                         
  -8   2   1          5.25          7.73         1.40 o                         
  -7   2   1        343.00        303.88        22.45 o                         
  -6   2   1        131.55        116.89         7.91 o                         
  -5   2   1        620.87        630.94        18.32 o                         
  -4   2   1        273.42        289.46         8.84 o                         
  -3   2   1       1385.72       1207.52        17.36 o                         
  -2   2   1        159.18        175.10         3.93 o                         
  -1   2   1       2595.39       2323.50        31.47 o                         
   0   2   1        359.56        376.66         5.53 o                         
   1   2   1       2766.43       2651.61        24.40 o                         
   2   2   1        715.44        734.66        10.02 o                         
   3   2   1       4550.97       4600.71        85.70 o                         
   4   2   1        221.22        258.17         9.23 o                         
   5   2   1       5943.01       5495.57       102.40 o                         
   6   2   1        163.19        165.29         8.56 o                         
   7   2   1        937.41        898.71        25.32 o                         
   8   2   1        191.86        188.01         7.24 o                         
   9   2   1        816.92        854.98        31.09 o                         
  10   2   1         28.71         25.25         3.19 o                         
  11   2   1        220.52        250.18        10.41 o                         
  12   2   1          0.64          1.01         1.08 o                         
 -11   3   1         28.95         37.09         3.95 o                         
 -10   3   1          3.35          5.27         1.47 o                         
  -9   3   1        146.96        163.07         9.05 o                         
  -8   3   1         10.36         11.67         2.04 o                         
  -7   3   1        347.22        306.72        23.36 o                         
  -6   3   1        449.89        450.78        19.85 o                         
  -5   3   1       2628.51       2517.97        71.98 o                         
  -4   3   1        222.05        223.26        12.08 o                         
  -3   3   1       5850.01       5751.97       111.83 o                         
  -2   3   1       2335.69       2528.44        60.18 o                         
  -1   3   1       7180.20       7184.12       136.47 o                         
   0   3   1        291.73        331.78         9.55 o                         
   1   3   1       4025.94       3847.21        60.95 o                         
   2   3   1        951.15       1023.40        26.54 o                         
   3   3   1       3786.29       3495.76       122.35 o                         
   4   3   1        480.17        481.40        19.39 o                         
   5   3   1       2045.26       1899.83        43.68 o                         
   6   3   1         71.46         60.78         9.08 o                         
   7   3   1        313.56        263.72        14.63 o                         
   8   3   1        236.74        240.44        11.98 o                         
   9   3   1         88.79         85.95         7.04 o                         
  10   3   1         32.65         31.45         3.41 o                         
  11   3   1         31.93         33.32         3.69 o                         
 -10   4   1          0.08          1.92         0.82 o                         
  -9   4   1          0.24          2.69         1.31 o                         
  -8   4   1         84.77         79.97         6.28 o                         
  -7   4   1         72.00         65.76         5.40 o                         
  -6   4   1         22.53         15.87         2.38 o                         
  -5   4   1         35.97         35.20         6.75 o                         
  -4   4   1        107.48        131.23        13.04 o                         
  -3   4   1        253.68        219.01        16.11 o                         
  -2   4   1         60.79         66.99         7.61 o                         
  -1   4   1         42.76         28.41         3.67 o                         
   0   4   1        607.93        724.98        20.29 o                         
   1   4   1        829.28        878.27        24.40 o                         
   2   4   1         51.11         60.19         7.50 o                         
   3   4   1       1932.90       2070.97        46.85 o                         
   4   4   1         19.09          8.05         2.16 o                         
   5   4   1        616.91        533.10        25.61 o                         
   6   4   1        125.00        126.28         7.45 o                         
   7   4   1        723.16        674.00        40.15 o                         
   8   4   1         88.07         95.51         7.15 o                         
   9   4   1        123.32        152.98         8.62 o                         
  10   4   1          0.13         -0.02         0.74 o                         
  -9   5   1          0.06          0.60         1.00 o                         
  -8   5   1         11.18         15.24         2.42 o                         
  -7   5   1         94.22         90.86         6.66 o                         
  -6   5   1         23.20         20.13         3.88 o                         
  -5   5   1        135.54        118.94         7.38 o                         
  -4   5   1        191.89        196.02        12.18 o                         
  -3   5   1        328.34        344.91        18.69 o                         
  -2   5   1         43.55         48.82         4.53 o                         
  -1   5   1        854.88        894.05        25.48 o                         
   0   5   1        220.18        249.95        13.53 o                         
   1   5   1        684.14        735.88        31.86 o                         
   2   5   1        688.11        782.95        38.47 o                         
   3   5   1        523.33        526.72        27.74 o                         
   4   5   1          0.70          1.00         1.76 o                         
   5   5   1         45.37         31.65         3.91 o                         
   6   5   1        104.02        100.28         7.74 o                         
   7   5   1         11.64          7.81         1.67 o                         
   8   5   1         19.89         25.29         3.43 o                         
   9   5   1         15.81         13.99         2.00 o                         
  -7   6   1          0.02          0.77         1.14 o                         
  -6   6   1          8.00         10.23         2.16 o                         
  -5   6   1          1.57          2.36         1.42 o                         
  -4   6   1          0.30          1.63         1.89 o                         
  -3   6   1          7.10          7.10         2.32 o                         
  -2   6   1          0.27          1.30         1.70 o                         
  -1   6   1         11.58          8.19         2.04 o                         
   0   6   1         83.11        127.10        10.41 o                         
   1   6   1         82.10         93.69         8.34 o                         
   2   6   1          0.60          0.74         1.68 o                         
   3   6   1         36.91         42.28         4.65 o                         
   4   6   1         12.31          7.98         3.46 o                         
   5   6   1         64.51         58.11         6.52 o                         
   6   6   1         20.58         24.09         3.41 o                         
   7   6   1         31.79         36.89         3.39 o                         
  -4   7   1          0.98          0.16         1.66 o                         
  -3   7   1          1.98          0.50         1.11 o                         
  -2   7   1         13.81         12.48         3.10 o                         
  -1   7   1          5.38          5.18         1.66 o                         
   0   7   1         18.91         21.67         3.24 o                         
   1   7   1         15.88         19.27         3.47 o                         
   2   7   1         29.42         33.23         3.77 o                         
   3   7   1          0.40          0.95         1.39 o                         
   4   7   1          2.32          2.84         1.58 o                         
 -12   0   2         73.84         50.82         5.55 o                         
 -10   0   2        106.33         74.30         8.47 o                         
  -8   0   2         26.21         12.38         2.63 o                         
  -6   0   2        401.68        400.01        19.05 o                         
  -4   0   2       5002.67       4807.64        74.47 o                         
  -2   0   2         94.61         76.04         5.26 o                         
   0   0   2        790.26        790.28        10.21 o                         
   2   0   2      31043.41      29368.93       116.05 o                         
   4   0   2       1295.10       1392.55        41.90 o                         
   6   0   2        283.63        294.78        15.55 o                         
   8   0   2        109.39        101.53        10.24 o                         
  10   0   2         81.56         80.90         7.95 o                         
  12   0   2         16.31         10.20         2.33 o                         
 -12   1   2         35.97         38.71         3.27 o                         
 -11   1   2          3.69          4.77         1.23 o                         
 -10   1   2        250.91        283.36        11.41 o                         
  -9   1   2         33.70         31.43         2.72 o                         
  -8   1   2        253.53        274.72        13.42 o                         
  -7   1   2          0.99          0.06         1.46 o                         
  -6   1   2        960.48        874.75        53.89 o                         
  -5   1   2        141.77        155.12         6.36 o                         
  -4   1   2       1013.89        998.54        17.21 o                         
  -3   1   2          1.32          1.02         0.43 o                         
  -2   1   2        554.18        488.05         8.99 o                         
  -1   1   2        390.53        385.68         5.20 o                         
   0   1   2      11234.90      10714.79       106.78 o                         
   1   1   2       4074.75       4046.71        37.00 o                         
   2   1   2      70940.16      62925.38       675.66 o                         
   3   1   2       4811.98       5176.59        60.01 o                         
   4   1   2       8386.82       7547.01       202.22 o                         
   5   1   2          4.45          6.43         1.46 o                         
   6   1   2       7894.52       7347.13       109.43 o                         
   7   1   2          0.55          0.37         1.23 o                         
   8   1   2       4869.61       4504.59       172.90 o                         
   9   1   2        116.55        119.98         5.67 o                         
  10   1   2       1009.55       1067.21        23.55 o                         
  11   1   2         12.69          9.47         1.67 o                         
  12   1   2         92.21         84.43         4.95 o                         
 -12   2   2         86.27         65.60         4.99 o                         
 -11   2   2          1.20          4.59         1.58 o                         
 -10   2   2         72.62         59.83         5.82 o                         
  -9   2   2         69.57         68.73         5.70 o                         
  -8   2   2         21.88         27.20         2.55 o                         
  -7   2   2         77.85         59.12         6.31 o                         
  -6   2   2        189.43        144.58        12.71 o                         
  -5   2   2        402.20        428.00        20.27 o                         
  -4   2   2        133.65        101.65         5.72 o                         
  -3   2   2        255.05        282.69         8.02 o                         
  -2   2   2       1591.86       1434.33        11.56 o                         
  -1   2   2        459.74        477.91         7.58 o                         
   0   2   2       2268.24       2042.55        24.87 o                         
   1   2   2        673.74        737.18         7.31 o                         
   2   2   2          7.08         18.97         1.86 o                         
   3   2   2         91.59        103.63         5.57 o                         
   4   2   2       2037.13       2183.19        43.96 o                         
   5   2   2         79.47         82.37         6.23 o                         
   6   2   2         36.04         45.56         5.35 o                         
   7   2   2         96.97        107.82         8.50 o                         
   8   2   2          0.04          3.44         1.18 o                         
   9   2   2          4.94          3.97         1.39 o                         
  10   2   2         10.17          6.63         1.69 o                         
  11   2   2          6.75          6.32         1.64 o                         
  12   2   2          0.31          1.09         1.12 o                         
 -11   3   2          2.42          1.93         1.23 o                         
 -10   3   2         76.19         83.48         6.35 o                         
  -9   3   2          0.17         -0.11         1.14 o                         
  -8   3   2         75.54         72.59         6.09 o                         
  -7   3   2         61.56         44.73         5.93 o                         
  -6   3   2        203.89        173.85        12.33 o                         
  -5   3   2         87.42         87.33         8.16 o                         
  -4   3   2         80.08         56.26         6.22 o                         
  -3   3   2          9.07          5.88         1.51 o                         
  -2   3   2       3265.32       3262.32        56.68 o                         
  -1   3   2         90.21        100.97         5.16 o                         
   0   3   2       2615.72       2599.87        43.71 o                         
   1   3   2        139.88        145.19         6.41 o                         
   2   3   2       4768.46       4449.27        73.30 o                         
   3   3   2        335.03        340.81        14.55 o                         
   4   3   2       3146.94       3148.82        92.17 o                         
   5   3   2        337.94        292.57        16.09 o                         
   6   3   2       2358.34       2356.17        61.62 o                         
   7   3   2         37.05         36.19         3.46 o                         
   8   3   2        632.98        613.17        27.56 o                         
   9   3   2         16.98         16.21         2.53 o                         
  10   3   2        317.18        320.11        14.55 o                         
  11   3   2         19.66         17.80         2.38 o                         
 -10   4   2         26.37         31.56         3.20 o                         
  -9   4   2          2.41          3.11         1.30 o                         
  -8   4   2         15.48         14.18         2.75 o                         
  -7   4   2          4.33          2.90         1.38 o                         
  -6   4   2          3.65          1.26         2.20 o                         
  -5   4   2        265.16        233.33        17.56 o                         
  -4   4   2         50.10         63.78         9.74 o                         
  -3   4   2        103.16         96.36        10.25 o                         
  -2   4   2        354.91        376.32        17.06 o                         
  -1   4   2         26.15         41.12         5.72 o                         
   0   4   2        440.63        444.14        15.42 o                         
   1   4   2         13.20          9.42         2.07 o                         
   2   4   2         17.04         12.23         2.79 o                         
   3   4   2         76.91         55.59         7.47 o                         
   4   4   2        170.19        163.64        13.92 o                         
   5   4   2         90.21         68.86         4.47 o                         
   6   4   2         16.85         11.96         2.15 o                         
   7   4   2         15.41         13.13         2.49 o                         
   8   4   2          0.83          1.97         1.72 o                         
   9   4   2         30.17         28.38         3.74 o                         
  10   4   2          4.48          6.49         1.49 o                         
  -9   5   2          4.45          4.04         1.14 o                         
  -8   5   2         19.36         27.26         3.28 o                         
  -7   5   2          0.57          2.79         1.06 o                         
  -6   5   2         23.06         15.05         2.22 o                         
  -5   5   2         78.62         72.89         6.53 o                         
  -4   5   2          6.70          6.19         2.09 o                         
  -3   5   2         35.74         25.40         2.97 o                         
  -2   5   2        240.64        217.06        10.23 o                         
  -1   5   2        178.76        206.25        11.11 o                         
   0   5   2        239.28        219.46        11.15 o                         
   1   5   2         98.84        114.57         7.34 o                         
   2   5   2        232.75        245.49        11.15 o                         
   3   5   2         98.69        113.92         8.86 o                         
   4   5   2        496.14        455.94        38.39 o                         
   5   5   2        184.39        168.01        11.68 o                         
   6   5   2        295.83        322.51        23.14 o                         
   7   5   2         70.47         74.58         6.08 o                         
   8   5   2         87.74         99.12         6.68 o                         
   9   5   2         15.29         21.08         2.66 o                         
  -7   6   2          0.05         -0.78         1.23 o                         
  -6   6   2          1.47          1.43         1.46 o                         
  -5   6   2          0.08          0.05         1.75 o                         
  -4   6   2          9.70          7.20         2.51 o                         
  -3   6   2         48.55         34.94         4.20 o                         
  -2   6   2         10.00          7.31         2.20 o                         
  -1   6   2         29.84         23.38         4.30 o                         
   0   6   2         70.94        104.39         8.88 o                         
   1   6   2          3.94         -0.52         1.55 o                         
   2   6   2         24.32         29.16         4.29 o                         
   3   6   2         31.96         29.16         3.91 o                         
   4   6   2          0.88         -0.41         2.53 o                         
   5   6   2         11.61          6.78         1.77 o                         
   6   6   2          0.00         -1.56         1.62 o                         
   7   6   2          4.26          1.61         1.48 o                         
  -4   7   2          2.87          1.57         1.28 o                         
  -3   7   2          8.78          6.04         2.54 o                         
  -2   7   2         24.14         14.40         3.32 o                         
  -1   7   2          0.02          1.69         1.22 o                         
   0   7   2         10.75         13.02         2.76 o                         
   1   7   2          4.51          9.66         2.40 o                         
   2   7   2         22.68         18.60         3.38 o                         
   3   7   2         25.66         20.96         4.44 o                         
   4   7   2         11.55          8.28         2.62 o                         
 -11   0   3         36.82         24.60         4.17 o                         
  -9   0   3        131.34        112.91         8.52 o                         
  -7   0   3       3427.70       3568.11       226.07 o                         
  -5   0   3       4318.80       4838.42       220.99 o                         
  -3   0   3        129.82        112.79         4.70 o                         
  -1   0   3      13702.15      12541.30        72.28 o                         
   1   0   3       1301.42       1193.47        20.98 o                         
   3   0   3       2166.26       1974.86        31.17 o                         
   5   0   3       2904.96       2625.19        42.65 o                         
   7   0   3       1437.99       1265.93        44.65 o                         
   9   0   3        409.34        398.23        15.58 o                         
  11   0   3          4.05          3.46         2.01 o                         
 -12   1   3          6.17          5.41         1.27 o                         
 -11   1   3         63.69         55.02         4.66 o                         
 -10   1   3         13.34         16.46         2.61 o                         
  -9   1   3        723.70        677.90        16.42 o                         
  -8   1   3          0.38          3.52         1.58 o                         
  -7   1   3        993.25        906.96        56.36 o                         
  -6   1   3         80.31         98.94         6.19 o                         
  -5   1   3       3916.56       3672.55       126.17 o                         
  -4   1   3        547.62        567.27        16.42 o                         
  -3   1   3          7.74          7.34         1.00 o                         
  -2   1   3         41.27         44.86         2.37 o                         
  -1   1   3          6.30          8.23         0.86 o                         
   0   1   3       6774.45       6934.05        66.45 o                         
   1   1   3          7.12          9.79         1.12 o                         
   2   1   3         47.07         39.85         1.81 o                         
   3   1   3         14.49         24.85         1.45 o                         
   4   1   3        114.26        113.73         5.17 o                         
   5   1   3        213.97        204.53         8.81 o                         
   6   1   3        203.28        241.23        11.05 o                         
   7   1   3        144.30        130.52         8.85 o                         
   8   1   3          8.54         13.70         2.31 o                         
   9   1   3         72.26         73.01         5.60 o                         
  10   1   3         83.88         87.90         6.33 o                         
  11   1   3        170.69        175.40         8.20 o                         
  12   1   3          1.49          0.30         0.86 o                         
 -12   2   3         62.97         51.75         4.44 o                         
 -11   2   3         15.82         14.11         2.30 o                         
 -10   2   3          4.64          6.05         1.69 o                         
  -9   2   3        388.09        375.24        16.51 o                         
  -8   2   3         23.44         16.22         1.83 o                         
  -7   2   3        811.98        720.11        61.49 o                         
  -6   2   3        407.00        339.49        27.49 o                         
  -5   2   3       1716.17       1578.51        68.69 o                         
  -4   2   3        247.50        239.56         8.60 o                         
  -3   2   3         98.76         87.94         4.44 o                         
  -2   2   3          2.78          2.07         0.69 o                         
  -1   2   3          0.36          9.04         0.77 o                         
   0   2   3       1262.18       1306.60        14.84 o                         
   1   2   3       1081.07       1035.64        12.41 o                         
   2   2   3          5.65         12.82         1.60 o                         
   3   2   3        611.11        494.23        16.86 o                         
   4   2   3        802.39        908.44        21.56 o                         
   5   2   3       2502.05       2372.74        35.45 o                         
   6   2   3        171.89        187.82        10.50 o                         
   7   2   3        764.60        702.03        21.98 o                         
   8   2   3         13.87         13.05         1.89 o                         
   9   2   3         18.21          8.84         1.86 o                         
  10   2   3         20.86         17.53         2.67 o                         
  11   2   3         26.80         23.24         2.75 o                         
  12   2   3          1.36          0.60         3.17 o                         
 -11   3   3        125.61        131.12         6.75 o                         
 -10   3   3          0.01          3.82         1.35 o                         
  -9   3   3         85.04         96.43         6.60 o                         
  -8   3   3         83.45         80.06         6.40 o                         
  -7   3   3        127.21        105.97         6.98 o                         
  -6   3   3         53.84         35.08         5.69 o                         
  -5   3   3        561.10        529.43        23.63 o                         
  -4   3   3          0.10          3.16         1.82 o                         
  -3   3   3        114.04        133.87         7.73 o                         
  -2   3   3          9.94          6.16         1.73 o                         
  -1   3   3        108.00        109.08         5.00 o                         
   0   3   3        838.68        866.56        18.52 o                         
   1   3   3         13.70         20.76         2.68 o                         
   2   3   3        281.99        313.05        12.88 o                         
   3   3   3        168.52        192.61        12.78 o                         
   4   3   3         76.61         62.97         7.97 o                         
   5   3   3        375.82        354.03        27.85 o                         
   6   3   3        269.71        249.68        22.48 o                         
   7   3   3         34.53         35.96         3.52 o                         
   8   3   3         65.18         60.12         6.02 o                         
   9   3   3         87.99        100.29         6.90 o                         
  10   3   3          1.42          1.35         1.06 o                         
  11   3   3         49.16         51.52         4.82 o                         
 -10   4   3        122.93        130.24         6.46 o                         
  -9   4   3         92.93        102.33         6.13 o                         
  -8   4   3         36.46         33.00         3.58 o                         
  -7   4   3         75.27         80.97         7.71 o                         
  -6   4   3         60.40         53.22         4.02 o                         
  -5   4   3        116.55        131.55        12.85 o                         
  -4   4   3        229.55        224.94        16.65 o                         
  -3   4   3         76.62         89.70         9.82 o                         
  -2   4   3         10.16          8.54         1.85 o                         
  -1   4   3         28.23         23.23         4.37 o                         
   0   4   3         64.52         68.38         6.17 o                         
   1   4   3        115.77         92.30         9.01 o                         
   2   4   3         40.42         34.08         5.78 o                         
   3   4   3         95.88         96.72        10.02 o                         
   4   4   3        179.55        185.59        14.75 o                         
   5   4   3        948.57        796.15        39.63 o                         
   6   4   3         36.86         27.51         3.36 o                         
   7   4   3         60.99         53.10         4.96 o                         
   8   4   3         14.96         11.35         2.80 o                         
   9   4   3         57.76         56.40         5.11 o                         
  10   4   3         10.30         11.03         1.83 o                         
  -9   5   3         77.84         89.95         7.34 o                         
  -8   5   3          0.24         -0.35         1.06 o                         
  -7   5   3         63.73         64.85         5.19 o                         
  -6   5   3          0.91          2.16         1.19 o                         
  -5   5   3         22.40         17.87         2.78 o                         
  -4   5   3          1.34          5.30         1.88 o                         
  -3   5   3         21.20         17.46         2.25 o                         
  -2   5   3         48.09         28.28         3.90 o                         
  -1   5   3          0.23          1.27         3.28 o                         
   0   5   3          2.53          8.42         2.20 o                         
   1   5   3         10.36         13.91         2.31 o                         
   2   5   3         10.57         21.78         2.86 o                         
   3   5   3          8.05          6.18         1.76 o                         
   4   5   3        106.77         85.05         6.21 o                         
   5   5   3          4.29          3.25         1.65 o                         
   6   5   3          1.66          0.54         1.37 o                         
   7   5   3         39.19         44.66         4.56 o                         
   8   5   3          1.27          2.30         1.15 o                         
   9   5   3         32.39         37.29         4.42 o                         
  -7   6   3          2.08          3.81         1.33 o                         
  -6   6   3         16.95         17.20         3.35 o                         
  -5   6   3          3.86          5.41         1.76 o                         
  -4   6   3         16.10         12.42         2.55 o                         
  -3   6   3          3.28          4.77         1.93 o                         
  -2   6   3         47.99         54.47         7.04 o                         
  -1   6   3         17.41         24.89         4.80 o                         
   0   6   3          0.46          2.79         2.74 o                         
   1   6   3         10.13          5.43         3.76 o                         
   2   6   3          1.23          0.40         1.41 o                         
   3   6   3         33.19         26.67         3.72 o                         
   4   6   3          8.73          6.02         1.77 o                         
   5   6   3          6.26          5.36         1.78 o                         
   6   6   3          0.39          0.24         1.45 o                         
   7   6   3          5.61          5.32         1.68 o                         
  -4   7   3          0.11          3.08         1.49 o                         
  -3   7   3          1.01          0.80         3.01 o                         
  -2   7   3          1.08          0.92         1.51 o                         
  -1   7   3          1.18          1.75         1.23 o                         
   0   7   3          0.35          2.10         1.32 o                         
   1   7   3          0.03         -0.70         1.54 o                         
   2   7   3          3.60          0.22         1.22 o                         
   3   7   3          2.51          1.60         1.52 o                         
   4   7   3          0.76         -1.21         1.21 o                         
 -12   0   4         44.59         48.04         5.06 o                         
 -10   0   4         74.46         73.18         8.25 o                         
  -8   0   4        307.48        287.71        20.84 o                         
  -6   0   4       1540.11       1695.13       108.97 o                         
  -4   0   4         25.94         21.89         2.38 o                         
  -2   0   4        816.97        805.06        21.38 o                         
   0   0   4         14.54         13.85         2.11 o                         
   2   0   4        460.64        434.03        10.18 o                         
   4   0   4        141.37        164.75        13.76 o                         
   6   0   4          4.31          2.38         1.30 o                         
   8   0   4        643.65        566.48        25.30 o                         
  10   0   4        609.38        622.03        20.98 o                         
  12   0   4        147.18        119.09        11.08 o                         
 -12   1   4        222.42        203.54         7.90 o                         
 -11   1   4         14.68         13.40         2.22 o                         
 -10   1   4       1344.56       1412.43        39.13 o                         
  -9   1   4         11.57         10.37         1.54 o                         
  -8   1   4       2881.27       2706.48       152.45 o                         
  -7   1   4         37.85         27.67         3.36 o                         
  -6   1   4       3977.16       3617.12        46.25 o                         
  -5   1   4        874.34        925.34        20.46 o                         
  -4   1   4       6850.68       6231.10       220.96 o                         
  -3   1   4        122.18        125.74         3.40 o                         
  -2   1   4       2882.96       2803.36        51.22 o                         
  -1   1   4        457.91        434.61         6.43 o                         
   0   1   4       4247.53       4472.85        43.36 o                         
   1   1   4       4976.09       5032.09        68.01 o                         
   2   1   4        133.53        138.03         3.29 o                         
   3   1   4         47.95         54.74         2.43 o                         
   4   1   4         39.51         50.73         4.48 o                         
   5   1   4         29.99         36.56         4.18 o                         
   6   1   4          3.13          4.38         1.48 o                         
   7   1   4          4.46          2.78         1.26 o                         
   8   1   4        174.60        203.58         7.46 o                         
   9   1   4          1.36          3.77         1.65 o                         
  10   1   4          4.27          1.88         1.28 o                         
  11   1   4          6.52         10.64         2.12 o                         
  12   1   4          2.98          3.26         1.61 o                         
 -12   2   4         25.59         29.32         3.30 o                         
 -11   2   4          0.15          3.49         1.34 o                         
 -10   2   4        248.59        257.65        12.29 o                         
  -9   2   4         37.39         37.69         4.16 o                         
  -8   2   4        424.62        401.34        15.99 o                         
  -7   2   4          1.46          3.08         1.87 o                         
  -6   2   4          0.12          0.41         1.44 o                         
  -5   2   4         23.05          9.30         1.73 o                         
  -4   2   4         98.88         86.71         5.20 o                         
  -3   2   4         41.96         47.59         3.38 o                         
  -2   2   4        286.25        271.86         5.95 o                         
  -1   2   4          6.48          8.32         0.77 o                         
   0   2   4        365.72        378.32         5.01 o                         
   1   2   4        366.82        500.20         6.72 o                         
   2   2   4         31.64         31.99         2.50 o                         
   3   2   4       1737.25       1928.53        51.74 o                         
   4   2   4        123.77        133.88         5.62 o                         
   5   2   4          0.64          1.65         1.26 o                         
   6   2   4         44.30         39.39         4.43 o                         
   7   2   4         30.73         37.36         4.71 o                         
   8   2   4        301.40        289.84         9.62 o                         
   9   2   4          6.60          7.65         1.67 o                         
  10   2   4        223.20        215.35         9.75 o                         
  11   2   4          8.90          5.32         1.38 o                         
 -11   3   4         15.65         15.94         2.23 o                         
 -10   3   4        458.84        489.43        23.16 o                         
  -9   3   4         79.82         76.45         6.17 o                         
  -8   3   4        904.39        869.08        47.05 o                         
  -7   3   4       1012.08        911.56        36.91 o                         
  -6   3   4       1729.19       1727.30        54.65 o                         
  -5   3   4        127.31        136.40         9.57 o                         
  -4   3   4       3739.89       3779.81        81.02 o                         
  -3   3   4         19.67         17.35         2.52 o                         
  -2   3   4       2986.01       3333.37        61.01 o                         
  -1   3   4         48.33         65.15         4.41 o                         
   0   3   4         68.81         68.66         4.34 o                         
   1   3   4        748.41        832.63        18.07 o                         
   2   3   4         77.22         88.38         7.01 o                         
   3   3   4         11.25          5.10         3.39 o                         
   4   3   4        434.77        404.35        15.69 o                         
   5   3   4          2.70          3.83         2.58 o                         
   6   3   4         14.30          8.86         3.82 o                         
   7   3   4         24.46         13.56         2.09 o                         
   8   3   4         26.02         31.82         3.98 o                         
   9   3   4          2.30          2.83         1.35 o                         
  10   3   4         18.47         22.76         2.88 o                         
  11   3   4          0.14         -0.23         0.99 o                         
 -10   4   4        172.05        197.89        10.29 o                         
  -9   4   4         89.99         88.57         5.80 o                         
  -8   4   4        115.06        100.71         6.65 o                         
  -7   4   4         45.29         39.86         4.30 o                         
  -6   4   4        214.30        178.26        10.89 o                         
  -5   4   4         69.67         46.89         7.94 o                         
  -4   4   4         10.39          7.62         3.88 o                         
  -3   4   4        139.91        120.35        11.15 o                         
  -2   4   4         26.70         25.50         5.18 o                         
  -1   4   4        636.39        657.36        23.08 o                         
   0   4   4         42.17         55.38         5.67 o                         
   1   4   4          5.96          8.82         3.16 o                         
   2   4   4         84.58         92.43         9.68 o                         
   3   4   4         54.31         52.95         7.00 o                         
   4   4   4         19.09         10.73         4.12 o                         
   5   4   4          4.31          7.20         2.11 o                         
   6   4   4          0.41          2.60         1.61 o                         
   7   4   4          0.04         -1.31         1.31 o                         
   8   4   4         38.40         38.53         3.94 o                         
   9   4   4          7.63          7.12         1.77 o                         
  10   4   4         14.20         13.09         2.23 o                         
  -9   5   4         43.54         63.94         4.27 o                         
  -8   5   4         95.04        107.48         6.28 o                         
  -7   5   4        125.01        123.67         7.29 o                         
  -6   5   4        242.16        232.38        15.56 o                         
  -5   5   4        128.57        130.99         8.05 o                         
  -4   5   4        217.26        227.49        12.77 o                         
  -3   5   4          3.19          1.15         1.67 o                         
  -2   5   4        631.58        690.96        35.09 o                         
  -1   5   4         35.65         56.12         5.00 o                         
   0   5   4        161.52        196.80         9.28 o                         
   1   5   4         44.46         55.51         4.37 o                         
   2   5   4          1.64          4.01         1.60 o                         
   3   5   4          2.36          2.03         1.53 o                         
   4   5   4          9.40          9.04         1.86 o                         
   5   5   4         11.58         10.51         2.84 o                         
   6   5   4          6.89          4.62         1.41 o                         
   7   5   4          6.99          3.58         1.43 o                         
   8   5   4          1.03          2.21         1.11 o                         
   9   5   4          1.31          0.74         1.35 o                         
  -7   6   4          5.69          6.41         1.63 o                         
  -6   6   4         42.12         38.68         4.90 o                         
  -5   6   4         28.18         19.20         3.12 o                         
  -4   6   4         11.33          5.97         2.04 o                         
  -3   6   4         11.20         16.56         3.62 o                         
  -2   6   4          4.04          8.22         2.45 o                         
  -1   6   4        125.01        122.23        10.67 o                         
   0   6   4         38.00         34.06         5.15 o                         
   1   6   4         20.68         15.57         4.55 o                         
   2   6   4          0.61          3.42         1.94 o                         
   3   6   4          3.58          1.78         1.37 o                         
   4   6   4          0.82          1.16         1.34 o                         
   5   6   4          3.71          1.99         0.97 o                         
   6   6   4         11.81          6.68         1.83 o                         
   7   6   4          4.63          4.77         1.57 o                         
  -4   7   4          7.25          6.58         2.00 o                         
  -3   7   4          7.64         12.19         2.78 o                         
  -2   7   4          0.68          1.44         1.24 o                         
  -1   7   4          6.30          0.28         1.59 o                         
   0   7   4          8.47          9.03         3.12 o                         
   1   7   4         12.17         13.81         3.97 o                         
   2   7   4          1.09          0.06         1.49 o                         
   3   7   4          0.00          0.71         0.99 o                         
   4   7   4          8.17          9.11         3.77 o                         
 -11   0   5        642.91        666.69        23.84 o                         
  -9   0   5       1845.84       1929.93        62.29 o                         
  -7   0   5       3982.07       3780.61       295.11 o                         
  -5   0   5      16200.14      17472.85       898.39 o                         
  -3   0   5      25384.10      24898.54       142.24 o                         
  -1   0   5       4952.90       4598.02        53.31 o                         
   1   0   5      28457.50      28609.36       833.32 o                         
   3   0   5       2773.05       2672.20        69.21 o                         
   5   0   5        810.27        712.35        23.40 o                         
   7   0   5        804.07        777.46        29.37 o                         
   9   0   5         11.76         14.83         4.34 o                         
  11   0   5          8.31          8.45         2.34 o                         
 -12   1   5         71.98         66.14         4.77 o                         
 -11   1   5         96.54        103.16         6.40 o                         
 -10   1   5         24.62         25.42         3.14 o                         
  -9   1   5        174.87        199.87         7.17 o                         
  -8   1   5        129.98        127.98         8.45 o                         
  -7   1   5       1605.44       1651.80        90.72 o                         
  -6   1   5          1.44          1.78         1.11 o                         
  -5   1   5       8517.77       8599.15       133.43 o                         
  -4   1   5       1271.86       1237.29        49.09 o                         
  -3   1   5      13213.71      12898.50       189.80 o                         
  -2   1   5        337.82        338.23         6.84 o                         
  -1   1   5       8666.40       8533.80        78.25 o                         
   0   1   5       1272.44       1241.05        14.86 o                         
   1   1   5      77101.27      68926.27       996.07 o                         
   2   1   5       6973.60       6913.72        81.45 o                         
   3   1   5       5939.63       6276.22       147.89 o                         
   4   1   5         29.57         21.22         2.81 o                         
   5   1   5       1940.63       2006.53        37.07 o                         
   6   1   5        115.95        106.44         7.02 o                         
   7   1   5        232.51        260.83        12.60 o                         
   8   1   5         57.86         65.11         4.33 o                         
   9   1   5         29.75         52.70         5.02 o                         
  10   1   5          0.37         -0.54         1.34 o                         
  11   1   5          9.31         17.13         2.57 o                         
  12   1   5          6.14          4.87         2.04 o                         
 -12   2   5         32.85         29.36         3.30 o                         
 -11   2   5        645.94        692.59        18.39 o                         
 -10   2   5         66.85         77.31         5.78 o                         
  -9   2   5        988.32       1102.64        53.26 o                         
  -8   2   5        101.23         99.79         5.64 o                         
  -7   2   5       4392.91       3973.68       171.66 o                         
  -6   2   5         13.35          4.18         1.41 o                         
  -5   2   5       4429.85       3654.39       213.13 o                         
  -4   2   5         48.78         78.11         5.11 o                         
  -3   2   5      10292.20       9806.66       117.23 o                         
  -2   2   5       1233.65       1211.31        15.28 o                         
  -1   2   5       4406.19       4312.98        50.67 o                         
   0   2   5         33.92         39.09         1.81 o                         
   1   2   5        519.57        449.90         7.21 o                         
   2   2   5       1537.20       1639.44        28.81 o                         
   3   2   5       3856.75       3955.76       110.59 o                         
   4   2   5        847.38        903.63        40.31 o                         
   5   2   5        364.37        372.74        11.67 o                         
   6   2   5         79.42         63.96         5.52 o                         
   7   2   5        173.27        160.95         9.71 o                         
   8   2   5        145.86        199.00         8.73 o                         
   9   2   5         24.66         24.53         2.65 o                         
  10   2   5         17.73         14.80         2.67 o                         
  11   2   5         34.72         39.93         3.54 o                         
 -11   3   5          4.98          4.33         1.49 o                         
 -10   3   5        206.77        223.99        11.71 o                         
  -9   3   5         18.12         24.76         3.34 o                         
  -8   3   5        211.61        196.71        11.80 o                         
  -7   3   5       1166.77       1049.52        39.35 o                         
  -6   3   5        675.02        701.17        26.12 o                         
  -5   3   5       1059.45       1057.59        28.89 o                         
  -4   3   5       1893.87       1786.90        49.70 o                         
  -3   3   5       4741.30       4754.32        82.96 o                         
  -2   3   5       2027.96       2193.45        34.76 o                         
  -1   3   5       4530.49       5053.69       127.30 o                         
   0   3   5       1040.39       1025.09        18.29 o                         
   1   3   5       3783.10       4089.52        73.90 o                         
   2   3   5        553.98        569.22        17.70 o                         
   3   3   5       1939.64       1966.82        78.23 o                         
   4   3   5        314.67        343.39        14.45 o                         
   5   3   5        441.55        475.07        25.08 o                         
   6   3   5         54.92         44.00         6.04 o                         
   7   3   5         21.78         14.35         2.15 o                         
   8   3   5         17.13         24.48         3.90 o                         
   9   3   5         33.27         40.07         4.55 o                         
  10   3   5          0.04          2.01         1.24 o                         
  11   3   5          0.77          1.46         1.33 o                         
 -10   4   5         50.37         68.94         4.71 o                         
  -9   4   5        279.89        321.83        14.41 o                         
  -8   4   5         91.85         85.09         6.35 o                         
  -7   4   5        857.35        755.24        29.43 o                         
  -6   4   5          0.39          0.34         1.54 o                         
  -5   4   5        890.02        804.03        42.79 o                         
  -4   4   5         41.27         53.08         8.25 o                         
  -3   4   5       1437.13       1386.52        40.57 o                         
  -2   4   5        213.77        248.06        15.48 o                         
  -1   4   5        800.18        847.76        25.51 o                         
   0   4   5         55.29         43.86         5.31 o                         
   1   4   5        516.50        529.73        19.19 o                         
   2   4   5          1.05          3.53         1.92 o                         
   3   4   5        237.09        250.41        16.16 o                         
   4   4   5         86.40         71.07         8.79 o                         
   5   4   5        168.89        149.07         8.41 o                         
   6   4   5          8.68          3.87         1.91 o                         
   7   4   5          2.04          3.64         1.39 o                         
   8   4   5          3.02          1.11         1.33 o                         
   9   4   5         10.41          7.01         2.04 o                         
  10   4   5          8.85          8.66         1.99 o                         
  -9   5   5         19.80         25.07         2.60 o                         
  -8   5   5        121.05        130.32         8.06 o                         
  -7   5   5         28.54         28.07         3.21 o                         
  -6   5   5        165.58        151.54        12.16 o                         
  -5   5   5         11.98          7.58         1.60 o                         
  -4   5   5        217.13        228.37        12.68 o                         
  -3   5   5        303.70        311.61        15.39 o                         
  -2   5   5        740.69        781.80        38.27 o                         
  -1   5   5        282.45        342.15        13.32 o                         
   0   5   5        372.58        421.92        14.30 o                         
   1   5   5        276.72        336.50        18.59 o                         
   2   5   5        116.36        145.58         9.96 o                         
   3   5   5        137.94        169.67         9.31 o                         
   4   5   5        108.26        104.49         9.48 o                         
   5   5   5         98.09         99.13        10.90 o                         
   6   5   5         63.03         53.37         5.15 o                         
   7   5   5          1.42          0.48         1.12 o                         
   8   5   5          2.82          5.21         1.30 o                         
  -7   6   5        150.53        213.59        15.05 o                         
  -6   6   5          4.27          5.12         1.92 o                         
  -5   6   5        120.55        135.28         8.10 o                         
  -4   6   5         15.73         16.97         3.99 o                         
  -3   6   5         27.91         33.50         4.64 o                         
  -2   6   5         37.37         57.04         7.48 o                         
  -1   6   5        136.05        173.53        13.92 o                         
   0   6   5         19.33         31.29         4.78 o                         
   1   6   5         76.88         93.96         8.93 o                         
   2   6   5         21.33         29.00         3.72 o                         
   3   6   5          4.83          3.34         1.52 o                         
   4   6   5          4.99          3.93         2.39 o                         
   5   6   5          0.25         -0.47         1.30 o                         
   6   6   5          0.06         -0.19         1.30 o                         
   7   6   5          7.19          7.36         2.90 o                         
  -4   7   5         39.06         58.73         7.81 o                         
  -3   7   5         17.72         22.17         4.33 o                         
  -2   7   5         17.59         13.45         6.05 o                         
  -1   7   5          8.70          8.25         3.61 o                         
   0   7   5         32.10         32.24         6.41 o                         
   1   7   5          7.66          8.51         2.02 o                         
   2   7   5         15.99         13.03         2.52 o                         
   3   7   5          2.52          2.21         1.49 o                         
 -12   0   6        248.45        247.98        12.15 o                         
 -10   0   6        740.35        819.10        24.14 o                         
  -8   0   6       4182.47       4303.73       345.77 o                         
  -6   0   6       8223.48       8677.25       547.49 o                         
  -4   0   6      14453.15      14696.94       528.44 o                         
  -2   0   6      64235.43      58532.29      1279.01 o                         
   0   0   6      25067.29      25167.18       226.88 o                         
   2   0   6      10068.86       9467.35       183.73 o                         
   4   0   6       8772.82       7905.81       167.20 o                         
   6   0   6       2351.45       2426.39        43.73 o                         
   8   0   6        899.75        948.55        29.13 o                         
  10   0   6         98.18        131.31        11.45 o                         
  12   0   6          5.21         10.38         3.83 o                         
 -12   1   6        150.64        144.47         7.16 o                         
 -11   1   6         33.77         34.99         3.38 o                         
 -10   1   6         64.30         66.53         4.87 o                         
  -9   1   6          0.78          1.77         1.04 o                         
  -8   1   6        711.05        692.47        40.91 o                         
  -7   1   6          7.00          8.59         1.75 o                         
  -6   1   6       1695.12       1366.78        72.65 o                         
  -5   1   6        236.88        221.98         7.35 o                         
  -4   1   6       5486.85       4830.15       135.09 o                         
  -3   1   6        468.33        439.96         9.85 o                         
  -2   1   6       1615.27       1454.52        18.67 o                         
  -1   1   6         69.50         70.79         2.44 o                         
   0   1   6       3375.26       3355.27        48.90 o                         
   1   1   6        659.27        667.27         8.23 o                         
   2   1   6       3126.39       2978.57        36.75 o                         
   3   1   6        356.14        341.49        14.43 o                         
   4   1   6          4.13          2.00         0.80 o                         
   5   1   6        100.05        127.63         8.41 o                         
   6   1   6        213.35        218.64         9.31 o                         
   7   1   6          2.11          1.15         1.14 o                         
   8   1   6          2.47          3.81         1.21 o                         
   9   1   6         62.42         82.06         6.80 o                         
  10   1   6          4.11          3.60         1.58 o                         
  11   1   6          3.53          5.70         1.55 o                         
 -12   2   6         55.17         58.31         4.28 o                         
 -11   2   6         89.27         98.62         6.07 o                         
 -10   2   6        631.42        752.10        31.76 o                         
  -9   2   6         52.26         64.73         5.59 o                         
  -8   2   6       1692.56       1710.86        72.47 o                         
  -7   2   6        171.77        148.03        10.98 o                         
  -6   2   6       3688.30       3315.73       162.69 o                         
  -5   2   6       1866.39       1702.00        99.43 o                         
  -4   2   6      19163.27      18193.95       399.50 o                         
  -3   2   6       1657.79       1673.41        23.90 o                         
  -2   2   6      21649.25      20527.29       322.63 o                         
  -1   2   6       1102.16       1103.99        17.52 o                         
   0   2   6      22208.96      22201.46       269.90 o                         
   1   2   6        557.46        557.19        10.65 o                         
   2   2   6       5874.39       5855.88       139.26 o                         
   3   2   6       2509.45       2638.07       102.05 o                         
   4   2   6       3418.25       3741.51       183.91 o                         
   5   2   6        299.59        318.95        11.09 o                         
   6   2   6       2078.80       2093.46        32.64 o                         
   7   2   6         35.27         34.05         3.57 o                         
   8   2   6         99.28        115.05         7.85 o                         
   9   2   6         90.86         97.95         7.54 o                         
  10   2   6        107.91        138.21         8.28 o                         
  11   2   6          8.84          7.33         1.14 o                         
 -11   3   6          1.84          0.83         0.93 o                         
 -10   3   6        275.72        282.26        13.24 o                         
  -9   3   6          6.14          6.13         2.03 o                         
  -8   3   6        989.09        865.56        59.99 o                         
  -7   3   6         43.91         40.07         3.90 o                         
  -6   3   6        643.80        605.87        24.57 o                         
  -5   3   6        113.87        125.35         9.32 o                         
  -4   3   6       2290.72       1962.39        56.62 o                         
  -3   3   6        427.49        408.78        12.53 o                         
  -2   3   6       2372.67       2349.40        49.54 o                         
  -1   3   6         23.31         38.07         3.70 o                         
   0   3   6       1548.96       1762.84        26.31 o                         
   1   3   6        237.60        281.50        11.61 o                         
   2   3   6         15.50         14.09         2.54 o                         
   3   3   6         22.59         32.55         5.13 o                         
   4   3   6          9.11         16.04         3.52 o                         
   5   3   6          1.05          5.54         2.49 o                         
   6   3   6         25.72         23.50         2.70 o                         
   7   3   6         99.09        111.57         6.26 o                         
   8   3   6          8.92          8.70         1.94 o                         
   9   3   6          0.05          1.61         1.64 o                         
  10   3   6          0.50          1.33         1.41 o                         
 -10   4   6         84.43        106.72         5.96 o                         
  -9   4   6         41.56         52.54         4.06 o                         
  -8   4   6        138.96        153.77         8.72 o                         
  -7   4   6        466.09        462.02        22.23 o                         
  -6   4   6        896.83        759.61        33.98 o                         
  -5   4   6        996.01        848.51        48.92 o                         
  -4   4   6       1539.96       1412.83        57.74 o                         
  -3   4   6        950.06        996.01        35.54 o                         
  -2   4   6       3726.14       3875.79        88.24 o                         
  -1   4   6       1011.40       1143.86        29.12 o                         
   0   4   6       2621.00       2893.97        97.39 o                         
   1   4   6        653.61        788.47        25.37 o                         
   2   4   6       1636.93       1679.89        44.50 o                         
   3   4   6        545.12        558.86        24.88 o                         
   4   4   6       1200.06       1141.64        76.77 o                         
   5   4   6          1.67          3.06         1.56 o                         
   6   4   6        209.66        186.24        10.12 o                         
   7   4   6         59.56         51.75         4.90 o                         
   8   4   6         82.61         83.99         5.72 o                         
   9   4   6         16.47         14.69         2.38 o                         
  10   4   6         13.86         14.75         2.98 o                         
  -9   5   6         12.84         13.85         1.92 o                         
  -8   5   6         86.98         91.41         6.82 o                         
  -7   5   6         11.75          6.95         1.30 o                         
  -6   5   6        198.22        181.10        12.21 o                         
  -5   5   6         15.59         13.47         2.67 o                         
  -4   5   6        339.92        314.91        17.17 o                         
  -3   5   6          3.29          1.17         2.69 o                         
  -2   5   6        289.21        297.00        11.57 o                         
  -1   5   6         14.11          9.90         1.80 o                         
   0   5   6        401.50        473.59        16.60 o                         
   1   5   6         63.74         60.07         5.29 o                         
   2   5   6         30.80         19.02         2.48 o                         
   3   5   6          0.33          1.09         1.59 o                         
   4   5   6          2.14         -0.60         1.32 o                         
   5   5   6          6.73          4.00         1.67 o                         
   6   5   6          0.15         -0.69         1.11 o                         
   7   5   6          0.85          1.69         1.95 o                         
   8   5   6          4.49          4.23         1.52 o                         
  -7   6   6         34.41         72.62         7.39 o                         
  -6   6   6         39.34         33.42         3.82 o                         
  -5   6   6        133.80        134.84        10.15 o                         
  -4   6   6         85.41         91.04         7.79 o                         
  -3   6   6        111.83        139.80        11.29 o                         
  -2   6   6         62.37         67.99         7.98 o                         
  -1   6   6         40.49         67.21         7.90 o                         
   0   6   6        213.07        288.73        25.13 o                         
   1   6   6         99.17        143.91        12.99 o                         
   2   6   6         92.77        105.24        11.56 o                         
   3   6   6         82.68         93.25         8.23 o                         
   4   6   6         25.06         22.49         3.02 o                         
   5   6   6          4.12          3.62         2.52 o                         
   6   6   6          7.71          7.57         1.50 o                         
  -4   7   6         25.71         34.97         9.19 o                         
  -3   7   6          1.51          3.11         1.12 o                         
  -2   7   6         15.08          8.47         4.76 o                         
  -1   7   6          4.09          5.06         2.31 o                         
   0   7   6          0.47          2.39         1.46 o                         
   1   7   6         11.31          6.31         2.02 o                         
   2   7   6          8.18          3.84         1.46 o                         
   3   7   6          0.15          1.29         1.50 o                         
 -11   0   7         41.67         36.88         4.69 o                         
  -9   0   7        273.77        309.32        12.88 o                         
  -7   0   7          1.37          5.46         2.56 o                         
  -5   0   7       1501.60       1713.16       106.59 o                         
  -3   0   7        430.59        493.26        17.17 o                         
  -1   0   7         41.56         40.10         3.22 o                         
   1   0   7       3052.44       3013.17        54.34 o                         
   3   0   7      14008.48      14044.28       522.63 o                         
   5   0   7       4692.00       4903.71       160.77 o                         
   7   0   7       1293.29       1213.86        41.24 o                         
   9   0   7        391.67        451.89        22.85 o                         
  11   0   7        231.42        272.51        15.25 o                         
 -12   1   7          3.46          1.64         1.03 o                         
 -11   1   7         54.90         70.90         4.60 o                         
 -10   1   7        134.36        138.85         7.36 o                         
  -9   1   7       1416.61       1571.33        45.35 o                         
  -8   1   7         38.84         43.02         4.71 o                         
  -7   1   7       4443.45       4612.18       235.58 o                         
  -6   1   7          9.98         12.78         2.17 o                         
  -5   1   7      10386.23       9590.62       254.51 o                         
  -4   1   7         52.77         60.01         2.97 o                         
  -3   1   7      24723.63      22782.95       275.91 o                         
  -2   1   7        469.08        423.39         9.46 o                         
  -1   1   7      20290.54      19142.37       168.24 o                         
   0   1   7          0.78          3.10         0.44 o                         
   1   1   7      18062.36      17322.53       228.52 o                         
   2   1   7       2067.44       2100.89        35.93 o                         
   3   1   7      16823.73      18401.29       495.88 o                         
   4   1   7        998.20       1101.18        57.96 o                         
   5   1   7       5289.97       5416.27       131.39 o                         
   6   1   7         33.05         28.10         3.73 o                         
   7   1   7        982.27        941.79        24.68 o                         
   8   1   7          5.59          2.51         1.46 o                         
   9   1   7        583.79        591.32        18.22 o                         
  10   1   7         11.78          6.78         1.63 o                         
  11   1   7         23.44         27.02         3.47 o                         
 -12   2   7        124.44        114.21         5.87 o                         
 -11   2   7        145.37        141.11         6.68 o                         
 -10   2   7          1.98          3.76         1.24 o                         
  -9   2   7         31.84         40.13         3.63 o                         
  -8   2   7        200.08        216.93        11.26 o                         
  -7   2   7         24.93         15.83         2.49 o                         
  -6   2   7        713.77        673.05        23.87 o                         
  -5   2   7        136.36        125.88         8.87 o                         
  -4   2   7        452.62        432.72        14.08 o                         
  -3   2   7        466.12        493.61         9.87 o                         
  -2   2   7       2028.71       2162.96        30.57 o                         
  -1   2   7       1072.15       1013.06        16.86 o                         
   0   2   7         15.53         20.08         1.56 o                         
   1   2   7       1660.18       1768.31        29.35 o                         
   2   2   7         59.45         73.34         4.55 o                         
   3   2   7      13271.10      13516.38       321.39 o                         
   4   2   7       2310.09       2658.06       148.71 o                         
   5   2   7        826.86        863.52        22.20 o                         
   6   2   7          4.64          4.58         2.06 o                         
   7   2   7        900.93        950.80        17.37 o                         
   8   2   7         28.93         24.19         3.74 o                         
   9   2   7        230.84        275.57        12.51 o                         
  10   2   7         39.84         45.72         4.60 o                         
  11   2   7         26.14         35.12         3.83 o                         
 -11   3   7        113.34        132.88         5.88 o                         
 -10   3   7         16.82         26.11         2.99 o                         
  -9   3   7        176.90        197.13        11.09 o                         
  -8   3   7        177.46        155.67        11.93 o                         
  -7   3   7       1194.94        988.30        54.58 o                         
  -6   3   7         48.44         45.48         6.32 o                         
  -5   3   7       4300.33       3758.85       281.83 o                         
  -4   3   7        486.38        454.77        17.81 o                         
  -3   3   7       3365.13       2849.63        53.88 o                         
  -2   3   7        728.94        712.05        17.30 o                         
  -1   3   7       9013.87       9136.25       170.49 o                         
   0   3   7        541.77        503.71        13.02 o                         
   1   3   7       5779.82       5710.30       144.42 o                         
   2   3   7        123.16        124.51         8.23 o                         
   3   3   7       1399.54       1280.58        41.52 o                         
   4   3   7          4.70          6.02         1.97 o                         
   5   3   7       2059.85       1963.69       114.46 o                         
   6   3   7        357.82        333.05        11.63 o                         
   7   3   7        205.50        201.85        10.72 o                         
   8   3   7         11.57          8.14         1.97 o                         
   9   3   7         30.27         42.14         4.97 o                         
  10   3   7          0.08          2.02         1.05 o                         
 -10   4   7         31.75         40.21         3.43 o                         
  -9   4   7         51.10         54.35         4.44 o                         
  -8   4   7         26.33         24.27         3.95 o                         
  -7   4   7          0.01          1.67         1.32 o                         
  -6   4   7         75.05         72.67         5.20 o                         
  -5   4   7         17.62         17.95         2.69 o                         
  -4   4   7        320.57        296.19        18.19 o                         
  -3   4   7          7.28         10.92         3.29 o                         
  -2   4   7        168.05        175.79        11.89 o                         
  -1   4   7        320.59        336.11        15.50 o                         
   0   4   7        700.71        814.44        24.57 o                         
   1   4   7        530.74        596.93        21.73 o                         
   2   4   7        258.66        248.10        15.77 o                         
   3   4   7        273.34        286.68        20.51 o                         
   4   4   7        244.76        245.95        14.20 o                         
   5   4   7        277.67        271.59        13.44 o                         
   6   4   7        174.64        161.69         9.28 o                         
   7   4   7        113.07        118.51         8.17 o                         
   8   4   7          5.05          4.02         1.42 o                         
   9   4   7         28.73         34.61         3.61 o                         
  -9   5   7         52.68         62.69         5.01 o                         
  -8   5   7         10.46         20.14         4.84 o                         
  -7   5   7         88.24         68.36         7.80 o                         
  -6   5   7        143.87        121.86         8.07 o                         
  -5   5   7        510.32        405.26        24.88 o                         
  -4   5   7        106.57         99.84         7.55 o                         
  -3   5   7        302.37        283.26        14.04 o                         
  -2   5   7        136.68        150.64         8.12 o                         
  -1   5   7        339.65        351.23        12.98 o                         
   0   5   7        472.41        545.84        23.92 o                         
   1   5   7        754.45        761.56        46.08 o                         
   2   5   7         41.97         39.33         4.13 o                         
   3   5   7        249.31        259.63        18.91 o                         
   4   5   7         34.73         33.25         3.54 o                         
   5   5   7        128.58        112.79        11.80 o                         
   6   5   7         62.39         58.79         7.12 o                         
   7   5   7         45.46         47.95         4.31 o                         
   8   5   7         31.77         29.86         3.12 o                         
  -7   6   7         23.25         37.13         7.83 o                         
  -6   6   7          0.45          1.37         1.68 o                         
  -5   6   7         29.50         28.98         3.59 o                         
  -4   6   7         76.68         86.86         6.98 o                         
  -3   6   7         32.32         37.37         4.36 o                         
  -2   6   7         22.42         28.71         4.13 o                         
  -1   6   7        114.22        129.74        15.48 o                         
   0   6   7         37.84         54.93         6.29 o                         
   1   6   7          1.03          0.62         1.52 o                         
   2   6   7         30.34         36.98         6.89 o                         
   3   6   7          3.63          3.32         1.35 o                         
   4   6   7         11.06         11.67         2.09 o                         
   5   6   7         20.46         20.80         3.13 o                         
   6   6   7         32.37         36.40         4.94 o                         
  -4   7   7         13.85         61.69        47.50 o                         
  -3   7   7         34.70         41.63        10.93 o                         
  -2   7   7         49.23         55.61        10.00 o                         
  -1   7   7         24.00         16.06         4.41 o                         
   0   7   7          2.47          3.43         1.33 o                         
   1   7   7         28.33         16.80         3.61 o                         
   2   7   7         16.36         11.27         2.84 o                         
   3   7   7         30.06         24.28         4.73 o                         
 -12   0   8          0.74          0.62         1.24 o                         
 -10   0   8        214.28        214.30        13.02 o                         
  -8   0   8          1.39          1.27         2.08 o                         
  -6   0   8        438.34        399.98        33.99 o                         
  -4   0   8       1243.79       1115.46        37.04 o                         
  -2   0   8       5047.69       4579.24        70.38 o                         
   0   0   8       3218.64       3232.29        50.68 o                         
   2   0   8       5818.83       5327.63        97.24 o                         
   4   0   8       4215.86       4016.15        61.42 o                         
   6   0   8        341.93        330.90        21.48 o                         
   8   0   8         81.10         74.60         6.74 o                         
  10   0   8        214.11        235.27        14.77 o                         
 -12   1   8        115.44        104.71         5.17 o                         
 -11   1   8          6.45          5.69         1.39 o                         
 -10   1   8         53.22         58.44         4.25 o                         
  -9   1   8         26.61         38.15         3.27 o                         
  -8   1   8        459.08        460.88        24.47 o                         
  -7   1   8          8.27         16.58         3.08 o                         
  -6   1   8        472.52        463.29        20.50 o                         
  -5   1   8         35.59         39.15         3.09 o                         
  -4   1   8          4.84         25.93         2.37 o                         
  -3   1   8        498.46        489.24        14.58 o                         
  -2   1   8       8379.56       8032.08        97.28 o                         
  -1   1   8         11.80         18.99         1.24 o                         
   0   1   8      12217.46      11645.14       156.57 o                         
   1   1   8        930.35        837.25        13.25 o                         
   2   1   8       9854.70       9837.27       135.54 o                         
   3   1   8         27.72         47.63         3.51 o                         
   4   1   8       1789.89       1558.96        76.60 o                         
   5   1   8        205.31        196.18        10.18 o                         
   6   1   8       2840.38       2780.11        55.18 o                         
   7   1   8         26.35         24.53         3.78 o                         
   8   1   8       1081.01       1145.45        20.91 o                         
   9   1   8          4.69          7.62         1.88 o                         
  10   1   8         66.19         77.58         6.07 o                         
  11   1   8         59.19         59.80         5.21 o                         
 -12   2   8         24.97         12.35         1.73 o                         
 -11   2   8         23.57         22.11         2.42 o                         
 -10   2   8         31.43         27.68         3.22 o                         
  -9   2   8         13.70         10.96         2.12 o                         
  -8   2   8         56.08         55.20         3.57 o                         
  -7   2   8          6.83          4.53         1.61 o                         
  -6   2   8        493.35        410.99        21.89 o                         
  -5   2   8         80.65         60.32         4.29 o                         
  -4   2   8        437.15        279.61        10.29 o                         
  -3   2   8         54.16         51.67         3.43 o                         
  -2   2   8      10085.98       9668.37       103.25 o                         
  -1   2   8          4.55          4.83         1.15 o                         
   0   2   8       4284.50       3921.49        72.59 o                         
   1   2   8       1038.44       1276.12        26.54 o                         
   2   2   8       5626.72       6079.41       170.98 o                         
   3   2   8          0.06          3.20         1.18 o                         
   4   2   8       1025.47       1072.71        75.31 o                         
   5   2   8        129.85        125.09         9.39 o                         
   6   2   8        123.10        111.98         8.46 o                         
   7   2   8        138.76        147.59         6.74 o                         
   8   2   8        192.47        200.82        10.42 o                         
   9   2   8         14.36         17.24         3.19 o                         
  10   2   8          0.41          0.95         1.35 o                         
  11   2   8          0.27          1.15         1.04 o                         
 -11   3   8          9.26          4.31         1.16 o                         
 -10   3   8        138.44        145.38         7.65 o                         
  -9   3   8          1.28          4.21         1.38 o                         
  -8   3   8         16.38         14.27         2.78 o                         
  -7   3   8         11.00         12.86         2.26 o                         
  -6   3   8          2.80          0.99         2.02 o                         
  -5   3   8          8.59          9.21         2.69 o                         
  -4   3   8        272.73        199.65        10.08 o                         
  -3   3   8          4.31          6.82         1.67 o                         
  -2   3   8       1532.52       1373.90        25.38 o                         
  -1   3   8       1261.88       1311.52        25.57 o                         
   0   3   8       2044.44       2042.94        29.87 o                         
   1   3   8        800.71        806.12        29.34 o                         
   2   3   8       2250.33       2298.40        74.51 o                         
   3   3   8        448.00        389.30        20.97 o                         
   4   3   8       1676.66       1940.15       141.41 o                         
   5   3   8        564.91        590.64        36.89 o                         
   6   3   8       1454.83       1381.74        46.96 o                         
   7   3   8          1.61          2.04         1.88 o                         
   8   3   8        163.80        178.18        11.11 o                         
   9   3   8         63.81         67.51         6.49 o                         
  10   3   8         51.03         57.70         4.99 o                         
 -10   4   8          8.36          9.08         1.64 o                         
  -9   4   8         93.26         93.99         6.62 o                         
  -8   4   8         46.29         40.46         4.19 o                         
  -7   4   8          3.50          2.01         1.65 o                         
  -6   4   8        137.64         98.82         6.95 o                         
  -5   4   8         68.32         35.73         3.37 o                         
  -4   4   8        244.19        178.36        13.66 o                         
  -3   4   8          0.54         -1.08         1.42 o                         
  -2   4   8        728.03        681.06        21.78 o                         
  -1   4   8         45.02         37.76         5.09 o                         
   0   4   8       1682.79       1828.75        43.24 o                         
   1   4   8        168.20        189.53        12.42 o                         
   2   4   8        683.24        667.03        30.06 o                         
   3   4   8          8.86          8.45         2.93 o                         
   4   4   8        117.79         88.23         5.81 o                         
   5   4   8         20.91         14.14         1.87 o                         
   6   4   8        174.60        135.63         8.48 o                         
   7   4   8          0.18          1.67         1.49 o                         
   8   4   8          9.40          6.10         1.55 o                         
   9   4   8          1.77          4.09         1.05 o                         
  -9   5   8          0.08          0.79         1.11 o                         
  -8   5   8          0.72          0.55         1.37 o                         
  -7   5   8         26.51         25.35         4.18 o                         
  -6   5   8         13.45         10.41         2.66 o                         
  -5   5   8         16.52         12.49         2.74 o                         
  -4   5   8         20.49         11.57         2.64 o                         
  -3   5   8         86.22         88.72         6.69 o                         
  -2   5   8        162.74        153.05         8.71 o                         
  -1   5   8         35.93         41.74         4.43 o                         
   0   5   8         58.12         50.72         5.36 o                         
   1   5   8        234.19        260.76        19.82 o                         
   2   5   8        123.24        144.94        10.67 o                         
   3   5   8         93.80        109.14         9.37 o                         
   4   5   8        160.57        155.55        12.55 o                         
   5   5   8         24.32         27.48         3.51 o                         
   6   5   8         96.69        106.74        12.92 o                         
   7   5   8          2.10          2.15         1.08 o                         
   8   5   8         28.26         34.81         3.68 o                         
  -7   6   8          1.22          3.94         1.59 o                         
  -6   6   8         24.91         27.17         3.39 o                         
  -5   6   8          1.93          2.05         1.78 o                         
  -4   6   8         26.82         22.40         3.47 o                         
  -3   6   8          0.26         -0.37         1.53 o                         
  -2   6   8         64.64         74.58         8.13 o                         
  -1   6   8          0.89          4.74         1.94 o                         
   0   6   8         43.65         45.22         6.98 o                         
   1   6   8          0.03          1.53         1.54 o                         
   2   6   8         63.83         62.81         6.73 o                         
   3   6   8          2.34         -0.03         1.12 o                         
   4   6   8         22.83         16.52         2.92 o                         
   5   6   8          5.37          2.87         1.02 o                         
   6   6   8          0.90          1.03         1.14 o                         
  -3   7   8         14.85         19.21         8.65 o                         
  -2   7   8          0.41         -1.40         1.87 o                         
  -1   7   8          3.54          2.13         1.59 o                         
   0   7   8          0.60         -0.85         1.46 o                         
   1   7   8          3.98         -0.12         1.74 o                         
   2   7   8         13.38          8.72         2.27 o                         
 -11   0   9          0.76         -0.79         1.23 o                         
  -9   0   9        586.52        620.59        23.53 o                         
  -7   0   9          3.37          7.20         2.31 o                         
  -5   0   9       1041.21       1316.43        98.21 o                         
  -3   0   9        796.46        900.83        61.23 o                         
  -1   0   9       6194.22       5944.26        71.70 o                         
   1   0   9       3589.27       3372.57       108.49 o                         
   3   0   9       3612.21       3620.34        88.66 o                         
   5   0   9       2162.43       2506.80        68.40 o                         
   7   0   9       1338.19       1377.11        45.32 o                         
   9   0   9        112.76        124.78        10.68 o                         
  11   0   9        132.19        128.67         9.02 o                         
 -12   1   9          0.01          0.16         0.72 o                         
 -11   1   9        194.76        162.49         6.52 o                         
 -10   1   9         86.18         90.10         5.33 o                         
  -9   1   9       1146.36       1154.36        28.10 o                         
  -8   1   9        112.97        115.50         9.33 o                         
  -7   1   9        469.41        504.09        24.20 o                         
  -6   1   9          2.40          2.51         1.06 o                         
  -5   1   9          3.90          9.39         3.11 o                         
  -4   1   9       1045.51       1350.78        18.01 o                         
  -3   1   9        432.85        564.79         9.22 o                         
  -2   1   9        387.43        409.25         7.19 o                         
  -1   1   9        194.09        187.18         4.12 o                         
   0   1   9         55.15         54.04         2.22 o                         
   1   1   9        297.79        298.95         8.13 o                         
   2   1   9         43.68         31.99         2.54 o                         
   3   1   9        166.06        188.74         7.22 o                         
   4   1   9          7.18          1.69         1.57 o                         
   5   1   9        108.97        124.62         8.34 o                         
   6   1   9          0.34          1.29         1.52 o                         
   7   1   9         91.53         81.28         5.43 o                         
   8   1   9          0.26          1.22         2.11 o                         
   9   1   9         95.77        107.06         7.09 o                         
  10   1   9          6.55          9.59         1.85 o                         
  11   1   9         59.38         67.16         4.74 o                         
 -12   2   9         63.71         48.43         3.39 o                         
 -11   2   9         15.08         16.19         2.03 o                         
 -10   2   9          0.18          3.31         1.20 o                         
  -9   2   9         26.67         30.60         2.98 o                         
  -8   2   9         16.80         11.65         1.50 o                         
  -7   2   9         19.92         17.65         3.15 o                         
  -6   2   9        108.74         86.11         7.44 o                         
  -5   2   9          5.48         18.49         2.14 o                         
  -4   2   9         42.37         39.92         3.55 o                         
  -3   2   9        279.64        240.71        11.79 o                         
  -2   2   9        510.55        538.90        10.95 o                         
  -1   2   9       1017.14        859.52        13.35 o                         
   0   2   9        810.38        884.41        14.62 o                         
   1   2   9       2345.16       2503.86        47.45 o                         
   2   2   9       1067.96       1183.50        42.95 o                         
   3   2   9       2888.08       3023.36        73.61 o                         
   4   2   9        141.27        161.55        12.04 o                         
   5   2   9       1859.91       2125.56       139.96 o                         
   6   2   9        127.12        158.15        10.19 o                         
   7   2   9        504.12        493.02        18.84 o                         
   8   2   9          1.83          2.36         1.75 o                         
   9   2   9         80.68         88.79         7.15 o                         
  10   2   9          1.90          2.42         1.27 o                         
  11   2   9         40.05         41.23         4.72 o                         
 -11   3   9        168.06        161.62         6.86 o                         
 -10   3   9         67.79         76.55         5.15 o                         
  -9   3   9        555.35        588.18        31.70 o                         
  -8   3   9          6.85          4.49         2.50 o                         
  -7   3   9        682.42        622.20        34.72 o                         
  -6   3   9         55.67         87.56         9.57 o                         
  -5   3   9         50.76         55.22         5.98 o                         
  -4   3   9         14.52         13.71         2.77 o                         
  -3   3   9         16.77         27.12         3.55 o                         
  -2   3   9         32.56         31.47         4.30 o                         
  -1   3   9          0.27          5.46         3.68 o                         
   0   3   9          8.57         11.44         2.31 o                         
   1   3   9        333.93        339.76        17.22 o                         
   2   3   9          4.33         14.43         3.79 o                         
   3   3   9          2.12          7.03         2.58 o                         
   4   3   9         75.76        119.48        11.55 o                         
   5   3   9        223.61        270.74        22.05 o                         
   6   3   9        152.03        123.06         7.14 o                         
   7   3   9          0.68          0.80         1.56 o                         
   8   3   9          0.19          2.57         1.75 o                         
   9   3   9         65.74         82.84         7.47 o                         
  10   3   9          0.01          0.84         1.38 o                         
 -10   4   9          5.19          4.29         1.04 o                         
  -9   4   9         19.90         11.71         1.97 o                         
  -8   4   9         41.05         40.64         5.75 o                         
  -7   4   9          1.00          0.10         1.86 o                         
  -6   4   9        214.88        209.74        13.09 o                         
  -5   4   9         10.83          3.76         1.66 o                         
  -4   4   9          2.16          1.52         2.24 o                         
  -3   4   9         87.00         51.45         6.03 o                         
  -2   4   9         18.27         19.97         3.55 o                         
  -1   4   9          6.02          2.92         1.52 o                         
   0   4   9         24.12         17.37         5.00 o                         
   1   4   9        370.65        343.28        23.46 o                         
   2   4   9        124.71        109.81        12.79 o                         
   3   4   9        627.77        585.19        35.37 o                         
   4   4   9         12.28         11.14         2.03 o                         
   5   4   9         54.44         41.35         4.73 o                         
   6   4   9          0.10          0.55         1.27 o                         
   7   4   9        112.71         96.19         6.96 o                         
   8   4   9         40.02         31.60         3.61 o                         
   9   4   9          7.84          5.74         1.46 o                         
  -9   5   9         34.07         41.06         3.40 o                         
  -8   5   9          2.57          4.73         2.04 o                         
  -7   5   9         72.32         79.25         6.94 o                         
  -6   5   9         16.48         18.66         4.16 o                         
  -5   5   9        150.28        159.71        13.09 o                         
  -4   5   9         37.79         22.19         3.28 o                         
  -3   5   9         21.15         13.16         2.53 o                         
  -2   5   9         17.46         25.30         3.05 o                         
  -1   5   9          1.85          3.85         1.81 o                         
   0   5   9          7.31          4.19         1.73 o                         
   1   5   9        100.77         95.01         8.55 o                         
   2   5   9         12.40         14.65         2.92 o                         
   3   5   9          5.88          6.40         1.66 o                         
   4   5   9          0.03          1.50         1.52 o                         
   5   5   9          0.01          7.09         1.93 o                         
   6   5   9          4.46          2.32         1.22 o                         
   7   5   9          0.76          1.44         1.04 o                         
   8   5   9          6.75          5.51         1.97 o                         
  -7   6   9          0.06          2.74         1.62 o                         
  -6   6   9          1.24          2.85         2.06 o                         
  -5   6   9         15.46          7.29         1.61 o                         
  -4   6   9         10.74          8.22         2.19 o                         
  -3   6   9          2.02          0.10         1.82 o                         
  -2   6   9         18.69         13.50         3.01 o                         
  -1   6   9          0.38         -1.88         2.12 o                         
   0   6   9         14.14         12.86         2.92 o                         
   1   6   9         51.55         41.40         8.47 o                         
   2   6   9          1.70          2.00         1.42 o                         
   3   6   9         26.44         17.02         2.84 o                         
   4   6   9          9.49          7.60         1.71 o                         
   5   6   9         22.00         14.87         2.65 o                         
   6   6   9          2.04          0.56         2.04 o                         
  -3   7   9          0.34          0.19         4.13 o                         
  -2   7   9          4.16          6.99         2.21 o                         
  -1   7   9          9.47          5.71         2.70 o                         
   0   7   9         10.37          2.25         1.86 o                         
   1   7   9          3.98          1.36         1.43 o                         
   2   7   9          4.55          3.37         1.24 o                         
 -12   0  10        342.53        263.84        11.06 o                         
 -10   0  10         33.00         26.05         4.32 o                         
  -8   0  10        331.01        303.73        20.31 o                         
  -6   0  10        292.87        319.45        23.24 o                         
  -4   0  10          3.03          2.53         1.02 o                         
  -2   0  10       6022.54       6401.87        58.15 o                         
   0   0  10         54.53         31.22         6.44 o                         
   2   0  10        130.66        122.87        11.39 o                         
   4   0  10         15.40         14.99         3.68 o                         
   6   0  10         42.06         50.79         9.08 o                         
   8   0  10        330.68        351.54        21.19 o                         
  10   0  10         49.85         57.62         7.03 o                         
 -12   1  10         83.82         73.47         3.67 o                         
 -11   1  10        141.62        122.01         5.59 o                         
 -10   1  10        720.83        737.27        20.00 o                         
  -9   1  10         49.99         52.67         3.58 o                         
  -8   1  10        745.89        897.34        37.19 o                         
  -7   1  10          6.34          7.90         1.79 o                         
  -6   1  10       1669.10       1698.93        75.48 o                         
  -5   1  10        106.26        116.76         5.48 o                         
  -4   1  10       3046.66       3530.87        60.25 o                         
  -3   1  10         25.81         29.40         2.27 o                         
  -2   1  10       2579.36       2740.77        34.20 o                         
  -1   1  10         93.24         76.87         3.28 o                         
   0   1  10         79.66         88.93         7.16 o                         
   1   1  10        134.21        161.25         5.68 o                         
   2   1  10        333.10        365.27        11.34 o                         
   3   1  10          8.83         17.55         2.26 o                         
   4   1  10        143.85        160.53         9.13 o                         
   5   1  10         69.21         64.63         6.17 o                         
   6   1  10         12.05         11.50         2.50 o                         
   7   1  10          6.81         10.40         1.43 o                         
   8   1  10          5.26          7.25         2.45 o                         
   9   1  10          5.72          9.11         2.01 o                         
  10   1  10         83.37         92.60         6.19 o                         
  11   1  10          5.79          7.25         1.43 o                         
 -12   2  10         59.51         49.87         3.22 o                         
 -11   2  10          3.19          4.74         1.35 o                         
 -10   2  10        405.67        382.80        12.28 o                         
  -9   2  10        173.78        180.73         8.09 o                         
  -8   2  10        250.87        240.64         7.19 o                         
  -7   2  10        334.74        332.51        14.71 o                         
  -6   2  10         11.12          9.90         1.98 o                         
  -5   2  10          8.57          2.99         1.29 o                         
  -4   2  10         29.25         41.80         3.70 o                         
  -3   2  10       1710.86       1766.59        50.81 o                         
  -2   2  10        987.62       1005.17        17.91 o                         
  -1   2  10       1135.81       1268.62        17.87 o                         
   0   2  10        376.75        468.77        10.86 o                         
   1   2  10        150.56        171.60         8.76 o                         
   2   2  10       1031.55       1185.85        43.46 o                         
   3   2  10        203.45        310.20        13.97 o                         
   4   2  10         21.13         19.80         3.49 o                         
   5   2  10          5.82          2.03         2.10 o                         
   6   2  10         17.10         15.40         2.61 o                         
   7   2  10         56.16         50.40         5.30 o                         
   8   2  10        235.47        271.45        12.70 o                         
   9   2  10         27.26         38.39         4.60 o                         
  10   2  10         19.41         24.12         3.63 o                         
 -11   3  10         23.77         20.95         2.52 o                         
 -10   3  10        139.45        171.77         9.03 o                         
  -9   3  10        460.64        484.96        25.59 o                         
  -8   3  10        111.06        148.64        10.70 o                         
  -7   3  10        201.09        184.10        11.29 o                         
  -6   3  10       1584.04       1597.58        60.19 o                         
  -5   3  10          9.34          5.01         2.30 o                         
  -4   3  10        708.71        702.74        42.93 o                         
  -3   3  10          5.55          6.57         1.29 o                         
  -2   3  10        776.30        894.72        22.39 o                         
  -1   3  10        913.61       1003.56        25.50 o                         
   0   3  10          8.59         27.85         4.26 o                         
   1   3  10          4.03          2.08         1.84 o                         
   2   3  10        195.01        174.19        13.41 o                         
   3   3  10        265.34        301.08        20.19 o                         
   4   3  10          1.23          3.11         3.34 o                         
   5   3  10         31.18         17.12         2.23 o                         
   6   3  10         63.74         48.14         4.45 o                         
   7   3  10         13.35         15.75         2.48 o                         
   8   3  10         69.55         60.17         5.77 o                         
   9   3  10          2.92          7.36         2.03 o                         
  10   3  10          1.51          1.89         0.97 o                         
 -10   4  10         68.84         81.39         4.63 o                         
  -9   4  10         48.24         51.86         4.42 o                         
  -8   4  10        141.75        147.99        11.11 o                         
  -7   4  10          5.15          4.64         2.03 o                         
  -6   4  10         37.88         33.33         4.13 o                         
  -5   4  10         84.61         45.41         3.87 o                         
  -4   4  10         11.60          3.66         2.02 o                         
  -3   4  10        375.42        321.42        15.75 o                         
  -2   4  10         17.92         28.66         4.38 o                         
  -1   4  10        431.43        510.03        20.44 o                         
   0   4  10          0.15          5.71         3.35 o                         
   1   4  10         87.23         90.41         9.78 o                         
   2   4  10         92.18         91.44        11.94 o                         
   3   4  10          0.46          1.36         1.47 o                         
   4   4  10          1.00          1.80         1.49 o                         
   5   4  10          7.98          9.99         2.51 o                         
   6   4  10         52.22         46.68         4.81 o                         
   7   4  10          6.10          2.33         1.60 o                         
   8   4  10         16.21         17.41         2.62 o                         
   9   4  10          3.78          1.44         1.16 o                         
  -9   5  10         52.03         74.47         4.84 o                         
  -8   5  10         35.76         59.33         5.75 o                         
  -7   5  10        205.72        261.29        19.46 o                         
  -6   5  10        125.06        157.15        12.22 o                         
  -5   5  10          0.44         -0.40         2.07 o                         
  -4   5  10         50.07         58.92         6.19 o                         
  -3   5  10         23.21         29.96         4.84 o                         
  -2   5  10         28.47         42.72         5.71 o                         
  -1   5  10        144.14        186.72        14.26 o                         
   0   5  10          0.76          0.84         1.94 o                         
   1   5  10         22.36         21.66         5.27 o                         
   2   5  10          1.43          1.04         1.34 o                         
   3   5  10          0.15         -0.07         1.56 o                         
   4   5  10          1.10          0.08         1.60 o                         
   5   5  10          0.61          0.18         1.29 o                         
   6   5  10          1.32          1.84         1.01 o                         
   7   5  10          9.21          5.60         1.30 o                         
  -7   6  10          3.86          3.11         1.35 o                         
  -6   6  10         31.57         41.62         7.99 o                         
  -5   6  10         25.04         22.37         3.63 o                         
  -4   6  10          4.48         -0.11         1.83 o                         
  -3   6  10         13.25          9.08         3.04 o                         
  -2   6  10          1.68          1.56         2.51 o                         
  -1   6  10         11.62          8.75         2.75 o                         
   0   6  10          5.29          5.49         2.35 o                         
   1   6  10          4.94          3.91         3.30 o                         
   2   6  10          0.63         -0.65         2.05 o                         
   3   6  10          1.59          1.73         1.34 o                         
   4   6  10          0.09         -0.24         0.88 o                         
   5   6  10          1.01          0.46         1.01 o                         
  -2   7  10          4.07          2.97         2.54 o                         
  -1   7  10          0.02          1.78         1.42 o                         
   0   7  10          0.58          0.66         1.41 o                         
   1   7  10          5.24          4.31         1.58 o                         
 -11   0  11       1102.22        999.70        30.26 o                         
  -9   0  11       1062.26       1053.26        25.31 o                         
  -7   0  11       7669.86       7976.46       498.21 o                         
  -5   0  11       5099.38       5647.90       342.26 o                         
  -3   0  11       3123.27       3005.91       254.76 o                         
  -1   0  11       9065.82      10060.99       327.46 o                         
   1   0  11       1214.45       1266.40        83.65 o                         
   3   0  11       1030.34       1058.26        34.47 o                         
   5   0  11         86.33         82.01        10.52 o                         
   7   0  11          0.09         -1.61         1.61 o                         
   9   0  11         51.07         52.61         7.23 o                         
  11   0  11          3.18          4.78         3.55 o                         
 -12   1  11          4.05          4.36         0.89 o                         
 -11   1  11          1.65          1.52         0.91 o                         
 -10   1  11        143.90        139.93         6.34 o                         
  -9   1  11        111.64        158.39         7.03 o                         
  -8   1  11         18.97         20.60         2.02 o                         
  -7   1  11       1063.52       1303.38        60.85 o                         
  -6   1  11        422.51        475.10        22.93 o                         
  -5   1  11       1477.07       1529.11        56.34 o                         
  -4   1  11       2103.86       2252.32        45.42 o                         
  -3   1  11       4508.86       4788.31        50.18 o                         
  -2   1  11         97.08        130.30         5.23 o                         
  -1   1  11       6349.63       6551.65       133.29 o                         
   0   1  11         29.37         24.30         1.96 o                         
   1   1  11       1565.09       1599.23        38.26 o                         
   2   1  11         26.37         36.31         3.31 o                         
   3   1  11         15.44          5.02         1.65 o                         
   4   1  11        192.19        221.94        13.83 o                         
   5   1  11         47.47         38.59         5.41 o                         
   6   1  11         29.73         34.04         5.25 o                         
   7   1  11          1.41          0.44         1.02 o                         
   8   1  11          3.28          2.13         1.25 o                         
   9   1  11         36.20         45.16         4.69 o                         
  10   1  11         28.49         30.98         3.42 o                         
  11   1  11          0.25         -0.04         1.17 o                         
 -12   2  11          1.64          1.50         0.81 o                         
 -11   2  11        362.81        346.98        11.38 o                         
 -10   2  11         58.93         55.35         4.05 o                         
  -9   2  11       1505.97       1659.08        62.14 o                         
  -8   2  11         55.32         58.61         3.70 o                         
  -7   2  11       3969.35       4092.31       192.48 o                         
  -6   2  11         21.18         21.98         2.95 o                         
  -5   2  11       3924.61       3682.83       155.52 o                         
  -4   2  11        332.88        345.15        19.71 o                         
  -3   2  11       7849.07       7736.25       262.00 o                         
  -2   2  11        373.38        433.90        11.13 o                         
  -1   2  11       3317.38       3456.81        46.89 o                         
   0   2  11          0.08          0.66         0.84 o                         
   1   2  11       3095.75       3579.97        92.37 o                         
   2   2  11          1.25          7.73         1.87 o                         
   3   2  11        245.52        270.75        16.02 o                         
   4   2  11        392.59        408.12        29.85 o                         
   5   2  11          2.00          4.19         2.57 o                         
   6   2  11          4.94          1.20         1.08 o                         
   7   2  11         20.21         16.78         2.74 o                         
   8   2  11          5.97         12.17         2.75 o                         
   9   2  11          0.06          0.49         1.29 o                         
  10   2  11          2.99          0.75         1.46 o                         
 -11   3  11          0.12          0.95         1.01 o                         
 -10   3  11         89.46         97.78         6.21 o                         
  -9   3  11          1.96          9.99         1.84 o                         
  -8   3  11         49.56         57.01         5.76 o                         
  -7   3  11          2.16          1.14         1.32 o                         
  -6   3  11        697.25        605.06        37.48 o                         
  -5   3  11        133.88        114.38        11.76 o                         
  -4   3  11       1446.82       1223.97        80.40 o                         
  -3   3  11        998.89       1021.97        49.73 o                         
  -2   3  11       1295.55       1295.22        38.18 o                         
  -1   3  11        731.54        854.43        25.77 o                         
   0   3  11        169.31        189.70        11.05 o                         
   1   3  11        930.91       1082.78        33.84 o                         
   2   3  11        214.95        276.96        15.58 o                         
   3   3  11        215.79        255.06        21.68 o                         
   4   3  11        461.57        658.83        84.54 o                         
   5   3  11          4.04          4.70         1.90 o                         
   6   3  11          6.25         11.27         2.83 o                         
   7   3  11          3.24          2.73         1.41 o                         
   8   3  11          3.45          2.41         1.54 o                         
   9   3  11          0.05          2.38         1.80 o                         
  10   3  11          2.29          0.60         0.98 o                         
 -10   4  11          7.22         14.53         1.79 o                         
  -9   4  11        459.06        553.82        29.63 o                         
  -8   4  11          9.04          5.53         2.32 o                         
  -7   4  11        832.73        844.90        59.62 o                         
  -6   4  11         69.49         52.61         7.46 o                         
  -5   4  11       1414.90       1256.65        75.78 o                         
  -4   4  11        246.18        238.70        15.76 o                         
  -3   4  11       1183.25       1154.52        61.44 o                         
  -2   4  11          0.09         -0.55         2.40 o                         
  -1   4  11        971.58       1124.87        49.28 o                         
   0   4  11        155.17        172.78        14.82 o                         
   1   4  11        750.12        965.68        51.46 o                         
   2   4  11          1.63          2.81         1.35 o                         
   3   4  11         98.79        103.16         7.84 o                         
   4   4  11         15.98         19.92         2.53 o                         
   5   4  11         31.50         23.66         3.14 o                         
   6   4  11          2.25          3.50         1.81 o                         
   7   4  11         18.70         16.40         2.46 o                         
   8   4  11          0.61          0.40         1.24 o                         
   9   4  11          0.13         -0.40         1.24 o                         
  -9   5  11          2.62          3.32         1.35 o                         
  -8   5  11        159.69        221.12        15.48 o                         
  -7   5  11          0.01          1.41         1.62 o                         
  -6   5  11        165.77        182.76        16.50 o                         
  -5   5  11          0.47          0.74         1.50 o                         
  -4   5  11        489.06        474.80        57.46 o                         
  -3   5  11          0.76          1.03         1.57 o                         
  -2   5  11        268.15        283.12        28.29 o                         
  -1   5  11         83.14        108.20         9.65 o                         
   0   5  11        132.89        156.59        17.39 o                         
   1   5  11         26.44         39.63         5.76 o                         
   2   5  11         47.78         47.80        10.26 o                         
   3   5  11          2.80         -0.42         1.37 o                         
   4   5  11         30.22         26.26         3.73 o                         
   5   5  11          0.09          1.27         1.54 o                         
   6   5  11          0.08          1.45         1.16 o                         
   7   5  11          0.20          0.90         1.29 o                         
  -7   6  11        130.07        223.92        20.57 o                         
  -6   6  11          2.64         15.81         8.05 o                         
  -5   6  11        111.34        152.75        19.51 o                         
  -4   6  11         12.38          8.64         3.11 o                         
  -3   6  11        143.08        158.69        20.73 o                         
  -2   6  11          0.82          0.89         2.12 o                         
  -1   6  11         47.91         50.33         8.62 o                         
   0   6  11          1.30          3.68         2.53 o                         
   1   6  11         51.32         45.63         7.22 o                         
   2   6  11          0.01          0.99         2.78 o                         
   3   6  11         22.46         15.35         3.63 o                         
   4   6  11          1.47          1.17         1.23 o                         
   5   6  11          3.02          2.96         2.00 o                         
  -2   7  11         22.00          7.10         4.62 o                         
  -1   7  11          0.09         -0.42         1.36 o                         
   0   7  11          6.26          3.65         1.37 o                         
   1   7  11          6.14          3.08         6.59 o                         
 -12   0  12        123.52        129.20         7.39 o                         
 -10   0  12         33.41         55.38         5.73 o                         
  -8   0  12       4528.59       5310.47       138.91 o                         
  -6   0  12       5338.31       5839.36       438.02 o                         
  -4   0  12       7497.58       8449.26       527.24 o                         
  -2   0  12      11552.20      11460.82       107.80 o                         
   0   0  12       9686.21       9746.31       353.06 o                         
   2   0  12       6183.86       5599.95       108.48 o                         
   4   0  12       1570.30       1663.36        51.94 o                         
   6   0  12        943.97        967.07        40.14 o                         
   8   0  12        200.60        209.78        16.15 o                         
  10   0  12         68.76         74.72         6.40 o                         
 -12   1  12        194.71        167.65         5.68 o                         
 -11   1  12         45.32         42.83         3.24 o                         
 -10   1  12        215.49        207.01         7.82 o                         
  -9   1  12        124.75        116.48         5.89 o                         
  -8   1  12       1046.71       1075.32        29.31 o                         
  -7   1  12        267.60        268.77        13.31 o                         
  -6   1  12       3708.03       3698.06       196.50 o                         
  -5   1  12        174.39        216.61         9.45 o                         
  -4   1  12       2320.96       2342.64        67.70 o                         
  -3   1  12        202.72        201.08         7.38 o                         
  -2   1  12       3202.73       3539.32       107.57 o                         
  -1   1  12        925.67       1024.93        15.35 o                         
   0   1  12         82.41         88.57         4.35 o                         
   1   1  12        123.11        140.98         5.70 o                         
   2   1  12        190.65        212.00         8.37 o                         
   3   1  12         51.16         65.31         6.40 o                         
   4   1  12        149.21        155.86        10.66 o                         
   5   1  12          0.38          2.11         1.92 o                         
   6   1  12         33.29         32.00         4.91 o                         
   7   1  12          1.23          3.61         1.28 o                         
   8   1  12          9.97         11.41         2.63 o                         
   9   1  12          3.09          2.75         1.28 o                         
  10   1  12         22.24         24.89         2.96 o                         
 -12   2  12        106.13        104.56         5.78 o                         
 -11   2  12        100.24         98.45         4.91 o                         
 -10   2  12        361.65        421.72        14.23 o                         
  -9   2  12        198.99        227.77         8.75 o                         
  -8   2  12        565.44        678.21        27.85 o                         
  -7   2  12       1749.74       1803.97        73.90 o                         
  -6   2  12       2705.44       2583.20       113.64 o                         
  -5   2  12       1036.33        953.34        48.44 o                         
  -4   2  12       5568.10       5275.59       278.24 o                         
  -3   2  12          7.14          2.12         1.08 o                         
  -2   2  12       5784.51       5607.74        98.69 o                         
  -1   2  12       1445.98       1588.16        33.16 o                         
   0   2  12       5311.91       5495.97       111.53 o                         
   1   2  12        825.80        857.48        19.70 o                         
   2   2  12       3165.16       3466.45        75.86 o                         
   3   2  12         86.48         98.23         6.77 o                         
   4   2  12       2195.96       2690.35       224.68 o                         
   5   2  12         68.58         70.59         6.52 o                         
   6   2  12        268.46        258.90        10.50 o                         
   7   2  12         25.16         27.68         4.10 o                         
   8   2  12         55.53         57.72         5.70 o                         
   9   2  12          0.16          1.38         1.19 o                         
  10   2  12         14.76         11.77         1.88 o                         
 -11   3  12         35.83         33.78         3.33 o                         
 -10   3  12        234.60        255.39         9.62 o                         
  -9   3  12         26.17         32.76         3.09 o                         
  -8   3  12        337.50        341.28        19.36 o                         
  -7   3  12         28.80         32.11         2.96 o                         
  -6   3  12       1204.05        971.84        58.92 o                         
  -5   3  12        122.15        104.59        14.32 o                         
  -4   3  12       1214.55        998.03        74.88 o                         
  -3   3  12         20.55         13.51         3.16 o                         
  -2   3  12        997.05        970.78        44.33 o                         
  -1   3  12        602.09        621.76        26.18 o                         
   0   3  12        381.40        451.22        20.75 o                         
   1   3  12        195.00        247.36        16.51 o                         
   2   3  12          0.92          1.13         1.46 o                         
   3   3  12          5.62          4.26         2.79 o                         
   4   3  12        317.44        428.32        55.55 o                         
   5   3  12        356.61        388.26        25.52 o                         
   6   3  12         19.98         20.42         3.75 o                         
   7   3  12          2.38          7.60         2.36 o                         
   8   3  12          8.36          4.16         1.51 o                         
   9   3  12          0.32          1.27         1.17 o                         
 -10   4  12        126.55        154.76         8.06 o                         
  -9   4  12        191.25        237.99        12.92 o                         
  -8   4  12        154.29        198.75        11.64 o                         
  -7   4  12        572.27        598.81        37.13 o                         
  -6   4  12        187.83        158.38        17.20 o                         
  -5   4  12        685.15        597.30        43.26 o                         
  -4   4  12       1990.98       1774.28       117.19 o                         
  -3   4  12        253.13        229.05        13.58 o                         
  -2   4  12        700.41        721.86        33.83 o                         
  -1   4  12        416.14        468.09        29.31 o                         
   0   4  12        617.05        768.53        46.34 o                         
   1   4  12       1269.58       1416.40       108.56 o                         
   2   4  12        515.02        545.77        45.18 o                         
   3   4  12        111.19         99.35         9.84 o                         
   4   4  12         54.37         49.32         4.88 o                         
   5   4  12          0.25          2.21         1.62 o                         
   6   4  12        110.37         98.33        10.96 o                         
   7   4  12         85.34         53.86         9.73 o                         
   8   4  12          0.69          0.04         0.81 o                         
  -9   5  12          5.18          5.68         3.45 o                         
  -8   5  12        181.01        259.62        17.45 o                         
  -7   5  12         31.19         37.93         4.51 o                         
  -6   5  12        118.95        124.21         8.46 o                         
  -5   5  12         44.01         37.62         5.89 o                         
  -4   5  12        266.65        242.61        34.03 o                         
  -3   5  12         99.55         90.32        11.11 o                         
  -2   5  12        229.96        234.97        21.67 o                         
  -1   5  12         46.36         35.69         6.56 o                         
   0   5  12          1.01          1.61         2.92 o                         
   1   5  12         13.08         16.66         3.66 o                         
   2   5  12         25.35         15.88         4.08 o                         
   3   5  12         15.22         12.75         3.90 o                         
   4   5  12          0.15          2.50         1.25 o                         
   5   5  12          2.20          8.40         1.90 o                         
   6   5  12          0.28          0.32         1.77 o                         
   7   5  12         14.51         17.99         3.82 o                         
  -6   6  12         48.72         85.07        16.98 o                         
  -5   6  12        104.64        141.39        16.45 o                         
  -4   6  12         23.08         24.76         4.14 o                         
  -3   6  12        116.48         85.74        12.55 o                         
  -2   6  12         54.78         59.11         7.54 o                         
  -1   6  12        102.31         88.65         8.91 o                         
   0   6  12         67.69         67.24         8.48 o                         
   1   6  12         49.93         53.20         7.07 o                         
   2   6  12          6.31          7.79         1.97 o                         
   3   6  12         29.94         25.22         3.29 o                         
   4   6  12          9.73         14.57         2.45 o                         
   5   6  12          2.78          6.27         3.06 o                         
 -11   0  13          4.30          4.16         1.56 o                         
  -9   0  13        269.45        248.16        13.62 o                         
  -7   0  13          4.83          2.89         2.08 o                         
  -5   0  13         56.72         53.81         6.03 o                         
  -3   0  13        390.99        420.96        17.26 o                         
  -1   0  13       3932.21       4098.29        95.16 o                         
   1   0  13       1829.10       1750.78        38.13 o                         
   3   0  13       1947.97       2189.51       107.60 o                         
   5   0  13         11.50         30.50         7.02 o                         
   7   0  13        161.63        149.22        12.66 o                         
   9   0  13         60.84         69.06         7.64 o                         
 -12   1  13          0.01          1.25         0.80 o                         
 -11   1  13        327.29        321.92         9.10 o                         
 -10   1  13          6.84          5.66         1.46 o                         
  -9   1  13       1815.04       1888.07        49.67 o                         
  -8   1  13        159.29        164.02         6.20 o                         
  -7   1  13       2501.65       2544.17       123.09 o                         
  -6   1  13          5.30          5.71         1.80 o                         
  -5   1  13       7514.48       8041.53       277.08 o                         
  -4   1  13        309.39        353.84        14.05 o                         
  -3   1  13       7733.96       7873.76       268.04 o                         
  -2   1  13       1579.51       1664.85        29.44 o                         
  -1   1  13      14307.65      14203.18       392.15 o                         
   0   1  13         65.44         79.71         4.09 o                         
   1   1  13       7871.99       8909.58       327.19 o                         
   2   1  13        155.48        184.31         8.57 o                         
   3   1  13       4662.97       5288.44       266.70 o                         
   4   1  13         26.11         29.72         4.30 o                         
   5   1  13       1220.29       1353.75        69.36 o                         
   6   1  13        103.60         99.76         6.55 o                         
   7   1  13        247.87        254.71        13.30 o                         
   8   1  13         22.43         20.49         3.12 o                         
   9   1  13        106.14        116.89         7.01 o                         
  10   1  13         15.40         16.70         2.56 o                         
 -12   2  13          5.91          7.27         2.08 o                         
 -11   2  13          0.23          1.59         1.15 o                         
 -10   2  13         54.52         66.06         4.60 o                         
  -9   2  13         18.45         10.27         1.46 o                         
  -8   2  13          4.87          6.75         1.58 o                         
  -7   2  13        359.12        327.38        13.11 o                         
  -6   2  13          0.78          2.94         1.69 o                         
  -5   2  13        158.81        147.63         8.27 o                         
  -4   2  13        488.28        488.86        21.61 o                         
  -3   2  13        186.17        182.35        12.53 o                         
  -2   2  13        492.20        412.57        12.22 o                         
  -1   2  13          0.33          1.90         1.11 o                         
   0   2  13        169.80        160.86         7.17 o                         
   1   2  13        913.79        940.14        25.56 o                         
   2   2  13        496.23        517.68        30.02 o                         
   3   2  13        185.61        218.22        11.42 o                         
   4   2  13        122.56        143.45        16.30 o                         
   5   2  13         75.50         78.07         6.25 o                         
   6   2  13         44.26         46.50         4.29 o                         
   7   2  13        159.18        163.43        10.75 o                         
   8   2  13          4.79          2.82         1.49 o                         
   9   2  13          1.86          1.61         1.40 o                         
  10   2  13          6.27         11.00         2.14 o                         
 -11   3  13         52.53         50.58         3.81 o                         
 -10   3  13         71.49         90.75         5.88 o                         
  -9   3  13        743.34        850.41        42.01 o                         
  -8   3  13         18.66         17.91         2.48 o                         
  -7   3  13        976.71        974.02        62.40 o                         
  -6   3  13         69.41         51.68         4.03 o                         
  -5   3  13       1777.09       1467.74       141.09 o                         
  -4   3  13        477.66        348.02        34.82 o                         
  -3   3  13       3087.77       2771.50       193.43 o                         
  -2   3  13        449.29        376.37        29.19 o                         
  -1   3  13       4538.86       4639.80       266.37 o                         
   0   3  13        595.30        642.54        26.69 o                         
   1   3  13       3254.49       3634.57       169.66 o                         
   2   3  13        156.72        187.49        12.20 o                         
   3   3  13       2507.28       3272.15       278.00 o                         
   4   3  13        159.56        170.02        10.20 o                         
   5   3  13        599.94        541.58        33.47 o                         
   6   3  13        166.44        147.86        11.44 o                         
   7   3  13        131.25        137.89         9.70 o                         
   8   3  13          1.32          2.05         1.39 o                         
   9   3  13         32.40         30.97         3.59 o                         
 -10   4  13         14.64         27.21         2.68 o                         
  -9   4  13         55.29         64.56         4.29 o                         
  -8   4  13        151.52        191.80        10.76 o                         
  -7   4  13        202.82        214.82        11.54 o                         
  -6   4  13        160.39        180.58        12.35 o                         
  -5   4  13        139.44        101.74        12.63 o                         
  -4   4  13         76.82         56.62         6.70 o                         
  -3   4  13        235.65        217.07        12.98 o                         
  -2   4  13        425.55        379.26        20.56 o                         
  -1   4  13         29.74         30.33         3.88 o                         
   0   4  13        318.58        319.58        21.30 o                         
   1   4  13         16.65         14.09         2.05 o                         
   2   4  13        126.24        143.57        12.96 o                         
   3   4  13         26.66         23.30         3.42 o                         
   4   4  13        112.39         81.76        11.84 o                         
   5   4  13         32.81         30.27         4.05 o                         
   6   4  13         83.30         83.01         8.79 o                         
   7   4  13          1.32          3.37         1.50 o                         
   8   4  13          0.20          0.72         1.19 o                         
  -8   5  13         26.06         39.18         3.71 o                         
  -7   5  13        197.75        230.11        17.53 o                         
  -6   5  13        176.71        197.78        10.06 o                         
  -5   5  13        542.29        501.24        52.70 o                         
  -4   5  13         92.73         61.17         9.28 o                         
  -3   5  13        300.15        258.65        34.86 o                         
  -2   5  13        201.52        182.08        22.50 o                         
  -1   5  13        491.80        492.12        47.43 o                         
   0   5  13         22.31         16.73         3.73 o                         
   1   5  13        488.77        553.66        56.72 o                         
   2   5  13         98.20         65.91         8.31 o                         
   3   5  13        167.63        143.60        17.90 o                         
   4   5  13         30.49         24.76         3.61 o                         
   5   5  13         45.64         40.83         5.46 o                         
   6   5  13          1.05          1.76         1.08 o                         
   7   5  13         23.00         25.67         4.87 o                         
  -6   6  13         26.74         46.52         5.35 o                         
  -5   6  13         68.51        100.97        10.95 o                         
  -4   6  13         64.31         82.83         7.55 o                         
  -3   6  13         21.92         21.17         4.16 o                         
  -2   6  13         85.20         62.82        10.42 o                         
  -1   6  13          8.85          8.69         2.65 o                         
   0   6  13         47.09         42.23         5.24 o                         
   1   6  13          1.42          1.06         1.72 o                         
   2   6  13         60.20         51.65         5.93 o                         
   3   6  13          0.02          0.90         2.13 o                         
   4   6  13          9.99         12.04         2.06 o                         
 -12   0  14         32.62         30.05         3.66 o                         
 -10   0  14         86.39        112.25         8.96 o                         
  -8   0  14        344.43        392.18        14.50 o                         
  -6   0  14       2567.50       2687.60       167.08 o                         
  -4   0  14       7329.92       8654.20       547.02 o                         
  -2   0  14       2488.63       2100.94        52.25 o                         
   0   0  14       5576.11       5503.70       371.24 o                         
   2   0  14       2637.99       2966.01        89.87 o                         
   4   0  14       1496.68       1804.67        73.91 o                         
   6   0  14         41.92         28.01         4.65 o                         
   8   0  14         32.81         43.84         7.68 o                         
  10   0  14          0.82          1.44         1.22 o                         
 -12   1  14         72.58         56.13         3.76 o                         
 -11   1  14          0.56          3.46         1.08 o                         
 -10   1  14          3.86          4.15         1.65 o                         
  -9   1  14         61.31         86.54         5.50 o                         
  -8   1  14         13.26          8.67         1.20 o                         
  -7   1  14         49.39         39.11         4.75 o                         
  -6   1  14        358.14        412.06        21.04 o                         
  -5   1  14        555.80        594.16        17.52 o                         
  -4   1  14       1223.58       1206.32        23.98 o                         
  -3   1  14        379.18        424.48        12.59 o                         
  -2   1  14       1179.45       1030.74        23.69 o                         
  -1   1  14        113.55         96.57         4.75 o                         
   0   1  14       1856.93       1978.91        55.50 o                         
   1   1  14        919.78       1113.84        42.21 o                         
   2   1  14       2569.90       2865.29       119.58 o                         
   3   1  14         25.01         17.80         3.39 o                         
   4   1  14       1402.37       1510.35        36.09 o                         
   5   1  14          1.23          2.01         2.30 o                         
   6   1  14        469.74        529.55        14.77 o                         
   7   1  14          2.64          2.21         1.68 o                         
   8   1  14        224.54        260.52        11.18 o                         
   9   1  14          0.77          1.13         1.36 o                         
  10   1  14         19.06         21.74         2.77 o                         
 -11   2  14         17.74         13.72         1.79 o                         
 -10   2  14         47.86         52.14         4.27 o                         
  -9   2  14         58.94         64.73         4.80 o                         
  -8   2  14         12.33         11.37         1.93 o                         
  -7   2  14         65.06         54.70         3.78 o                         
  -6   2  14        133.56        128.80         9.61 o                         
  -5   2  14         21.00          9.16         1.84 o                         
  -4   2  14       2534.55       2337.92       114.87 o                         
  -3   2  14         24.17         24.32         4.27 o                         
  -2   2  14       2330.52       2069.54       115.74 o                         
  -1   2  14         36.62         34.34         3.71 o                         
   0   2  14       2875.02       2960.63        69.31 o                         
   1   2  14          0.04          2.28         1.25 o                         
   2   2  14       1684.38       2091.91       108.30 o                         
   3   2  14         45.77         50.64         5.16 o                         
   4   2  14        545.77        621.80        61.99 o                         
   5   2  14          0.00          0.64         1.58 o                         
   6   2  14        161.41        154.24         9.81 o                         
   7   2  14          8.74          8.98         2.41 o                         
   8   2  14          9.54          9.45         1.79 o                         
   9   2  14          7.88          9.62         2.17 o                         
  10   2  14          0.02          1.80         5.31 o                         
 -11   3  14          0.05          1.32         1.02 o                         
 -10   3  14         30.89         35.85         3.42 o                         
  -9   3  14         79.50         96.87         6.39 o                         
  -8   3  14         76.71         84.35         6.02 o                         
  -7   3  14        106.83        126.43         7.98 o                         
  -6   3  14         97.52         86.27         5.14 o                         
  -5   3  14        359.63        312.91        20.23 o                         
  -4   3  14        104.50         60.96        11.48 o                         
  -3   3  14        599.40        507.95        48.67 o                         
  -2   3  14        971.42        912.76        75.21 o                         
  -1   3  14         58.56         48.16         7.36 o                         
   0   3  14        282.31        284.01        20.59 o                         
   1   3  14        641.09        708.72        30.97 o                         
   2   3  14        178.81        215.79        13.33 o                         
   3   3  14        207.44        211.73        25.70 o                         
   4   3  14        822.29        882.87        34.13 o                         
   5   3  14         13.54         11.24         2.80 o                         
   6   3  14        246.45        242.27        13.47 o                         
   7   3  14         49.97         47.00         5.72 o                         
   8   3  14         15.71         16.61         2.84 o                         
   9   3  14          6.29          7.48         1.72 o                         
 -10   4  14          6.68          7.10         1.30 o                         
  -9   4  14          5.83          7.01         1.71 o                         
  -8   4  14        108.27        120.88         8.35 o                         
  -7   4  14          3.37          3.08         1.17 o                         
  -6   4  14         73.37         56.72         5.36 o                         
  -5   4  14         34.77         41.65         4.71 o                         
  -4   4  14        153.83         81.11         8.89 o                         
  -3   4  14        146.98        102.53         7.57 o                         
  -2   4  14       1253.28       1101.52        67.05 o                         
  -1   4  14         15.07         17.25         2.61 o                         
   0   4  14        441.01        445.52        27.56 o                         
   1   4  14          2.78          2.16         1.50 o                         
   2   4  14        121.71        120.16        11.01 o                         
   3   4  14        130.13        105.63         9.56 o                         
   4   4  14        107.45         85.75         9.28 o                         
   5   4  14         10.07          6.80         3.04 o                         
   6   4  14          1.04          1.59         1.39 o                         
   7   4  14         25.28         18.74         3.07 o                         
   8   4  14         26.90         16.67         3.37 o                         
  -8   5  14          5.27          6.13         1.63 o                         
  -7   5  14         39.30         54.26         4.90 o                         
  -6   5  14          1.54          3.46         2.73 o                         
  -5   5  14        102.93         95.47         7.84 o                         
  -4   5  14         47.15         28.91         3.46 o                         
  -3   5  14         37.56         24.23         4.01 o                         
  -2   5  14         36.79         17.62         3.59 o                         
  -1   5  14        168.11        129.67        15.94 o                         
   0   5  14         25.45         19.70         3.93 o                         
   1   5  14        125.00        114.65        10.92 o                         
   2   5  14        136.17         95.48        12.81 o                         
   3   5  14         58.30         46.49         6.09 o                         
   4   5  14         20.67         14.55         2.88 o                         
   5   5  14         28.81         27.69         5.56 o                         
   6   5  14          9.01          9.13         2.21 o                         
  -6   6  14         17.00         19.62         4.88 o                         
  -5   6  14          3.57          7.18         6.07 o                         
  -4   6  14         29.91         26.17         5.29 o                         
  -3   6  14         19.50          7.91         3.98 o                         
  -2   6  14         64.22         50.65         9.21 o                         
  -1   6  14          2.83          1.42         1.14 o                         
   0   6  14         72.26         58.19         6.46 o                         
   1   6  14         11.53          6.95         2.26 o                         
   2   6  14         13.37          8.42         2.06 o                         
   3   6  14          0.91          0.15         1.40 o                         
   4   6  14          3.00          3.91         2.25 o                         
 -11   0  15         54.16         40.13         5.43 o                         
  -9   0  15          7.13          9.50         2.32 o                         
  -7   0  15        673.94        610.60        30.45 o                         
  -5   0  15        291.22        307.76        17.63 o                         
  -3   0  15        283.00        283.57        15.07 o                         
  -1   0  15       1701.22       1675.54        77.33 o                         
   1   0  15       3998.01       4517.12       189.96 o                         
   3   0  15        800.75       1059.05        60.06 o                         
   5   0  15       1042.31       1314.58        46.75 o                         
   7   0  15         67.77         86.41        11.14 o                         
   9   0  15         30.32         41.75         5.85 o                         
 -12   1  15          3.21          3.49         1.40 o                         
 -11   1  15        144.01        119.99         6.09 o                         
 -10   1  15         71.05         59.62         4.39 o                         
  -9   1  15         64.56         59.43         4.52 o                         
  -8   1  15         50.82         55.60         3.66 o                         
  -7   1  15         21.63         21.26         2.01 o                         
  -6   1  15         70.75         57.50         5.79 o                         
  -5   1  15        265.34        266.53        12.15 o                         
  -4   1  15          5.16          6.37         1.58 o                         
  -3   1  15        332.39        343.25        11.74 o                         
  -2   1  15        147.97        180.44         8.70 o                         
  -1   1  15       2868.51       3067.47        90.30 o                         
   0   1  15        447.32        582.32        40.22 o                         
   1   1  15        644.32        806.40        30.37 o                         
   2   1  15         22.19         18.35         2.85 o                         
   3   1  15         67.50         91.10         8.08 o                         
   4   1  15          6.51          4.64         2.42 o                         
   5   1  15          0.33          0.38         1.67 o                         
   6   1  15         45.66         45.89         4.43 o                         
   7   1  15         32.05         27.28         3.89 o                         
   8   1  15          0.40          1.32         1.29 o                         
   9   1  15         50.10         60.86         4.94 o                         
  10   1  15          3.94          3.82         1.27 o                         
 -11   2  15          2.95          1.85         0.78 o                         
 -10   2  15          9.02          6.26         1.37 o                         
  -9   2  15         64.68         55.63         4.27 o                         
  -8   2  15         12.69          8.87         1.71 o                         
  -7   2  15        443.83        431.61        17.13 o                         
  -6   2  15        121.23        115.13         8.65 o                         
  -5   2  15         10.98          6.99         1.87 o                         
  -4   2  15          3.80          4.48         1.39 o                         
  -3   2  15        192.52        147.75         8.43 o                         
  -2   2  15        348.64        324.24        15.32 o                         
  -1   2  15        654.81        561.06        14.56 o                         
   0   2  15         17.34          8.47         1.47 o                         
   1   2  15        719.12        801.94        35.15 o                         
   2   2  15         88.93        109.63         7.50 o                         
   3   2  15        756.61       1006.31        51.75 o                         
   4   2  15         57.38         70.10         7.61 o                         
   5   2  15        411.52        475.23        16.23 o                         
   6   2  15          9.76          8.49         2.22 o                         
   7   2  15        176.92        197.73        11.49 o                         
   8   2  15         38.30         37.93         4.45 o                         
   9   2  15         53.75         63.75         5.20 o                         
 -11   3  15         35.88         26.21         2.83 o                         
 -10   3  15         10.14         12.18         1.89 o                         
  -9   3  15         69.35         82.03         5.55 o                         
  -8   3  15          0.52          0.36         1.30 o                         
  -7   3  15         19.23         17.14         2.51 o                         
  -6   3  15          1.30          4.29         1.28 o                         
  -5   3  15        210.21        172.98         9.71 o                         
  -4   3  15         21.25         26.62         5.36 o                         
  -3   3  15        148.95         98.78        20.03 o                         
  -2   3  15         91.17         59.30        11.95 o                         
  -1   3  15        790.13        824.12        57.84 o                         
   0   3  15         13.05         20.58         4.11 o                         
   1   3  15        180.38        216.15        17.56 o                         
   2   3  15         12.08         20.72         3.57 o                         
   3   3  15        362.40        386.55        26.18 o                         
   4   3  15         13.90          5.51         1.69 o                         
   5   3  15         35.42         25.70         4.14 o                         
   6   3  15          4.93          5.12         2.28 o                         
   7   3  15          1.58          4.31         1.29 o                         
   8   3  15          0.02          1.42         1.24 o                         
   9   3  15          0.18          1.21         1.59 o                         
 -10   4  15          0.12          2.09         1.22 o                         
  -9   4  15          2.76         -0.06         1.22 o                         
  -8   4  15         24.07         26.38         2.94 o                         
  -7   4  15         40.60         28.57         3.35 o                         
  -6   4  15          0.04          0.23         2.51 o                         
  -5   4  15          3.61          9.99         1.90 o                         
  -4   4  15         88.56         63.08         9.58 o                         
  -3   4  15        143.87         82.28         7.76 o                         
  -2   4  15         16.71         11.28         2.20 o                         
  -1   4  15         43.26         20.14         3.05 o                         
   0   4  15          5.83          3.06         1.35 o                         
   1   4  15        403.77        413.49        27.15 o                         
   2   4  15          7.34          3.98         1.74 o                         
   3   4  15        210.97        178.32        15.68 o                         
   4   4  15         30.51         21.86         3.13 o                         
   5   4  15         89.82         82.24        10.14 o                         
   6   4  15         15.18         16.12         2.66 o                         
   7   4  15         62.19         43.96         6.97 o                         
   8   4  15          6.81          7.53         5.05 o                         
  -8   5  15          0.22          0.84         1.03 o                         
  -7   5  15          2.19          2.99         1.31 o                         
  -6   5  15         31.96         56.19         5.60 o                         
  -5   5  15         60.23         47.98         5.93 o                         
  -4   5  15         15.24          7.60         1.72 o                         
  -3   5  15        138.39        100.21        13.61 o                         
  -2   5  15          0.08         -1.45         1.87 o                         
  -1   5  15         62.16         53.91         5.83 o                         
   0   5  15          0.18          2.20         1.82 o                         
   1   5  15         13.92         12.12         2.42 o                         
   2   5  15          7.33          2.61         1.93 o                         
   3   5  15         67.05         49.66         6.09 o                         
   4   5  15          6.47          1.77         1.58 o                         
   5   5  15          1.78          0.46         1.68 o                         
   6   5  15          1.18          0.37         0.84 o                         
  -6   6  15          0.78         -2.14         2.40 o                         
  -5   6  15         10.40          4.46         2.43 o                         
  -4   6  15         13.05          8.20         7.24 o                         
  -3   6  15          2.65          0.44         2.40 o                         
  -2   6  15         15.94          7.26         2.62 o                         
  -1   6  15          2.08          1.45         1.38 o                         
   0   6  15         10.99          7.46         1.91 o                         
   1   6  15         27.14         15.26         2.80 o                         
   2   6  15          2.05          2.44         1.59 o                         
   3   6  15         31.55         25.20         4.72 o                         
 -12   0  16         75.46         53.12         5.38 o                         
 -10   0  16        203.86        175.53        11.07 o                         
  -8   0  16          0.94          6.37         2.07 o                         
  -6   0  16          0.16          0.90         2.22 o                         
  -4   0  16        418.96        475.80        26.50 o                         
  -2   0  16       1568.26       1696.95        50.49 o                         
   0   0  16        495.72        513.57        29.39 o                         
   2   0  16         66.69         68.56        10.35 o                         
   4   0  16        203.08        233.01        17.13 o                         
   6   0  16         26.33         24.63         5.28 o                         
   8   0  16         21.29         22.23         5.12 o                         
 -12   1  16         67.95         56.71         4.18 o                         
 -11   1  16          1.46          1.78         1.07 o                         
 -10   1  16         73.63         73.81         5.05 o                         
  -9   1  16         64.51         63.72         4.81 o                         
  -8   1  16        359.83        390.08        13.39 o                         
  -7   1  16          7.32          6.11         1.09 o                         
  -6   1  16       3506.45       3758.90       155.91 o                         
  -5   1  16         47.56         42.63         4.51 o                         
  -4   1  16        123.86        119.07         7.41 o                         
  -3   1  16         21.48         23.63         3.26 o                         
  -2   1  16         19.86         29.98         3.89 o                         
  -1   1  16         14.46         10.00         1.40 o                         
   0   1  16        332.44        336.43        15.43 o                         
   1   1  16         12.67         13.12         1.99 o                         
   2   1  16        107.05        168.91        13.65 o                         
   3   1  16         57.16         85.93         7.77 o                         
   4   1  16        333.30        497.58        25.44 o                         
   5   1  16         20.87         12.95         1.78 o                         
   6   1  16        113.65        147.99         9.86 o                         
   7   1  16          0.00          1.11         1.60 o                         
   8   1  16         31.01         40.07         4.20 o                         
   9   1  16          0.53          0.52         1.03 o                         
 -11   2  16         15.68         11.04         1.44 o                         
 -10   2  16        104.41         90.26         5.09 o                         
  -9   2  16         12.59          9.39         1.59 o                         
  -8   2  16         62.09         63.42         4.65 o                         
  -7   2  16         86.11        112.96         5.73 o                         
  -6   2  16          0.30          0.79         1.22 o                         
  -5   2  16        323.91        304.75        21.45 o                         
  -4   2  16         19.34         14.68         3.10 o                         
  -3   2  16        183.92        156.29         9.09 o                         
  -2   2  16         34.60         32.23         3.58 o                         
  -1   2  16         35.00         33.11         3.90 o                         
   0   2  16         88.84        108.78         6.37 o                         
   1   2  16         18.55         35.01         4.01 o                         
   2   2  16         19.34         13.58         2.83 o                         
   3   2  16         79.18         60.92         9.92 o                         
   4   2  16          4.32          7.35         2.76 o                         
   5   2  16         12.91          4.97         1.75 o                         
   6   2  16         52.31         46.40         5.54 o                         
   7   2  16          2.27          4.12         2.30 o                         
   8   2  16          4.01          5.80         1.83 o                         
   9   2  16          0.06          1.33         1.16 o                         
 -10   3  16         69.72         81.47         4.51 o                         
  -9   3  16         50.39         44.47         3.58 o                         
  -8   3  16        109.26        146.20         8.73 o                         
  -7   3  16         44.27         46.16         4.19 o                         
  -6   3  16        163.36        194.87         9.61 o                         
  -5   3  16         12.79         14.22         2.10 o                         
  -4   3  16        401.52        422.84        28.48 o                         
  -3   3  16         96.31         64.45        15.15 o                         
  -2   3  16        213.34        176.71        28.27 o                         
  -1   3  16          3.53          3.66         2.00 o                         
   0   3  16         74.85         79.84         8.77 o                         
   1   3  16         63.06         51.61         8.49 o                         
   2   3  16         37.16         30.88         3.47 o                         
   3   3  16          1.98          0.74         1.27 o                         
   4   3  16          0.84          0.68         1.79 o                         
   5   3  16          0.54          0.32         1.92 o                         
   6   3  16         79.67         73.92         6.36 o                         
   7   3  16          0.60          1.09         1.32 o                         
   8   3  16          8.19          7.59         1.84 o                         
  -9   4  16         40.14         42.95         3.46 o                         
  -8   4  16         53.93         49.47         3.89 o                         
  -7   4  16         26.71         28.46         3.29 o                         
  -6   4  16         13.86         12.22         2.23 o                         
  -5   4  16         15.04         12.08         2.41 o                         
  -4   4  16         45.60         27.32         4.65 o                         
  -3   4  16         40.68         34.10         4.34 o                         
  -2   4  16          2.47          0.57         1.25 o                         
  -1   4  16         67.78         60.99         4.97 o                         
   0   4  16          2.86          3.54         1.25 o                         
   1   4  16         16.69          9.01         2.13 o                         
   2   4  16          4.10         -0.14         2.10 o                         
   3   4  16         12.52          4.81         2.10 o                         
   4   4  16          7.55          8.58         2.34 o                         
   5   4  16         30.87         27.49         4.97 o                         
   6   4  16         24.95         22.01         3.48 o                         
   7   4  16          0.56          1.08         1.18 o                         
  -8   5  16         28.63         43.99         4.72 o                         
  -7   5  16         47.37         56.96         4.38 o                         
  -6   5  16         43.03         62.37         5.08 o                         
  -5   5  16          6.07         12.07         3.31 o                         
  -4   5  16         64.35         82.21         9.17 o                         
  -3   5  16         72.45         65.60         9.91 o                         
  -2   5  16         16.18         20.60         3.91 o                         
  -1   5  16          1.30          0.38         2.01 o                         
   0   5  16          0.38          1.43         1.51 o                         
   1   5  16          2.36          0.25         1.64 o                         
   2   5  16          3.85         -0.96         1.10 o                         
   3   5  16          0.00          0.23         1.20 o                         
   4   5  16          4.97          3.02         1.64 o                         
   5   5  16          3.81          3.65         1.31 o                         
   6   5  16          0.47          1.11         1.29 o                         
  -5   6  16         12.46         15.40         3.69 o                         
  -4   6  16          2.38          1.07         1.89 o                         
  -3   6  16         28.75         32.73         5.31 o                         
  -2   6  16          2.60          3.80         1.74 o                         
  -1   6  16          4.09          4.13         1.72 o                         
   0   6  16          0.08          0.81         2.09 o                         
   1   6  16          2.17          3.86         1.61 o                         
   2   6  16          0.55          1.59         1.06 o                         
   3   6  16          0.01         -0.39         1.55 o                         
 -11   0  17        332.88        310.94        14.33 o                         
  -9   0  17        448.98        463.21        19.96 o                         
  -7   0  17       2198.53       2415.33        51.68 o                         
  -5   0  17       1093.59       1251.59        81.52 o                         
  -3   0  17       1514.24       1493.22        50.60 o                         
  -1   0  17       2058.34       2065.81        81.17 o                         
   1   0  17        223.55        292.85        22.64 o                         
   3   0  17         48.56         87.83        11.20 o                         
   5   0  17         31.98         36.21         7.76 o                         
   7   0  17          1.34          2.49         2.54 o                         
   9   0  17          1.13          1.59         1.48 o                         
 -11   1  17          9.91          3.44         0.88 o                         
 -10   1  17         59.58         52.56         3.90 o                         
  -9   1  17         10.29          5.59         1.55 o                         
  -8   1  17         25.12         26.18         2.97 o                         
  -7   1  17         98.79        124.28         5.30 o                         
  -6   1  17        991.90       1037.81        40.71 o                         
  -5   1  17         48.00         41.92         4.96 o                         
  -4   1  17        423.22        433.77        15.37 o                         
  -3   1  17        814.73        780.52        22.78 o                         
  -2   1  17          1.44         -0.03         1.13 o                         
  -1   1  17        346.02        278.59        19.17 o                         
   0   1  17        145.90        173.74        12.15 o                         
   1   1  17         62.55         53.90         5.70 o                         
   2   1  17        166.79        216.01        12.53 o                         
   3   1  17         96.55         61.19         7.22 o                         
   4   1  17          0.17          0.29         1.07 o                         
   5   1  17          4.67          0.41         1.48 o                         
   6   1  17          7.57          5.55         2.39 o                         
   7   1  17          0.30          3.93         1.51 o                         
   8   1  17          1.22          1.66         1.27 o                         
   9   1  17          0.03          1.11         0.97 o                         
 -11   2  17        285.02        244.61         7.52 o                         
 -10   2  17         51.46         46.30         3.40 o                         
  -9   2  17        722.40        747.33        27.27 o                         
  -8   2  17        113.78        107.83         6.14 o                         
  -7   2  17        370.90        432.49        19.39 o                         
  -6   2  17         16.00         12.72         1.73 o                         
  -5   2  17       1099.45       1194.46        54.13 o                         
  -4   2  17         37.72         37.90         4.91 o                         
  -3   2  17        655.62        635.74        34.10 o                         
  -2   2  17         57.52         49.88         5.09 o                         
  -1   2  17        816.38        821.52        27.73 o                         
   0   2  17        149.32        184.93        13.17 o                         
   1   2  17          6.54          7.89         2.23 o                         
   2   2  17        109.28        149.25         9.54 o                         
   3   2  17          1.28          4.04         1.65 o                         
   4   2  17         18.51         26.59         3.46 o                         
   5   2  17         16.66         17.14         3.29 o                         
   6   2  17          0.26          2.96         1.94 o                         
   7   2  17          5.33         10.44         2.57 o                         
   8   2  17          0.04          1.24         1.08 o                         
   9   2  17          5.36          3.92         1.36 o                         
 -10   3  17        153.57        152.77         6.09 o                         
  -9   3  17          0.17          1.88         0.87 o                         
  -8   3  17        181.95        196.39         8.99 o                         
  -7   3  17          1.92          2.25         1.45 o                         
  -6   3  17        613.16        684.68        34.50 o                         
  -5   3  17          5.39          6.97         1.94 o                         
  -4   3  17        804.70        774.17        43.75 o                         
  -3   3  17        403.27        381.23        24.60 o                         
  -2   3  17          3.76          1.91         3.96 o                         
  -1   3  17         54.44         64.82         7.68 o                         
   0   3  17        133.87        178.68        12.49 o                         
   1   3  17         18.50         13.05         2.16 o                         
   2   3  17        225.16        256.52        19.41 o                         
   3   3  17          9.65          5.52         1.83 o                         
   4   3  17          0.07         -0.05         1.69 o                         
   5   3  17         18.54         10.62         3.04 o                         
   6   3  17          5.03          7.62         1.77 o                         
   7   3  17          0.25          1.38         1.17 o                         
   8   3  17          0.33          1.76         1.13 o                         
  -9   4  17        255.91        302.62        15.98 o                         
  -8   4  17         38.30         41.64         3.54 o                         
  -7   4  17        391.18        519.27        28.02 o                         
  -6   4  17          3.99          6.43         1.96 o                         
  -5   4  17        229.22        275.20        21.95 o                         
  -4   4  17         52.11         47.15         5.38 o                         
  -3   4  17        348.42        391.27        23.64 o                         
  -2   4  17          0.09          3.15         2.59 o                         
  -1   4  17         30.77         29.36         4.34 o                         
   0   4  17          5.90          2.56         2.34 o                         
   1   4  17          0.85          2.83         1.21 o                         
   2   4  17          1.72          0.29         2.18 o                         
   3   4  17          0.08          0.22         1.70 o                         
   4   4  17          2.19          2.10         1.96 o                         
   5   4  17         74.67         55.48         8.09 o                         
   6   4  17          3.14          4.19         1.85 o                         
   7   4  17          0.00          0.50         1.44 o                         
  -8   5  17         79.35         75.06        17.20 o                         
  -7   5  17         20.46         17.69         2.33 o                         
  -6   5  17        216.24        286.55        21.54 o                         
  -5   5  17          0.85          1.22         2.95 o                         
  -4   5  17         50.45         43.39         5.71 o                         
  -3   5  17         19.89         18.17         3.09 o                         
  -2   5  17         77.51         64.83         6.26 o                         
  -1   5  17         13.51         12.05         2.75 o                         
   0   5  17         28.26         40.30         5.21 o                         
   1   5  17         17.12         13.15         2.60 o                         
   2   5  17         21.17         28.80         4.44 o                         
   3   5  17          9.65          6.41         1.89 o                         
   4   5  17          6.48          7.53         2.07 o                         
   5   5  17          4.75          3.77         1.57 o                         
  -5   6  17         71.34        103.13        19.73 o                         
  -4   6  17         31.95         78.01        27.37 o                         
  -3   6  17         10.99         16.28         3.70 o                         
  -2   6  17          0.27          2.77         1.98 o                         
  -1   6  17         14.36         18.43         2.89 o                         
   0   6  17          1.02          0.88         1.49 o                         
   1   6  17          5.43          2.56         1.36 o                         
   2   6  17          0.91          0.66         1.21 o                         
 -10   0  18        220.88        232.91        12.11 o                         
  -8   0  18        623.78        682.82        23.45 o                         
  -6   0  18       1921.57       2199.15        78.47 o                         
  -4   0  18       4415.26       4589.72        95.13 o                         
  -2   0  18       1741.86       1509.56        69.60 o                         
   0   0  18       4197.34       3727.83       112.01 o                         
   2   0  18       1793.70       2030.61       152.62 o                         
   4   0  18        567.10        500.19        25.19 o                         
   6   0  18          0.24          4.95         3.07 o                         
   8   0  18          4.89          1.56         1.66 o                         
 -11   1  18          5.21          2.48         0.92 o                         
 -10   1  18        309.06        275.58         8.52 o                         
  -9   1  18         42.36         41.25         3.64 o                         
  -8   1  18        759.13        795.65        22.92 o                         
  -7   1  18         33.01         39.17         2.89 o                         
  -6   1  18       1513.03       1734.05        44.41 o                         
  -5   1  18         38.00         41.27         5.47 o                         
  -4   1  18       1846.99       2126.25        59.62 o                         
  -3   1  18          9.39         14.76         2.81 o                         
  -2   1  18        396.12        421.54        15.13 o                         
  -1   1  18          5.03          0.71         1.39 o                         
   0   1  18         23.82         27.97         3.58 o                         
   1   1  18         49.27         72.03         7.25 o                         
   2   1  18          1.99          3.58         2.03 o                         
   3   1  18          2.64          3.66         2.72 o                         
   4   1  18         31.15         23.15         2.29 o                         
   5   1  18         19.79         20.08         2.99 o                         
   6   1  18         17.24         14.66         2.88 o                         
   7   1  18          3.72          1.65         1.14 o                         
   8   1  18          0.95         -0.02         1.45 o                         
   9   1  18          1.09          1.54         1.25 o                         
 -11   2  18         19.29         18.69         2.22 o                         
 -10   2  18         41.18         45.10         3.22 o                         
  -9   2  18        236.58        254.32         8.67 o                         
  -8   2  18        688.99        740.90        30.10 o                         
  -7   2  18        131.62        140.53         7.17 o                         
  -6   2  18        544.62        593.32        21.68 o                         
  -5   2  18         14.69         15.01         2.12 o                         
  -4   2  18       1850.07       1793.38        47.83 o                         
  -3   2  18        761.81        750.39        22.92 o                         
  -2   2  18       1185.62       1170.59        53.64 o                         
  -1   2  18        439.79        442.15        20.86 o                         
   0   2  18        801.91        841.90        51.58 o                         
   1   2  18         44.19         57.59         6.25 o                         
   2   2  18        942.09       1119.46       108.94 o                         
   3   2  18        148.71        160.21         8.04 o                         
   4   2  18        313.62        258.37        13.39 o                         
   5   2  18          2.17          1.65         1.87 o                         
   6   2  18         65.88         41.10         4.22 o                         
   7   2  18         16.97         14.86         2.70 o                         
   8   2  18          3.66          1.90         1.07 o                         
 -10   3  18        152.59        145.46         5.61 o                         
  -9   3  18          1.08          5.02         1.26 o                         
  -8   3  18        708.21        761.63        38.27 o                         
  -7   3  18         67.90         72.67         5.09 o                         
  -6   3  18        743.79        817.35        46.37 o                         
  -5   3  18          5.55          4.68         1.64 o                         
  -4   3  18        260.50        291.84        15.82 o                         
  -3   3  18         34.05         25.66         3.02 o                         
  -2   3  18       1042.17        994.61        43.17 o                         
  -1   3  18        266.04        244.82        12.70 o                         
   0   3  18        133.20        133.30         7.78 o                         
   1   3  18          1.02         -0.35         1.76 o                         
   2   3  18          0.74          4.27         1.50 o                         
   3   3  18         12.93         13.71         2.84 o                         
   4   3  18         46.46         47.97         5.69 o                         
   5   3  18          0.34          2.50         2.07 o                         
   6   3  18         12.13         11.88         2.22 o                         
   7   3  18          0.12          0.62         1.17 o                         
   8   3  18          0.21         -1.13         1.35 o                         
  -9   4  18        160.88        182.15         9.44 o                         
  -8   4  18         24.67         35.56         3.40 o                         
  -7   4  18        322.03        391.43        22.44 o                         
  -6   4  18        106.86        120.55         8.73 o                         
  -5   4  18        358.41        404.57        26.99 o                         
  -4   4  18        299.15        305.30        19.98 o                         
  -3   4  18        118.36        123.65         8.58 o                         
  -2   4  18        181.10        176.10        10.48 o                         
  -1   4  18        386.00        381.30        20.63 o                         
   0   4  18        355.69        355.62        22.38 o                         
   1   4  18        101.36        100.80         7.71 o                         
   2   4  18         74.43         49.72         9.19 o                         
   3   4  18         12.48         10.65         2.09 o                         
   4   4  18        102.62         89.35         8.24 o                         
   5   4  18         40.70         35.15         4.53 o                         
   6   4  18         21.46         14.09         4.00 o                         
  -7   5  18          0.54          0.67         0.93 o                         
  -6   5  18        245.89        306.56        23.91 o                         
  -5   5  18          2.84          9.17         7.39 o                         
  -4   5  18        274.53        304.44        22.74 o                         
  -3   5  18         20.58         13.34         2.27 o                         
  -2   5  18        157.40        161.88        10.02 o                         
  -1   5  18         23.98         16.80         2.92 o                         
   0   5  18         40.96         44.27         5.48 o                         
   1   5  18         30.71         28.82         4.25 o                         
   2   5  18         31.86         27.05         3.74 o                         
   3   5  18          3.07          1.12         2.02 o                         
   4   5  18          0.44          0.91         1.58 o                         
   5   5  18          2.15          1.95         1.86 o                         
  -4   6  18         11.20         14.02         3.11 o                         
  -3   6  18         76.13         88.26        10.97 o                         
  -2   6  18         13.40         11.93         2.53 o                         
  -1   6  18        100.16        121.17         7.60 o                         
   0   6  18         17.04         19.12         2.83 o                         
   1   6  18         11.72         15.78         2.74 o                         
 -11   0  19         47.84         38.02         4.14 o                         
  -9   0  19        205.89        198.62        12.13 o                         
  -7   0  19        313.31        340.55        13.58 o                         
  -5   0  19        603.17        688.82        31.56 o                         
  -3   0  19          4.55          1.33         2.15 o                         
  -1   0  19          3.89          2.49         4.56 o                         
   1   0  19         30.38         57.83         9.27 o                         
   3   0  19         63.18         36.20         4.97 o                         
   5   0  19         86.59         59.07         7.96 o                         
   7   0  19         23.43         17.04         4.28 o                         
   9   0  19          0.35         -0.35         2.48 o                         
 -11   1  19         99.95         79.78         4.23 o                         
 -10   1  19         34.78         32.89         3.02 o                         
  -9   1  19        409.58        432.64        11.80 o                         
  -8   1  19         33.58         39.84         3.80 o                         
  -7   1  19        160.01        192.55         8.22 o                         
  -6   1  19          2.98          4.54         1.38 o                         
  -5   1  19       1441.37       1496.73        33.31 o                         
  -4   1  19        278.56        296.16        13.26 o                         
  -3   1  19       2982.30       3091.32       101.76 o                         
  -2   1  19         93.53         94.00         7.29 o                         
  -1   1  19       2381.91       2351.00       152.72 o                         
   0   1  19         58.44         65.92         7.57 o                         
   1   1  19       2521.08       2737.49       129.46 o                         
   2   1  19         22.69         29.06         5.54 o                         
   3   1  19        412.47        417.23        21.00 o                         
   4   1  19          0.43          1.23         1.05 o                         
   5   1  19        155.16        103.14        10.47 o                         
   6   1  19          2.49          1.00         1.65 o                         
   7   1  19         27.56         19.20         2.88 o                         
   8   1  19          9.00          9.17         1.72 o                         
 -11   2  19          0.78          1.40         0.96 o                         
 -10   2  19         56.32         61.14         3.54 o                         
  -9   2  19        181.53        168.08         6.60 o                         
  -8   2  19         52.47         70.13         4.76 o                         
  -7   2  19        327.66        371.22        12.88 o                         
  -6   2  19          0.49          1.77         1.71 o                         
  -5   2  19          2.62          7.39         4.90 o                         
  -4   2  19       1013.62       1079.44        47.52 o                         
  -3   2  19         87.23        116.61        10.33 o                         
  -2   2  19        674.16        655.65        28.15 o                         
  -1   2  19        120.38        101.91         8.08 o                         
   0   2  19          9.28         10.64         2.30 o                         
   1   2  19          9.53         25.88         3.83 o                         
   2   2  19        292.70        335.01        20.70 o                         
   3   2  19          3.14          5.03         1.95 o                         
   4   2  19        194.25        200.85        11.74 o                         
   5   2  19         63.39         30.95         7.00 o                         
   6   2  19          0.10          0.36         1.04 o                         
   7   2  19          0.04          2.32         1.16 o                         
   8   2  19          0.02          1.02         0.84 o                         
 -10   3  19         12.46          8.54         1.56 o                         
  -9   3  19        228.23        241.57         9.83 o                         
  -8   3  19        142.75        151.33         8.51 o                         
  -7   3  19        464.45        537.83        28.08 o                         
  -6   3  19        360.95        398.24        24.12 o                         
  -5   3  19        419.78        490.23        37.83 o                         
  -4   3  19         21.96         18.83         2.49 o                         
  -3   3  19        759.69        726.99        28.28 o                         
  -2   3  19        481.00        450.19        15.46 o                         
  -1   3  19       1382.10       1457.19        83.08 o                         
   0   3  19          6.06          2.03         1.66 o                         
   1   3  19        497.70        586.17        51.55 o                         
   2   3  19          9.31          6.18         2.11 o                         
   3   3  19         64.08         63.20         7.11 o                         
   4   3  19         26.09         21.92         3.65 o                         
   5   3  19         77.54         72.12         8.10 o                         
   6   3  19          0.69          1.15         1.45 o                         
   7   3  19          6.71          5.66         1.60 o                         
  -9   4  19         43.24         47.69         4.22 o                         
  -8   4  19         48.89         70.23         4.58 o                         
  -7   4  19        106.87        119.10         6.88 o                         
  -6   4  19         72.87         89.41         6.94 o                         
  -5   4  19        180.58        222.62        18.20 o                         
  -4   4  19        402.25        414.58        22.25 o                         
  -3   4  19         24.80         26.15         4.19 o                         
  -2   4  19        173.62        157.84         9.26 o                         
  -1   4  19         12.07         17.42         3.48 o                         
   0   4  19         64.17         63.36         6.70 o                         
   1   4  19          2.49         -1.75         1.75 o                         
   2   4  19        100.25         79.65        11.55 o                         
   3   4  19          1.37          0.63         1.83 o                         
   4   4  19          4.15          8.26         2.22 o                         
   5   4  19          0.11          1.29         1.68 o                         
   6   4  19          0.16          2.74         1.58 o                         
  -7   5  19         74.36         71.76         9.16 o                         
  -6   5  19        119.16        127.74         8.88 o                         
  -5   5  19         73.63         84.26         5.47 o                         
  -4   5  19         73.19         66.02         5.36 o                         
  -3   5  19        140.16        133.60         9.03 o                         
  -2   5  19         76.71         73.10         6.39 o                         
  -1   5  19        166.30        175.53         9.84 o                         
   0   5  19         49.71         51.59         5.76 o                         
   1   5  19         82.18        100.22         7.96 o                         
   2   5  19         17.93         18.04         3.16 o                         
   3   5  19         45.40         43.45         4.99 o                         
   4   5  19          6.45          2.77         1.84 o                         
  -3   6  19         36.51         90.53        27.42 o                         
  -2   6  19          8.43          6.80         1.61 o                         
  -1   6  19          8.21         12.65         2.96 o                         
   0   6  19         24.01         31.39         5.28 o                         
 -10   0  20         43.73         41.42         4.76 o                         
  -8   0  20        151.19        180.14        11.46 o                         
  -6   0  20       1019.33       1153.96        28.36 o                         
  -4   0  20       3103.86       3362.39        87.06 o                         
  -2   0  20       2028.94       2250.08        93.99 o                         
   0   0  20       1714.82       1697.58        82.40 o                         
   2   0  20       1049.06       1195.62        69.75 o                         
   4   0  20        144.37        170.05        11.83 o                         
   6   0  20         22.51         20.84         4.89 o                         
   8   0  20          3.49          3.51         2.15 o                         
 -11   1  20          1.61          2.28         0.87 o                         
 -10   1  20          5.37          2.75         1.21 o                         
  -9   1  20          8.98          8.98         1.40 o                         
  -8   1  20          5.59          6.99         1.55 o                         
  -7   1  20         62.13         71.86         5.35 o                         
  -6   1  20        699.03        692.12        18.67 o                         
  -5   1  20         14.06         10.00         1.60 o                         
  -4   1  20         44.82         28.54         4.43 o                         
  -3   1  20          0.29          0.80         1.96 o                         
  -2   1  20         67.66         51.67         5.82 o                         
  -1   1  20         77.29         85.44         8.28 o                         
   0   1  20        447.40        433.00        34.35 o                         
   1   1  20          0.26          5.16         3.38 o                         
   2   1  20        553.23        555.46        17.07 o                         
   3   1  20         64.52         64.73         4.39 o                         
   4   1  20        253.46        246.52        10.89 o                         
   5   1  20          5.77          6.40         2.19 o                         
   6   1  20        114.99         99.78         9.47 o                         
   7   1  20         12.06         15.44         2.48 o                         
   8   1  20          3.13          3.81         1.24 o                         
 -10   2  20         69.26         69.07         3.68 o                         
  -9   2  20          4.46          4.14         1.00 o                         
  -8   2  20        159.79        171.70         7.33 o                         
  -7   2  20         20.49         13.94         1.87 o                         
  -6   2  20       1154.16       1219.35        54.91 o                         
  -5   2  20          3.92          5.75         3.89 o                         
  -4   2  20       1408.47       1560.71        65.58 o                         
  -3   2  20         23.88         17.57         2.13 o                         
  -2   2  20       1074.37       1150.57        56.29 o                         
  -1   2  20        198.09        204.15        11.38 o                         
   0   2  20       1624.90       1806.96        97.02 o                         
   1   2  20          0.69          2.57         1.80 o                         
   2   2  20        148.33        141.19        10.26 o                         
   3   2  20         31.43         23.88         3.43 o                         
   4   2  20        198.82        200.07        12.72 o                         
   5   2  20          1.43          2.34         1.56 o                         
   6   2  20         25.29         28.13         3.24 o                         
   7   2  20          6.24          7.98         1.65 o                         
   8   2  20         19.23         15.45         3.23 o                         
 -10   3  20          0.08          1.72         1.32 o                         
  -9   3  20         58.42         73.03         4.57 o                         
  -8   3  20          2.50          1.39         1.27 o                         
  -7   3  20        105.31        128.45         7.72 o                         
  -6   3  20          0.92          3.39         1.53 o                         
  -5   3  20        174.63        184.20        13.56 o                         
  -4   3  20          0.54          0.12         1.73 o                         
  -3   3  20        135.78        149.86         8.88 o                         
  -2   3  20        194.65        156.70         8.81 o                         
  -1   3  20        141.28        152.99         9.42 o                         
   0   3  20          0.54          1.68         2.26 o                         
   1   3  20        237.91        220.05        13.69 o                         
   2   3  20        108.00         94.12         8.09 o                         
   3   3  20          3.46          3.91         1.70 o                         
   4   3  20         61.31         60.68         6.47 o                         
   5   3  20         15.54         12.47         3.21 o                         
   6   3  20          6.72          5.63         1.64 o                         
   7   3  20          6.85          8.15         1.97 o                         
  -8   4  20         68.62         73.31         4.55 o                         
  -7   4  20          4.85          2.23         1.03 o                         
  -6   4  20        196.19        226.46        16.42 o                         
  -5   4  20         21.33         19.84         2.90 o                         
  -4   4  20        401.64        449.89        32.81 o                         
  -3   4  20         92.67         83.56         6.71 o                         
  -2   4  20        454.47        479.92        26.54 o                         
  -1   4  20          0.09         -1.33         2.22 o                         
   0   4  20        383.24        387.00        18.61 o                         
   1   4  20          2.32          2.74         1.88 o                         
   2   4  20        153.94        169.07        11.40 o                         
   3   4  20          2.32          5.31         1.81 o                         
   4   4  20         68.32         61.54         6.58 o                         
   5   4  20          4.48          3.43         1.40 o                         
   6   4  20         24.46         14.90         4.06 o                         
  -6   5  20          3.66          2.65         1.42 o                         
  -5   5  20         74.94         87.69         6.28 o                         
  -4   5  20         11.01         14.56         2.41 o                         
  -3   5  20        101.74        101.36         7.48 o                         
  -2   5  20          1.38          1.79         1.74 o                         
  -1   5  20         74.95         79.12         6.60 o                         
   0   5  20          0.01         -1.20         1.81 o                         
   1   5  20         64.18         69.78         6.58 o                         
   2   5  20         15.14         15.80         3.10 o                         
   3   5  20         21.15         29.32         4.35 o                         
   4   5  20          7.16          9.82         3.87 o                         
 -11   0  21          0.22          1.26         1.27 o                         
  -9   0  21         40.50         31.28         4.38 o                         
  -7   0  21          0.61          1.79         2.13 o                         
  -5   0  21        854.44        894.45        23.92 o                         
  -3   0  21          0.39          5.64         5.36 o                         
  -1   0  21        441.83        459.03        32.23 o                         
   1   0  21         25.36         37.49         5.58 o                         
   3   0  21        208.52        274.28        14.81 o                         
   5   0  21        179.95        222.39        16.16 o                         
   7   0  21         37.94         32.79         6.44 o                         
 -11   1  21         18.05          9.79         2.25 o                         
 -10   1  21          4.40          4.80         0.90 o                         
  -9   1  21          1.46          4.66         1.07 o                         
  -8   1  21          0.28          1.46         1.31 o                         
  -7   1  21        189.46        218.31         9.75 o                         
  -6   1  21          2.48          5.26         1.77 o                         
  -5   1  21        264.47        340.96        10.18 o                         
  -4   1  21          0.02         -0.98         1.27 o                         
  -3   1  21        649.72        812.36        26.56 o                         
  -2   1  21          0.63         -1.37         1.68 o                         
  -1   1  21        603.61        715.62        35.09 o                         
   0   1  21         17.78         18.27         3.36 o                         
   1   1  21        175.82        221.28        11.23 o                         
   2   1  21         32.45         32.69         3.51 o                         
   3   1  21        276.36        296.21        13.21 o                         
   4   1  21          7.08          4.26         1.39 o                         
   5   1  21         11.81         12.77         2.51 o                         
   6   1  21         19.43         16.92         2.90 o                         
   7   1  21          3.43          1.84         1.38 o                         
   8   1  21          1.76          1.74         1.18 o                         
 -10   2  21          0.75          0.91         0.68 o                         
  -9   2  21         14.09         10.45         1.35 o                         
  -8   2  21         19.93         26.07         2.79 o                         
  -7   2  21          3.07          2.63         1.45 o                         
  -6   2  21         55.71         70.82         5.45 o                         
  -5   2  21        123.62        135.50         7.67 o                         
  -4   2  21          1.29          0.86         1.70 o                         
  -3   2  21         76.18         93.33        10.27 o                         
  -2   2  21         63.78         76.08         5.32 o                         
  -1   2  21        114.40        179.14        29.84 o                         
   0   2  21        252.41        269.06        20.01 o                         
   1   2  21        249.45        259.36        16.12 o                         
   2   2  21         11.74          9.90         2.00 o                         
   3   2  21         68.84         71.07         6.59 o                         
   4   2  21         27.55         26.26         4.16 o                         
   5   2  21         12.57         15.17         3.15 o                         
   6   2  21         18.53         24.19         3.43 o                         
   7   2  21         42.48         50.90         4.21 o                         
  -9   3  21          0.05          1.30         1.12 o                         
  -8   3  21          0.09          0.65         1.20 o                         
  -7   3  21         78.51         96.55         6.70 o                         
  -6   3  21          5.25          2.78         1.72 o                         
  -5   3  21        309.01        366.74        25.66 o                         
  -4   3  21         74.37         66.75         5.86 o                         
  -3   3  21         55.27         64.96         6.88 o                         
  -2   3  21         68.37         59.13         6.32 o                         
  -1   3  21         98.77        112.16         8.94 o                         
   0   3  21         10.67          7.91         1.88 o                         
   1   3  21        131.71        146.67        11.11 o                         
   2   3  21          4.10          0.79         1.58 o                         
   3   3  21          7.63          8.35         2.53 o                         
   4   3  21         46.59         42.69         5.53 o                         
   5   3  21          0.04         -0.61         1.67 o                         
   6   3  21          0.67          1.65         1.20 o                         
  -8   4  21          6.40          5.48         1.43 o                         
  -7   4  21          0.24          0.18         1.02 o                         
  -6   4  21         16.66         18.19         2.82 o                         
  -5   4  21          4.21          5.53         4.01 o                         
  -4   4  21         95.01         97.09         6.69 o                         
  -3   4  21          3.98          4.68         2.19 o                         
  -2   4  21          6.28          4.08         1.98 o                         
  -1   4  21          8.33          3.66         2.22 o                         
   0   4  21         47.95         46.34         4.91 o                         
   1   4  21         55.01         53.55         5.98 o                         
   2   4  21         27.48         23.87         3.93 o                         
   3   4  21         18.76         12.64         3.20 o                         
   4   4  21          4.92          5.63         2.11 o                         
   5   4  21          4.91          7.79         2.06 o                         
  -6   5  21          2.87          5.39         1.20 o                         
  -5   5  21         17.18         18.76         2.38 o                         
  -4   5  21          4.60          3.46         1.27 o                         
  -3   5  21         21.68         16.83         2.62 o                         
  -2   5  21          1.22          2.06         1.28 o                         
  -1   5  21         41.56         46.64         5.05 o                         
   0   5  21          0.36          0.05         1.50 o                         
   1   5  21         15.74         14.52         3.01 o                         
   2   5  21          0.44         -0.62         1.53 o                         
   3   5  21         10.69         13.54         3.07 o                         
 -10   0  22          1.67         -0.08         1.18 o                         
  -8   0  22         10.40          9.53         2.50 o                         
  -6   0  22         38.23         36.47         5.94 o                         
  -4   0  22        121.13        106.60         7.72 o                         
  -2   0  22        360.22        451.11        27.57 o                         
   0   0  22         77.12         73.48         7.10 o                         
   2   0  22         24.34         13.94         2.82 o                         
   4   0  22         20.90         16.27         3.58 o                         
   6   0  22          1.95          3.28         2.48 o                         
 -10   1  22          5.60          4.12         0.86 o                         
  -9   1  22         10.16          6.18         1.10 o                         
  -8   1  22        102.91         89.95         5.69 o                         
  -7   1  22          0.08          2.35         1.45 o                         
  -6   1  22         70.25         43.05         4.22 o                         
  -5   1  22          7.67         12.32         2.42 o                         
  -4   1  22        138.57        165.82         7.11 o                         
  -3   1  22         34.56         28.04         2.73 o                         
  -2   1  22         35.05         77.79         5.38 o                         
  -1   1  22          6.67          4.15         1.67 o                         
   0   1  22         22.19          9.09         6.02 o                         
   1   1  22          7.30          8.42         1.59 o                         
   2   1  22        415.14        551.90        25.83 o                         
   3   1  22          2.10          3.27         1.68 o                         
   4   1  22        113.07        127.52        12.60 o                         
   5   1  22         24.13         21.86         3.16 o                         
   6   1  22         47.45         52.03         7.20 o                         
   7   1  22          1.50          0.90         1.22 o                         
 -10   2  22         31.91         21.51         2.89 o                         
  -9   2  22         24.81         17.23         2.18 o                         
  -8   2  22          0.95         -1.10         1.10 o                         
  -7   2  22          5.46          8.44         1.46 o                         
  -6   2  22         27.39         34.91         3.88 o                         
  -5   2  22         96.19         84.50         5.99 o                         
  -4   2  22          6.62          5.95         1.31 o                         
  -3   2  22         18.56         11.18         2.11 o                         
  -2   2  22        200.24        255.10        34.55 o                         
  -1   2  22          5.88         36.87        37.87 o                         
   0   2  22         11.35         51.35        47.82 o                         
   1   2  22         37.97         35.19         4.31 o                         
   2   2  22          3.03          1.45         2.24 o                         
   3   2  22          3.28          2.39         1.47 o                         
   4   2  22          8.19          6.15         1.84 o                         
   5   2  22          2.35          1.20         1.49 o                         
   6   2  22          0.12          1.51         1.29 o                         
   7   2  22          0.00          0.38         1.23 o                         
  -9   3  22         54.24         39.88         3.33 o                         
  -8   3  22         67.49         65.83         4.78 o                         
  -7   3  22         33.27         29.42         3.23 o                         
  -6   3  22          9.13          9.93         1.96 o                         
  -5   3  22          6.22          3.63         1.82 o                         
  -4   3  22         10.56         14.42         5.18 o                         
  -3   3  22         10.14         11.51         7.16 o                         
  -2   3  22         11.56         10.61         2.70 o                         
  -1   3  22         36.54         43.97         5.33 o                         
   0   3  22         68.25         71.73         7.38 o                         
   1   3  22         12.89         17.40         3.95 o                         
   2   3  22         69.11         86.47         8.01 o                         
   3   3  22          9.78         10.11         2.57 o                         
   4   3  22         26.60         27.71         5.12 o                         
   5   3  22          5.30          6.87         1.76 o                         
   6   3  22         25.01         26.66         3.87 o                         
  -8   4  22         43.57         42.65         4.36 o                         
  -7   4  22         15.77         14.84         2.19 o                         
  -6   4  22          3.36          3.62         1.65 o                         
  -5   4  22         17.56          6.48         4.60 o                         
  -4   4  22         14.22          9.73         2.15 o                         
  -3   4  22         11.81          6.50         1.44 o                         
  -2   4  22         13.34          8.79         2.50 o                         
  -1   4  22          0.25          3.80         3.19 o                         
   0   4  22         18.91         20.37         3.28 o                         
   1   4  22          5.12          6.04         1.93 o                         
   2   4  22         20.00         18.63         3.35 o                         
   3   4  22          3.56          1.70         1.04 o                         
   4   4  22          0.38          0.47         1.16 o                         
   5   4  22          1.18         -1.13         1.13 o                         
  -5   5  22          5.44          3.68         1.75 o                         
  -4   5  22          5.72          8.54         1.57 o                         
  -3   5  22          0.05         -0.42         1.40 o                         
  -2   5  22          0.13          0.85         1.39 o                         
  -1   5  22          6.95          6.00         2.01 o                         
   0   5  22          5.10          5.21         1.75 o                         
   1   5  22          1.94          2.93         1.75 o                         
   2   5  22          4.33          5.67         2.33 o                         
  -9   0  23        298.37        260.26        10.98 o                         
  -7   0  23        100.35         85.68         9.10 o                         
  -5   0  23        389.57        381.81        20.07 o                         
  -3   0  23        457.37        460.37        21.33 o                         
  -1   0  23          0.60          9.44         2.56 o                         
   1   0  23         60.16         84.28         8.74 o                         
   3   0  23          6.73         24.09         4.99 o                         
   5   0  23         49.68         65.16         7.43 o                         
   7   0  23          4.85          8.52         1.70 o                         
 -10   1  23          3.03          2.79         0.68 o                         
  -9   1  23          0.91          1.70         0.90 o                         
  -8   1  23         39.97         33.96         3.94 o                         
  -7   1  23         14.98         11.77         1.97 o                         
  -6   1  23          6.48          4.84         1.81 o                         
  -5   1  23        122.27        123.92         7.38 o                         
  -4   1  23          2.84          2.82         1.49 o                         
  -3   1  23        717.69        644.56        18.51 o                         
  -2   1  23         34.85         31.84         3.35 o                         
  -1   1  23        152.64        122.34         6.45 o                         
   0   1  23          1.67          3.15         1.73 o                         
   1   1  23        109.61         64.30         6.02 o                         
   2   1  23          0.08          1.13         1.53 o                         
   3   1  23        100.17         48.33         6.07 o                         
   4   1  23         20.11         14.75         2.40 o                         
   5   1  23         45.76         19.16         3.21 o                         
   6   1  23          0.13          0.12         1.02 o                         
   7   1  23          0.46          2.77         0.91 o                         
  -9   2  23         79.20         67.30         3.99 o                         
  -8   2  23          4.92          4.19         1.19 o                         
  -7   2  23        328.86        306.11        11.23 o                         
  -6   2  23         17.02         11.86         2.11 o                         
  -5   2  23        138.00        135.42         7.11 o                         
  -4   2  23          0.19          0.43         2.01 o                         
  -3   2  23         50.47         39.31         4.20 o                         
  -2   2  23         16.42         16.18         2.61 o                         
  -1   2  23         20.95          8.11         2.03 o                         
   0   2  23         17.24         12.84         2.27 o                         
   1   2  23         64.22         91.66         6.98 o                         
   2   2  23          1.10         -0.07         1.87 o                         
   3   2  23         17.53         23.62         3.32 o                         
   4   2  23          4.49          2.95         1.27 o                         
   5   2  23          3.63          5.34         1.54 o                         
   6   2  23          0.01          0.40         1.00 o                         
  -9   3  23          5.57          7.65         1.79 o                         
  -8   3  23         46.99         43.73         3.86 o                         
  -7   3  23          0.23          1.86         1.45 o                         
  -6   3  23        102.83         87.98         5.56 o                         
  -5   3  23         20.46         18.96         2.64 o                         
  -4   3  23         19.96         11.88         2.11 o                         
  -3   3  23        197.99        177.21        10.01 o                         
  -2   3  23         57.01         62.40         6.31 o                         
  -1   3  23          0.78          2.60         1.99 o                         
   0   3  23         39.65         38.14         4.89 o                         
   1   3  23         21.52         18.16         4.14 o                         
   2   3  23          7.16          8.31         2.32 o                         
   3   3  23         15.31         10.03         2.74 o                         
   4   3  23          1.31          2.31         1.95 o                         
   5   3  23          0.16          1.23         1.67 o                         
  -7   4  23         69.22         68.51         4.59 o                         
  -6   4  23         19.95         26.40         3.37 o                         
  -5   4  23        103.42        108.47         7.54 o                         
  -4   4  23          0.90          1.50         1.73 o                         
  -3   4  23          9.09          8.38         7.55 o                         
  -2   4  23         36.23         34.21        10.02 o                         
  -1   4  23         53.54         49.34         5.40 o                         
   0   4  23          1.52         -0.51         1.50 o                         
   1   4  23          1.66          1.45         1.47 o                         
   2   4  23          0.41         -0.90         1.18 o                         
   3   4  23          2.92          3.00         1.78 o                         
   4   4  23          5.87          5.08         1.69 o                         
  -4   5  23         41.81         43.13         5.06 o                         
  -3   5  23          0.25          0.94         1.61 o                         
  -2   5  23          5.54          8.42         2.09 o                         
  -1   5  23          2.30          0.30         1.25 o                         
   0   5  23         51.09         81.14         7.71 o                         
   1   5  23         10.39         14.68         4.12 o                         
 -10   0  24         37.03         31.76         4.60 o                         
  -8   0  24        114.39         99.57         8.10 o                         
  -6   0  24        164.06        134.91        11.39 o                         
  -4   0  24         17.08          6.30         2.97 o                         
  -2   0  24         85.96         72.86         6.60 o                         
   0   0  24        259.07        206.75        16.17 o                         
   2   0  24        398.56        315.93        19.49 o                         
   4   0  24          2.60          9.48         2.16 o                         
   6   0  24          1.24          0.77         1.07 o                         
 -10   1  24        118.94         84.70         5.02 o                         
  -9   1  24          1.64          0.24         0.88 o                         
  -8   1  24        205.36        194.56         9.07 o                         
  -7   1  24          3.00          2.64         1.51 o                         
  -6   1  24        186.13        208.11         9.30 o                         
  -5   1  24          6.10          2.73         1.47 o                         
  -4   1  24        254.71        274.64        12.67 o                         
  -3   1  24          7.40          4.95         2.19 o                         
  -2   1  24         67.18         54.30         5.18 o                         
  -1   1  24         33.65         25.89         2.90 o                         
   0   1  24         29.06         26.71         3.86 o                         
   1   1  24         19.24         17.12         3.19 o                         
   2   1  24         62.74         38.07         5.01 o                         
   3   1  24          8.40          8.37         1.84 o                         
   4   1  24         10.90          5.78         1.55 o                         
   5   1  24          3.41          2.04         1.51 o                         
   6   1  24          6.48          6.62         1.52 o                         
  -9   2  24         69.65         55.54         4.17 o                         
  -8   2  24         26.11         19.01         2.33 o                         
  -7   2  24        145.75        133.35         6.45 o                         
  -6   2  24         94.46         82.36         5.31 o                         
  -5   2  24         79.84         70.76         5.28 o                         
  -4   2  24        298.39        266.00        10.75 o                         
  -3   2  24         89.19         92.00         6.82 o                         
  -2   2  24         62.97         44.48         4.45 o                         
  -1   2  24        120.28        132.12         8.50 o                         
   0   2  24        292.40        229.56        10.94 o                         
   1   2  24          2.34          3.65         1.61 o                         
   2   2  24         95.79         52.76         5.18 o                         
   3   2  24         22.80         18.87         3.04 o                         
   4   2  24          2.46          6.24         2.02 o                         
   5   2  24          7.03          3.56         1.95 o                         
   6   2  24          0.03          0.39         1.25 o                         
  -8   3  24        264.40        248.71         8.51 o                         
  -7   3  24          0.02         -0.33         0.95 o                         
  -6   3  24        247.93        271.95        13.53 o                         
  -5   3  24         11.92         14.16         2.25 o                         
  -4   3  24         63.10         61.26         5.13 o                         
  -3   3  24        219.86        212.66        12.92 o                         
  -2   3  24         70.89         88.62         7.06 o                         
  -1   3  24         20.90         17.00         3.08 o                         
   0   3  24          0.38          1.07         2.16 o                         
   1   3  24          7.44          5.95         2.10 o                         
   2   3  24          2.28          3.22         1.87 o                         
   3   3  24         19.58         23.08         3.64 o                         
   4   3  24          0.00          0.40         1.20 o                         
   5   3  24          0.51          1.50         1.21 o                         
  -7   4  24        119.13        115.58         8.06 o                         
  -6   4  24          8.56          7.73         1.59 o                         
  -5   4  24        190.44        166.15        11.20 o                         
  -4   4  24          9.74         10.10         2.55 o                         
  -3   4  24         50.23         52.48         5.13 o                         
  -2   4  24        107.83        113.39         7.92 o                         
  -1   4  24         73.37        105.83         9.26 o                         
   0   4  24         21.28         17.66         3.25 o                         
   1   4  24          7.21         10.17         2.82 o                         
   2   4  24         14.06          5.40         2.13 o                         
   3   4  24          2.62          0.95         1.38 o                         
  -3   5  24          1.21          1.07         1.50 o                         
  -2   5  24         24.78         31.56         4.88 o                         
  -1   5  24          6.60          3.94         1.73 o                         
   0   5  24         16.13         27.67         6.55 o                         
  -9   0  25          0.31          2.24         1.37 o                         
  -7   0  25        107.08        135.47        10.40 o                         
  -5   0  25        117.56         86.92         9.13 o                         
  -3   0  25         31.21         49.83         7.51 o                         
  -1   0  25          0.07          4.03         2.10 o                         
   1   0  25         37.02         21.05         5.10 o                         
   3   0  25          2.12          2.79         2.24 o                         
   5   0  25         46.00         44.58         6.60 o                         
  -9   1  25        140.26        116.00         5.73 o                         
  -8   1  25          0.37          1.70         1.37 o                         
  -7   1  25        144.98        144.28         7.67 o                         
  -6   1  25         28.79         28.45         3.46 o                         
  -5   1  25        598.92        573.12        16.33 o                         
  -4   1  25         61.51         55.60         5.47 o                         
  -3   1  25        838.57        871.77        26.67 o                         
  -2   1  25          9.56          9.31         2.24 o                         
  -1   1  25        490.30        499.11        24.17 o                         
   0   1  25         47.56         51.62         5.01 o                         
   1   1  25        320.74        303.31        16.17 o                         
   2   1  25         29.44         24.18         3.38 o                         
   3   1  25         18.12          8.07         1.47 o                         
   4   1  25         18.00         14.77         2.28 o                         
   5   1  25         21.60         10.69         1.64 o                         
   6   1  25          2.69          3.40         1.46 o                         
  -9   2  25         61.97         53.60         4.20 o                         
  -8   2  25         25.08         20.77         2.55 o                         
  -7   2  25         34.93         40.96         3.42 o                         
  -6   2  25         43.42         49.41         3.84 o                         
  -5   2  25         54.10         72.76         5.20 o                         
  -4   2  25         87.95         88.00         6.15 o                         
  -3   2  25          3.80         11.77         2.37 o                         
  -2   2  25          8.21          8.64         2.13 o                         
  -1   2  25         20.14         10.52         2.14 o                         
   0   2  25          0.15          4.06         2.42 o                         
   1   2  25         11.49         14.96         2.28 o                         
   2   2  25         19.56         16.73         2.61 o                         
   3   2  25         53.60         37.05         6.29 o                         
   4   2  25          0.28          0.98         1.20 o                         
   5   2  25          9.69          5.33         1.88 o                         
  -8   3  25        121.78        112.16         7.33 o                         
  -7   3  25         79.76         72.02         4.36 o                         
  -6   3  25         29.97         27.48         2.99 o                         
  -5   3  25        180.23        170.11         8.31 o                         
  -4   3  25         46.52         49.48         5.14 o                         
  -3   3  25        339.95        338.97        15.29 o                         
  -2   3  25         77.84         80.50         7.27 o                         
  -1   3  25        225.13        229.99        11.52 o                         
   0   3  25         25.63         29.78         4.04 o                         
   1   3  25         82.02         87.10         7.96 o                         
   2   3  25          4.35          6.45         2.76 o                         
   3   3  25         11.50          8.86         1.88 o                         
   4   3  25          0.15          0.12         1.09 o                         
  -6   4  25         40.34         51.03         4.96 o                         
  -5   4  25         30.31         38.22         3.91 o                         
  -4   4  25         22.37         23.07         3.60 o                         
  -3   4  25         51.03         65.16         4.88 o                         
  -2   4  25         30.53         35.88         3.86 o                         
  -1   4  25          1.79          3.42         1.82 o                         
   0   4  25         52.44         58.34         5.58 o                         
   1   4  25         20.17         29.26         4.28 o                         
   2   4  25         27.92         34.15         4.97 o                         
  -8   0  26         56.68         50.90         5.65 o                         
  -6   0  26        396.58        414.58        18.19 o                         
  -4   0  26        318.82        388.78        20.75 o                         
  -2   0  26        252.45        315.01        16.58 o                         
   0   0  26        194.05        207.11        14.08 o                         
   2   0  26          5.69          8.69         2.68 o                         
   4   0  26        160.37        162.53        10.29 o                         
  -9   1  26         10.28          9.81         1.77 o                         
  -8   1  26         14.43         18.14         2.39 o                         
  -7   1  26          8.94          8.08         1.37 o                         
  -6   1  26          1.00          5.87         1.50 o                         
  -5   1  26         63.54         68.96         5.87 o                         
  -4   1  26         91.32        127.85         8.13 o                         
  -3   1  26         30.44         30.66         4.17 o                         
  -2   1  26         20.93         37.58         4.31 o                         
  -1   1  26          1.80          2.18         1.41 o                         
   0   1  26          0.76          1.54         1.45 o                         
   1   1  26         53.22         43.27         4.50 o                         
   2   1  26         40.53         26.88         3.21 o                         
   3   1  26          7.34          6.88         1.54 o                         
   4   1  26          5.79          2.17         1.50 o                         
   5   1  26          3.57          3.26         1.00 o                         
  -8   2  26        116.39        115.65         6.55 o                         
  -7   2  26         16.28         14.65         2.12 o                         
  -6   2  26        250.43        277.79        10.41 o                         
  -5   2  26         51.37         53.21         4.24 o                         
  -4   2  26        320.77        374.57        12.87 o                         
  -3   2  26         36.72         42.87         3.97 o                         
  -2   2  26        376.31        417.09        18.29 o                         
  -1   2  26          4.77          0.55         1.88 o                         
   0   2  26        107.32        118.02         7.79 o                         
   1   2  26          0.10          0.95         1.40 o                         
   2   2  26         65.39         52.38         6.33 o                         
   3   2  26          0.02          1.82         1.65 o                         
   4   2  26         21.06         17.00         3.01 o                         
   5   2  26          0.54          1.50         1.32 o                         
  -7   3  26         17.15         19.70         2.36 o                         
  -6   3  26         47.25         60.98         4.31 o                         
  -5   3  26         81.07         90.33         5.98 o                         
  -4   3  26         38.98         47.65         4.74 o                         
  -3   3  26         36.75         46.01         4.96 o                         
  -2   3  26          0.80         -0.34         1.63 o                         
  -1   3  26         81.11         95.68         7.56 o                         
   0   3  26          1.67         -1.60         2.02 o                         
   1   3  26         44.68         48.26         5.59 o                         
   2   3  26          9.98          6.18         2.32 o                         
   3   3  26         13.21         10.74         2.58 o                         
   4   3  26         14.08         11.35         4.01 o                         
  -5   4  26         52.95         70.54         5.80 o                         
  -4   4  26        129.46        182.48        15.71 o                         
  -3   4  26         65.92         85.18         7.67 o                         
  -2   4  26         23.40         35.39         3.96 o                         
  -1   4  26          0.04          1.69         1.21 o                         
   0   4  26         87.73        112.90         8.23 o                         
   1   4  26          0.02          2.66         1.45 o                         
   2   4  26         15.15          0.09         3.25 o                         
  -9   0  27          2.59          3.18         1.87 o                         
  -7   0  27          0.37          0.53         2.12 o                         
  -5   0  27          0.06          0.01         2.20 o                         
  -3   0  27        339.25        343.69        19.25 o                         
  -1   0  27         66.23         76.49         7.90 o                         
   1   0  27          4.86          9.52         3.24 o                         
   3   0  27        159.19        193.40        11.37 o                         
   5   0  27          0.08          0.48         1.45 o                         
  -8   1  27         10.38          6.42         1.44 o                         
  -7   1  27         83.98         85.90         5.91 o                         
  -6   1  27          0.02          0.32         1.44 o                         
  -5   1  27         60.58         91.49         6.76 o                         
  -4   1  27          0.28          0.25         1.87 o                         
  -3   1  27          9.17         21.76         3.01 o                         
  -2   1  27         50.67         57.72         5.04 o                         
  -1   1  27        138.73        178.54         7.99 o                         
   0   1  27          0.01         -0.14         1.35 o                         
   1   1  27         21.06         23.82         3.36 o                         
   2   1  27         13.36          7.88         1.64 o                         
   3   1  27          7.07          6.81         1.70 o                         
   4   1  27         11.48          8.67         1.73 o                         
   5   1  27          0.17          1.76         1.16 o                         
  -8   2  27         10.17         13.12         2.50 o                         
  -7   2  27         24.52         19.88         2.35 o                         
  -6   2  27         24.31         30.76         3.00 o                         
  -5   2  27          2.57          2.69         1.37 o                         
  -4   2  27          0.17          0.57         1.63 o                         
  -3   2  27         14.23         11.24         2.58 o                         
  -2   2  27          1.34          0.56         2.30 o                         
  -1   2  27         69.91         75.33         6.24 o                         
   0   2  27         30.06         38.31         3.95 o                         
   1   2  27         33.21         34.12         3.28 o                         
   2   2  27          0.16          2.34         1.18 o                         
   3   2  27         29.72         25.56         5.11 o                         
   4   2  27          0.15         -1.10         1.12 o                         
  -6   3  27          8.92          4.22         1.06 o                         
  -5   3  27         56.20         70.76         4.67 o                         
  -4   3  27          0.81          1.79         1.38 o                         
  -3   3  27         29.19         44.92         4.65 o                         
  -2   3  27          0.48          4.06         1.25 o                         
  -1   3  27         79.29        105.98         6.94 o                         
   0   3  27          1.45          0.94         1.31 o                         
   1   3  27         29.34         38.43         5.18 o                         
   2   3  27          0.97         -0.04         1.02 o                         
   3   3  27         10.96         10.76         3.78 o                         
  -4   4  27         13.09         25.48         3.33 o                         
  -3   4  27          0.84          1.11         1.25 o                         
  -2   4  27          2.74          5.66         1.78 o                         
  -1   4  27          4.61          6.23         1.84 o                         
   0   4  27         37.87         39.25         6.96 o                         
   1   4  27          3.99         -1.71         3.25 o                         
  -8   0  28          0.16         -1.19         1.29 o                         
  -6   0  28         21.73         28.52         4.30 o                         
  -4   0  28         39.48         47.96         6.56 o                         
  -2   0  28        225.78        271.18        14.40 o                         
   0   0  28         65.89         55.75        12.75 o                         
   2   0  28         16.27         14.61         2.77 o                         
   4   0  28          3.10          2.23         1.41 o                         
  -8   1  28         24.90         18.20         2.48 o                         
  -7   1  28          2.29          1.00         1.34 o                         
  -6   1  28          5.64          1.99         1.12 o                         
  -5   1  28         24.84         27.12         3.59 o                         
  -4   1  28          1.45          3.59         1.81 o                         
  -3   1  28         31.76         30.84         3.61 o                         
  -2   1  28          0.49          3.70         1.65 o                         
  -1   1  28          3.09          2.00         1.51 o                         
   0   1  28         11.99         18.51         2.85 o                         
   1   1  28          1.50          2.71         1.14 o                         
   2   1  28         31.88         49.82         4.02 o                         
   3   1  28          0.50          0.37         1.16 o                         
   4   1  28          5.15          8.32         2.05 o                         
  -7   2  28          9.33          5.65         1.26 o                         
  -6   2  28          4.13          7.42         1.77 o                         
  -5   2  28          4.04          1.65         1.25 o                         
  -4   2  28         62.42         87.06         6.54 o                         
  -3   2  28          5.59          4.11         1.94 o                         
  -2   2  28        167.00        194.13        10.10 o                         
  -1   2  28          0.00          1.78         1.54 o                         
   0   2  28         34.74         36.92         4.06 o                         
   1   2  28          0.44          0.49         0.87 o                         
   2   2  28         19.97         22.64         2.96 o                         
   3   2  28          7.67          7.67         1.93 o                         
  -6   3  28          0.07          3.08         3.34 o                         
  -5   3  28          0.60          1.88         1.17 o                         
  -4   3  28          7.55          5.27         1.29 o                         
  -3   3  28         38.17         46.64         4.40 o                         
  -2   3  28          5.12         15.09         2.51 o                         
  -1   3  28         15.60         17.34         2.81 o                         
   0   3  28          8.39         12.93         2.51 o                         
   1   3  28          6.03         13.05         2.65 o                         
   2   3  28         21.40         23.55         3.89 o                         
  -7   0  29         16.68          6.08         1.72 o                         
  -5   0  29          0.80          2.79         2.34 o                         
  -3   0  29          0.49          3.32         2.33 o                         
  -1   0  29          0.46          7.93         2.77 o                         
   1   0  29         33.20         43.38         6.97 o                         
   3   0  29          8.61          1.85         2.13 o                         
  -7   1  29          9.82          6.32         1.43 o                         
  -6   1  29         10.02          6.30         1.78 o                         
  -5   1  29         63.95         60.95         5.30 o                         
  -4   1  29         13.19         11.00         2.27 o                         
  -3   1  29         13.74         10.00         1.53 o                         
  -2   1  29          0.98          0.80         1.10 o                         
  -1   1  29          3.34          1.00         1.21 o                         
   0   1  29          0.03          0.93         1.23 o                         
   1   1  29         18.51         11.62         1.88 o                         
   2   1  29          2.68          2.89         1.14 o                         
   3   1  29          8.89          2.52         1.48 o                         
  -6   2  29          4.71          3.80         1.40 o                         
  -5   2  29         20.98         11.20         2.11 o                         
  -4   2  29          3.69          3.05         1.36 o                         
  -3   2  29         17.50          6.92         1.91 o                         
  -2   2  29          1.23         -0.88         1.02 o                         
  -1   2  29          1.37          1.16         1.23 o                         
   0   2  29          0.49          2.35         1.45 o                         
   1   2  29         10.15         18.07         2.14 o                         
   2   2  29          2.40          2.52         1.38 o                         
   3   2  29          1.00          1.71         2.14 o                         
  -5   3  29          3.01          1.24         1.75 o                         
  -4   3  29         13.83          6.07         1.66 o                         
  -3   3  29         21.74         24.34         3.22 o                         
  -2   3  29         31.41         18.50         2.81 o                         
  -1   3  29         12.40          9.79         2.34 o                         
   0   3  29          3.87          1.42         1.71 o                         
   1   3  29          9.08          7.27         3.01 o                         
  -6   0  30         16.36         12.38         2.63 o                         
  -4   0  30        177.79        132.95         9.37 o                         
  -2   0  30         57.00         42.55         4.78 o                         
   0   0  30         50.49         35.28         5.40 o                         
   2   0  30         39.34         22.44         4.18 o                         
  -6   1  30         30.40         23.01         2.93 o                         
  -5   1  30          0.34          1.88         2.51 o                         
  -4   1  30          4.47          1.67         1.46 o                         
  -3   1  30         46.81         43.12         3.76 o                         
  -2   1  30          0.03          0.62         1.11 o                         
  -1   1  30          0.47          0.60         1.23 o                         
   0   1  30         12.89         16.92         2.17 o                         
   1   1  30          0.87          0.00         1.25 o                         
   2   1  30          0.12          1.26         0.92 o                         
  -5   2  30         22.14         18.82         2.87 o                         
  -4   2  30         12.66          5.89         1.37 o                         
  -3   2  30          0.39          0.76         1.10 o                         
  -2   2  30        110.40         89.67         5.05 o                         
  -1   2  30          0.83          1.09         1.41 o                         
   0   2  30         38.44         22.49         2.93 o                         
   1   2  30          0.06         -0.54         1.86 o                         
  -2   3  30          9.37          9.97         3.63 o                         
  -5   0  31          7.99         10.53         2.39 o                         
  -3   0  31          0.92         -0.16         1.46 o                         
  -1   0  31          0.31         -1.41         1.41 o                         
   1   0  31         10.07          7.82         1.96 o                         
  -5   1  31         94.06         73.64         5.36 o                         
  -4   1  31         13.18          9.83         1.94 o                         
  -3   1  31         45.05         37.42         3.18 o                         
  -2   1  31         14.55         14.86         1.99 o                         
  -1   1  31         31.54         20.66         2.35 o                         
   0   1  31          1.32         -0.58         1.04 o                         
   1   1  31          5.64          2.69         1.12 o                         
  -4   2  31         22.52         20.53         3.08 o                         
  -3   2  31         15.50         16.79         2.50 o                         
  -2   2  31         17.64         10.22         1.98 o                         
  -1   2  31         16.42         20.68         3.13 o                         
   0   2  31          7.77          4.08         3.26 o                         
  -4   0  32         37.30         34.86         4.80 o                         
  -2   0  32         57.08         45.63         5.61 o                         
   0   0  32          3.82         -0.72         1.33 o                         
  -4   1  32          2.29          5.03         1.58 o                         
  -3   1  32          0.59          0.85         1.01 o                         
  -2   1  32         13.98          6.90         1.53 o                         
  -1   1  32         14.62         14.14         2.13 o                         
                                                                                
