# Supplementary material for: Crystal structures of p-substituted derivatives of 2,6-di­methyl­bromo­benzene with ½ ≤ Z′ ≤ 4
Source: Acta Crystallogr E Crystallogr Commun. 2016 Nov 8;72(Pt 12):1762–7. doi: 10.1107/S2056989016017485 (PMC5137603; doi:10.1107/S2056989016017485)
Supplement: Supplementary file 5 [file e-72-01762-4sup5.hkl]

data_4                                                                          
_shelx_title ' OH-100_a.res in Pbca'                                            
_shelx_refln_list_code          4                                               
_shelx_F_calc_maximum     1329.33                                               
_exptl_crystal_F_000      3200.00                                               
_reflns_d_resolution_high  0.8127                                               
                                                                                
loop_                                                                           
 _space_group_symop_operation_xyz                                               
 'x, y, z'                                                                      
 '-x+1/2, -y, z+1/2'                                                            
 '-x, y+1/2, -z+1/2'                                                            
 'x+1/2, -y+1/2, -z'                                                            
 '-x, -y, -z'                                                                   
 'x-1/2, y, -z-1/2'                                                             
 'x, -y-1/2, z-1/2'                                                             
 '-x-1/2, y-1/2, z'                                                             
                                                                                
_cell_length_a    14.6521                                                       
_cell_length_b    17.9520                                                       
_cell_length_c    24.0079                                                       
_cell_angle_alpha  90.000                                                       
_cell_angle_beta   90.000                                                       
_cell_angle_gamma  90.000                                                       
                                                                                
_shelx_F_squared_multiplier     1.000                                           
                                                                                
loop_                                                                           
 _refln_index_h                                                                 
 _refln_index_k                                                                 
 _refln_index_l                                                                 
 _refln_F_squared_calc                                                          
 _refln_F_squared_meas                                                          
 _refln_F_squared_sigma                                                         
 _refln_observed_status                                                         
   2   0   0      37039.38      37547.60       782.31 o                         
   4   0   0     103206.90     102969.71      1076.11 o                         
   6   0   0     205258.75     200037.06      2470.85 o                         
   8   0   0      49063.81      47126.20      1243.10 o                         
  10   0   0       9768.06      10383.27       570.83 o                         
  12   0   0      17899.60      16614.27       765.12 o                         
  14   0   0      35610.59      36282.14      1172.61 o                         
  16   0   0       1928.24       2475.89       254.47 o                         
   2   1   0      39862.56      40509.74       543.52 o                         
   4   1   0     177995.42     175201.28      1655.11 o                         
   6   1   0      11014.11      10676.37       250.12 o                         
   8   1   0       6970.59       8287.76       255.01 o                         
  10   1   0       5831.68       6086.89       308.11 o                         
  12   1   0      21504.59      21201.53       608.34 o                         
  14   1   0        618.71        681.88       130.07 o                         
  16   1   0         36.48         50.97        75.60 o                         
   0   2   0      78469.28      79362.66      1466.62 o                         
   2   2   0     151638.86     154751.59      3238.43 o                         
   4   2   0      11853.08      12454.54       198.99 o                         
   6   2   0     206106.08     207758.75      1805.64 o                         
   8   2   0      19778.94      17962.08       390.90 o                         
  10   2   0        459.68        542.21       107.46 o                         
  12   2   0      40892.50      40275.68       744.40 o                         
  14   2   0      46776.70      48492.50      1266.32 o                         
  16   2   0       2148.25       2472.46       174.77 o                         
   2   3   0       5500.05       5532.56       191.41 o                         
   4   3   0      66648.66      68099.05       594.16 o                         
   6   3   0     128538.32     130961.02      1248.06 o                         
   8   3   0       1505.18       1644.84       122.25 o                         
  10   3   0      34927.88      35494.67      1153.70 o                         
  12   3   0      25450.34      25286.50       562.21 o                         
  14   3   0        977.93       1056.27       145.36 o                         
  16   3   0       4338.72       4229.14       484.86 o                         
   0   4   0       2911.39       3155.04       252.75 o                         
   2   4   0      76113.30      75540.83      1049.51 o                         
   4   4   0       6634.74       6470.57       141.88 o                         
   6   4   0        247.38        324.73        46.28 o                         
   8   4   0      52471.76      51773.09      1261.44 o                         
  10   4   0      21935.92      22456.20       624.28 o                         
  12   4   0       4513.58       4620.33       230.01 o                         
  14   4   0      23523.87      25354.24       649.80 o                         
  16   4   0      18338.23      21126.10       854.53 o                         
   2   5   0       7975.61       8302.66       217.40 o                         
   4   5   0        542.97        607.38        60.46 o                         
   6   5   0      15727.62      16498.21       341.50 o                         
   8   5   0      12090.39      11683.90       318.25 o                         
  10   5   0       1532.51       1316.69       152.96 o                         
  12   5   0       1379.72       1322.74       133.75 o                         
  14   5   0       2277.47       2436.87       299.17 o                         
  16   5   0          2.67         70.47        84.69 o                         
   0   6   0      19061.82      18915.36       450.35 o                         
   2   6   0      42066.04      42715.06       520.68 o                         
   4   6   0      17216.45      17581.02       352.20 o                         
   6   6   0       1426.93       1531.93       106.12 o                         
   8   6   0      13466.64      12795.13       345.88 o                         
  10   6   0        375.71        410.13       101.51 o                         
  12   6   0      13054.04      14824.42       482.10 o                         
  14   6   0       1668.04       1903.06       165.36 o                         
  16   6   0      11696.91      12262.40      1140.80 o                         
   2   7   0      12744.88      12699.76       222.65 o                         
   4   7   0      63236.41      64273.48      1485.54 o                         
   6   7   0      16833.15      16623.67       367.48 o                         
   8   7   0         36.68         72.99        58.52 o                         
  10   7   0       5763.82       5344.73       301.46 o                         
  12   7   0      52657.98      55037.98      1513.90 o                         
  14   7   0       1138.14       1159.49       263.06 o                         
  16   7   0        550.38        811.54       158.18 o                         
   0   8   0      59052.24      60303.46      1353.14 o                         
   2   8   0       7068.51       7319.29       191.59 o                         
   4   8   0       9447.40      10149.44       505.49 o                         
   6   8   0      33550.06      33333.45       743.95 o                         
   8   8   0        536.19        408.42        95.43 o                         
  10   8   0      24149.10      24878.86       692.41 o                         
  12   8   0       1165.55       1011.23       350.75 o                         
  14   8   0         15.46        104.88       158.18 o                         
  16   8   0      11267.88      11114.01       465.95 o                         
   2   9   0       4963.50       4895.75       245.51 o                         
   4   9   0      12854.91      12899.17       455.22 o                         
   6   9   0      25707.50      26445.81       676.79 o                         
   8   9   0      23191.55      21526.13       650.55 o                         
  10   9   0       5699.11       6480.22       368.73 o                         
  12   9   0        699.76        751.38       123.73 o                         
  14   9   0      10153.14      10273.18       747.07 o                         
  16   9   0       1743.55       1671.23       159.90 o                         
   0  10   0      38058.42      37726.41      1084.92 o                         
   2  10   0      62394.89      62352.72      1133.01 o                         
   4  10   0       1883.83       2145.02       202.66 o                         
   6  10   0       2505.28       2083.69       481.42 o                         
   8  10   0       9542.30       9405.08       434.30 o                         
  10  10   0         47.67        134.77       219.22 o                         
  12  10   0          1.67         74.62       109.58 o                         
  14  10   0        999.97        979.67       134.85 o                         
   2  11   0       5549.02       5412.14       299.05 o                         
   4  11   0      35969.55      36682.75      1248.26 o                         
   6  11   0      30000.02      31180.77      1207.00 o                         
   8  11   0       7246.05       7050.86       317.07 o                         
  10  11   0          8.46         42.98       156.46 o                         
  12  11   0       2880.80       3019.37       194.58 o                         
  14  11   0       2285.58       2266.61       168.91 o                         
   0  12   0      32539.06      33190.20       795.64 o                         
   2  12   0      60556.23      61773.55      1229.66 o                         
   4  12   0      31993.30      30035.67      1162.29 o                         
   6  12   0      28807.91      28109.98      1191.52 o                         
   8  12   0      11855.39      11782.19       532.75 o                         
  10  12   0       4739.33       4738.58       462.51 o                         
  12  12   0      24136.15      23333.83       711.29 o                         
  14  12   0       2037.22       2253.98       170.22 o                         
   2  13   0       4515.10       4584.70       312.55 o                         
   4  13   0       3582.04       3691.49       414.37 o                         
   6  13   0       8222.55       7955.29       345.28 o                         
   8  13   0      20125.72      19913.74       947.37 o                         
  10  13   0         89.48        129.69       115.48 o                         
  12  13   0      17255.08      16472.15       405.75 o                         
  14  13   0       6911.79       6605.82       343.87 o                         
   0  14   0     170383.23     171066.98      3684.61 o                         
   2  14   0       9407.15       8744.98       445.58 o                         
   4  14   0        484.60        340.64        89.68 o                         
   6  14   0      57586.16      56095.51       892.62 o                         
   8  14   0      17401.46      16877.33       864.84 o                         
  10  14   0       1867.77       2035.29       247.59 o                         
  12  14   0       8096.48       8393.35       589.74 o                         
   2  15   0      15075.43      15152.40       429.63 o                         
   4  15   0      15928.19      16378.25       461.48 o                         
   6  15   0        385.53        329.78       105.69 o                         
   8  15   0      12407.72      11165.59       673.99 o                         
  10  15   0         79.65        108.18        86.92 o                         
  12  15   0       2406.66       2344.28       167.57 o                         
   0  16   0     121031.80     122097.60      3075.95 o                         
   2  16   0       1352.10       1336.95       159.63 o                         
   4  16   0       2016.38       2131.11       186.02 o                         
   6  16   0      26082.56      25280.66       711.86 o                         
   8  16   0      11524.61      11691.71       673.99 o                         
  10  16   0       2916.52       2895.09       205.75 o                         
  12  16   0       2112.67       2071.84       190.85 o                         
   2  17   0       2208.51       2639.23       374.82 o                         
   4  17   0      11271.71      11925.86       403.93 o                         
   6  17   0       1139.75       1176.20       137.34 o                         
   8  17   0        980.69        993.80       214.92 o                         
  10  17   0      19843.26      18827.19       489.41 o                         
   0  18   0      41273.45      43151.02      1475.22 o                         
   2  18   0       7657.97       7918.32       327.68 o                         
   4  18   0          9.43         33.43        71.49 o                         
   6  18   0       5753.57       5618.90       428.12 o                         
   8  18   0       5698.19       5731.87       275.47 o                         
  10  18   0       8575.46       8077.89       445.32 o                         
   2  19   0       4830.16       4855.82       244.93 o                         
   4  19   0       3421.15       3245.88       238.62 o                         
   6  19   0        498.54        256.19       113.48 o                         
   8  19   0       1149.77       1295.86       169.36 o                         
   0  20   0         25.12         75.86        88.13 o                         
   2  20   0      23388.09      23563.00       511.79 o                         
   4  20   0      12151.44      11621.22       538.16 o                         
   6  20   0      10415.93       9990.44       801.23 o                         
   2  21   0        151.32         89.66        71.79 o                         
   1   1   1         56.08         69.02        18.51 o                         
   2   1   1      86982.74      85635.70      1080.99 o                         
   3   1   1        577.56        570.54        66.38 o                         
   4   1   1      87165.29      88979.68       556.16 o                         
   5   1   1       1798.08       1797.92        48.98 o                         
   6   1   1      23682.54      23299.01       258.02 o                         
   7   1   1         15.86          3.11        27.98 o                         
   8   1   1      91258.12      84722.33       834.78 o                         
   9   1   1       2047.71       1961.65       118.23 o                         
  10   1   1       9917.02       9930.68       282.22 o                         
  11   1   1        677.13        655.36        97.44 o                         
  12   1   1      13108.15      13386.39       332.81 o                         
  13   1   1        563.59        307.74        68.86 o                         
  14   1   1      21531.87      22229.92       435.20 o                         
  15   1   1        916.17        779.99       101.01 o                         
  16   1   1        961.44       1077.04        90.85 o                         
  17   1   1         19.07        147.43        73.55 o                         
   0   2   1        137.46        221.80        55.02 o                         
   1   2   1      14009.79      14131.19       187.66 o                         
   2   2   1      43845.00      43869.23       462.41 o                         
   3   2   1      19405.52      19608.22       333.53 o                         
   4   2   1     103485.90     103314.00       628.30 o                         
   5   2   1       7189.36       6822.67        93.33 o                         
   6   2   1         15.16         48.31        22.90 o                         
   7   2   1       4916.70       5634.19       137.40 o                         
   8   2   1        912.67        965.36        65.98 o                         
   9   2   1       7291.71       6625.76       190.19 o                         
  10   2   1      19690.58      19358.50       466.60 o                         
  11   2   1       2207.85       2111.87       163.35 o                         
  12   2   1      11214.78      11081.43       274.95 o                         
  13   2   1       3157.44       3316.97       171.73 o                         
  14   2   1      11728.08      12627.69       318.42 o                         
  15   2   1        428.68        651.03        83.74 o                         
  16   2   1        609.69        729.43        78.70 o                         
  17   2   1       1205.94        925.01       225.83 o                         
   1   3   1        361.44        437.53        46.09 o                         
   2   3   1       1661.96       1712.30        80.18 o                         
   3   3   1       1820.16       1851.97        78.70 o                         
   4   3   1      32790.89      32949.73       286.56 o                         
   5   3   1       5918.04       6248.33        93.40 o                         
   6   3   1      35359.30      37463.91       331.89 o                         
   7   3   1        249.24        248.59        34.72 o                         
   8   3   1       1889.34       2389.77        97.42 o                         
   9   3   1        436.04        548.00        62.65 o                         
  10   3   1      27784.88      27153.89       489.74 o                         
  11   3   1        843.26        758.65       199.45 o                         
  12   3   1       9587.72       9866.48       260.38 o                         
  13   3   1       1023.24        954.83       100.85 o                         
  14   3   1       2639.26       2978.75       157.03 o                         
  15   3   1          3.97         57.75        77.93 o                         
  16   3   1       3096.66       2966.61       295.82 o                         
  17   3   1        109.51         37.45       107.46 o                         
   0   4   1       2922.19       2898.31       173.65 o                         
   1   4   1       9800.38      10246.39       229.20 o                         
   2   4   1      25422.97      25696.64       293.63 o                         
   3   4   1      22608.97      23115.51       233.67 o                         
   4   4   1      26365.26      27188.88       259.16 o                         
   5   4   1      47773.97      47115.59       370.75 o                         
   6   4   1        254.27        320.19        34.49 o                         
   7   4   1       1059.67       1210.20        61.30 o                         
   8   4   1         67.38         80.99        36.85 o                         
   9   4   1      20784.05      20628.61       473.13 o                         
  10   4   1       2271.99       2184.83       155.51 o                         
  11   4   1      23840.24      23355.61       671.08 o                         
  12   4   1       2637.15       2670.20       137.09 o                         
  13   4   1         78.61        191.46        91.82 o                         
  14   4   1       2711.65       3023.44       156.62 o                         
  15   4   1       4601.14       4970.99       260.99 o                         
  16   4   1        463.01        296.43       106.46 o                         
  17   4   1        533.27        677.84       101.01 o                         
   1   5   1       1762.72       1852.60        72.86 o                         
   2   5   1       7274.82       7134.30       120.86 o                         
   3   5   1         21.37         27.72        20.70 o                         
   4   5   1      20108.30      20183.52       217.15 o                         
   5   5   1        142.98        147.22        26.67 o                         
   6   5   1        609.40        781.87        49.42 o                         
   7   5   1       3624.79       3829.34       108.02 o                         
   8   5   1      68328.45      67482.45       661.70 o                         
   9   5   1       6129.22       5689.21       201.76 o                         
  10   5   1      39801.48      38745.09       711.40 o                         
  11   5   1       1973.82       1735.41       184.37 o                         
  12   5   1       2442.96       2705.37       135.66 o                         
  13   5   1         23.65         91.72        63.28 o                         
  14   5   1      18358.76      19233.86       385.66 o                         
  15   5   1       1611.80       1004.27       202.75 o                         
  16   5   1      13590.05      15436.15       542.50 o                         
  17   5   1         69.26         49.54        64.40 o                         
   0   6   1       5147.94       5090.89       153.89 o                         
   1   6   1       9197.99       8977.93       137.25 o                         
   2   6   1       8720.89       8883.65       132.76 o                         
   3   6   1      83238.38      83317.98       675.95 o                         
   4   6   1      33230.07      32861.41       374.98 o                         
   5   6   1      28024.94      28105.79       356.71 o                         
   6   6   1       8100.43       8134.70       172.29 o                         
   7   6   1        212.33        236.12        38.91 o                         
   8   6   1        376.45        408.08        50.32 o                         
   9   6   1      27534.71      26211.45       469.92 o                         
  10   6   1      10610.48      10024.61       290.96 o                         
  11   6   1      10561.84      10645.40       320.57 o                         
  12   6   1      10512.87      11348.93       318.11 o                         
  13   6   1        383.14        163.02       215.41 o                         
  14   6   1       6656.62       6883.32       248.42 o                         
  15   6   1       1553.70       1497.35       102.08 o                         
  16   6   1       1145.59       1404.01       152.61 o                         
  17   6   1       9967.40      10146.33       526.13 o                         
   1   7   1        122.74        132.14        31.72 o                         
   2   7   1        117.98        146.36        25.84 o                         
   3   7   1        123.91        222.63        43.28 o                         
   4   7   1      23567.43      24212.04       364.32 o                         
   5   7   1       5073.28       5397.63       165.69 o                         
   6   7   1       1936.23       1888.78        85.23 o                         
   7   7   1         22.51         58.74        30.64 o                         
   8   7   1       2235.27       2103.05       100.43 o                         
   9   7   1       2034.95       2008.63       114.43 o                         
  10   7   1      29597.49      30419.57       544.77 o                         
  11   7   1       1387.27       1462.35        99.34 o                         
  12   7   1       6874.79       7415.01       254.83 o                         
  13   7   1        652.08        630.64       133.27 o                         
  14   7   1        408.20        661.42       107.95 o                         
  15   7   1        508.04        418.39       156.46 o                         
  16   7   1       1254.90       1412.61       106.53 o                         
  17   7   1        223.06        211.09        90.27 o                         
   0   8   1      13965.83      14080.38       372.63 o                         
   1   8   1      11852.85      12908.59       208.01 o                         
   2   8   1      48230.07      48749.98       551.29 o                         
   3   8   1     138818.83     146253.98      1278.63 o                         
   4   8   1      32605.41      32014.95       484.09 o                         
   5   8   1      54195.05      54626.22       804.55 o                         
   6   8   1       2402.43       2542.33       131.70 o                         
   7   8   1         13.18         34.97        45.48 o                         
   8   8   1        735.00        685.18        72.03 o                         
   9   8   1      39497.64      39704.82       581.03 o                         
  10   8   1       6639.81       6846.03       293.29 o                         
  11   8   1      21825.09      22316.03       357.49 o                         
  12   8   1        193.11        262.91        88.88 o                         
  13   8   1        182.47        437.68       110.96 o                         
  14   8   1       7607.14       9292.07       568.31 o                         
  15   8   1       1911.25       2234.40       141.29 o                         
  16   8   1        104.04        104.87        64.36 o                         
   1   9   1       4578.77       4728.27       130.91 o                         
   2   9   1      35452.90      35670.31       469.04 o                         
   3   9   1       2428.57       2382.18       115.72 o                         
   4   9   1       4021.89       4314.37       212.93 o                         
   5   9   1        930.73        923.75        96.07 o                         
   6   9   1         24.91         45.07        46.22 o                         
   7   9   1        491.48        470.17        72.48 o                         
   8   9   1      40004.44      39045.56       650.96 o                         
   9   9   1         66.20        -14.44        53.31 o                         
  10   9   1      12556.28      13022.38       336.91 o                         
  11   9   1        303.26        337.88        75.41 o                         
  12   9   1          8.92        -19.65        69.56 o                         
  13   9   1       1864.40       1815.35       138.85 o                         
  14   9   1      16701.95      16941.37       600.06 o                         
  15   9   1        117.89        108.85        78.33 o                         
  16   9   1       2003.08       2189.06       130.88 o                         
   0  10   1      28186.67      27517.45       630.38 o                         
   1  10   1       5127.27       4767.65       155.36 o                         
   2  10   1       1233.34       1221.13       115.90 o                         
   3  10   1      73811.91      74084.23       931.30 o                         
   4  10   1         47.94         13.23        60.96 o                         
   5  10   1      41634.62      40655.48       950.91 o                         
   6  10   1      16771.20      16509.48       380.57 o                         
   7  10   1        330.04        306.19        67.02 o                         
   8  10   1         19.25         39.33        61.20 o                         
   9  10   1      19920.18      19816.21       385.79 o                         
  10  10   1       1806.99       1910.80       123.15 o                         
  11  10   1      25947.35      26016.84       487.66 o                         
  12  10   1         13.08        -11.09        64.64 o                         
  13  10   1        116.45        197.41        67.16 o                         
  14  10   1        388.19        516.23        79.84 o                         
  15  10   1       3631.17       3764.19       236.41 o                         
   1  11   1        493.27        452.81        65.08 o                         
   2  11   1        530.35        387.65        72.60 o                         
   3  11   1       2553.97       2711.20       162.05 o                         
   4  11   1      38094.68      36333.72       888.91 o                         
   5  11   1       2499.19       2583.11       177.61 o                         
   6  11   1       1178.75       1127.17       126.14 o                         
   7  11   1       6281.82       6393.37       300.08 o                         
   8  11   1      18263.88      18077.46       406.80 o                         
   9  11   1        484.10        459.92        85.64 o                         
  10  11   1      20261.95      18906.04       535.66 o                         
  11  11   1       1520.28       1548.00       122.69 o                         
  12  11   1       1046.63       1079.35        93.11 o                         
  13  11   1       1829.52       1915.26       105.67 o                         
  14  11   1       4701.76       4732.61       168.06 o                         
  15  11   1          1.08        -84.25        84.25 o                         
   0  12   1       1869.67       1831.27       147.71 o                         
   1  12   1      10223.06      10058.67       297.44 o                         
   2  12   1      10441.71      10517.60       314.63 o                         
   3  12   1       7380.89       7214.65       269.74 o                         
   4  12   1      54279.00      54710.62      1180.43 o                         
   5  12   1      14744.58      13831.78       556.14 o                         
   6  12   1       1358.61       1426.81       210.62 o                         
   7  12   1        806.92        766.39       107.31 o                         
   8  12   1         51.61        148.07        80.19 o                         
   9  12   1      31929.02      31957.57       877.15 o                         
  10  12   1      13267.93      13219.95       435.71 o                         
  11  12   1       3152.54       3304.71       146.47 o                         
  12  12   1       4145.50       4152.95       151.54 o                         
  13  12   1         37.23        174.23        50.03 o                         
  14  12   1       8047.19       8091.47       198.20 o                         
   1  13   1       2699.60       2785.58       150.50 o                         
   2  13   1      45672.21      45671.40       751.28 o                         
   3  13   1        730.86        806.04       105.41 o                         
   4  13   1      27809.49      27677.65       824.79 o                         
   5  13   1       3709.72       3468.93       300.11 o                         
   6  13   1         54.40         30.18        59.91 o                         
   7  13   1        282.10        210.98        62.70 o                         
   8  13   1      31304.18      31627.35       974.88 o                         
   9  13   1        116.21         98.86       101.38 o                         
  10  13   1       8566.60       8423.14       335.14 o                         
  11  13   1         53.68         48.84        61.26 o                         
  12  13   1         78.00         86.80        57.93 o                         
  13  13   1        370.91        285.94        58.57 o                         
  14  13   1       1863.84       1816.84       101.71 o                         
   0  14   1      47468.86      48591.88      1117.49 o                         
   1  14   1        207.06        218.55        59.98 o                         
   2  14   1        500.88        352.46        75.51 o                         
   3  14   1       4132.06       3801.69       214.93 o                         
   4  14   1       1228.57       1250.26        93.72 o                         
   5  14   1       4281.53       4158.66       157.02 o                         
   6  14   1      17273.79      16640.69       337.45 o                         
   7  14   1       1483.86       1310.62       113.67 o                         
   8  14   1          6.31         55.54       117.78 o                         
   9  14   1        769.31        801.99       148.93 o                         
  10  14   1       2891.98       2750.02       164.37 o                         
  11  14   1       8831.32       8447.74       226.30 o                         
  12  14   1       1283.12       1077.95        82.78 o                         
  13  14   1          0.56         72.00        49.77 o                         
   1  15   1          0.62        -55.39        64.82 o                         
   2  15   1      20883.43      21080.74       390.56 o                         
   3  15   1        250.92        289.08        67.97 o                         
   4  15   1       5573.36       5577.46       171.50 o                         
   5  15   1         66.06        121.30        54.99 o                         
   6  15   1      13185.48      12916.71       441.63 o                         
   7  15   1        416.94        381.90        84.57 o                         
   8  15   1      16726.10      16709.12       767.70 o                         
   9  15   1       1207.84       1112.99       182.64 o                         
  10  15   1         24.12         33.54        61.35 o                         
  11  15   1         26.83         79.33        55.96 o                         
  12  15   1       8797.09       8552.88       221.96 o                         
  13  15   1         67.99        129.70        58.21 o                         
   0  16   1      21628.19      21602.71       612.56 o                         
   1  16   1        842.60        791.87       102.27 o                         
   2  16   1       3985.28       4053.07       206.68 o                         
   3  16   1        840.75        921.12        98.92 o                         
   4  16   1       7228.99       7354.29       228.54 o                         
   5  16   1        152.01         73.01        61.86 o                         
   6  16   1       7781.18       7589.29       272.35 o                         
   7  16   1        183.36        165.89        83.00 o                         
   8  16   1        592.29        606.37       131.53 o                         
   9  16   1       4436.89       4288.14       220.82 o                         
  10  16   1       7282.71       6967.41       222.25 o                         
  11  16   1         14.34        -16.53        47.49 o                         
  12  16   1       2168.68       1963.50       129.28 o                         
   1  17   1        252.47        291.29       100.72 o                         
   2  17   1        326.55        512.32        87.27 o                         
   3  17   1         20.67         65.71        59.66 o                         
   4  17   1        106.61         50.37        59.64 o                         
   5  17   1        383.61        383.67        67.69 o                         
   6  17   1      15671.31      15294.31       385.43 o                         
   7  17   1         60.66        121.59        77.13 o                         
   8  17   1          2.69         29.95        68.43 o                         
   9  17   1         12.28         47.83        54.40 o                         
  10  17   1       1542.97       1623.96       104.16 o                         
  11  17   1        796.40        674.53        60.45 o                         
   0  18   1       5603.71       6115.03       365.85 o                         
   1  18   1        984.39       1030.64       122.33 o                         
   2  18   1       8680.98       9387.05       252.27 o                         
   3  18   1         11.17         99.51        63.66 o                         
   4  18   1       4979.45       5023.78       161.22 o                         
   5  18   1       1015.48        956.43        82.85 o                         
   6  18   1       1810.65       1775.26       145.82 o                         
   7  18   1          1.89          7.27        65.55 o                         
   8  18   1        196.61        225.90        58.98 o                         
   9  18   1        729.20        722.42        73.90 o                         
  10  18   1       2534.82       2295.93       104.00 o                         
   1  19   1        941.27       1008.75        90.25 o                         
   2  19   1         99.24        156.95        61.36 o                         
   3  19   1        160.13        211.62        56.15 o                         
   4  19   1       9025.32       8868.18       217.09 o                         
   5  19   1          2.00        -51.79        59.01 o                         
   6  19   1        887.04        843.44        82.41 o                         
   7  19   1        871.78        884.08        81.31 o                         
   8  19   1         19.72         74.68        45.15 o                         
   9  19   1        662.57        583.48        95.78 o                         
   0  20   1       9013.50       9732.12       275.80 o                         
   1  20   1       2925.65       3062.74       118.55 o                         
   2  20   1       1057.31       1116.61        83.07 o                         
   3  20   1       6852.32       6930.42       227.22 o                         
   4  20   1         30.49        -42.67        67.47 o                         
   5  20   1        731.49        631.90       274.24 o                         
   6  20   1       3009.63       2981.52       187.37 o                         
   7  20   1        183.93        173.58        63.15 o                         
   1  21   1        353.32        344.25        42.97 o                         
   2  21   1      10535.33      10664.46       316.32 o                         
   3  21   1        593.00        612.49        57.08 o                         
   4  21   1      14671.24      13767.14       367.43 o                         
   5  21   1        868.91        914.70       139.27 o                         
   1  22   1        338.65        395.46       104.88 o                         
   0   0   2      44911.30      43214.64       909.55 o                         
   1   0   2       7956.52       7863.97       201.66 o                         
   2   0   2     166774.56     163238.50      2422.68 o                         
   3   0   2      21634.74      21456.02       706.66 o                         
   4   0   2      16086.09      16319.52       248.33 o                         
   5   0   2         82.70        161.36        34.51 o                         
   6   0   2     110261.23     113105.20      1247.18 o                         
   7   0   2       1641.10       1430.72       101.17 o                         
   8   0   2         93.45        204.58        57.91 o                         
   9   0   2         20.97         59.99        82.53 o                         
  10   0   2      16811.75      15699.56       741.05 o                         
  11   0   2          3.78        233.83       135.83 o                         
  12   0   2       1372.14       1489.29       140.11 o                         
  13   0   2       5651.67       5311.32       292.52 o                         
  14   0   2       2513.99       2389.75       341.29 o                         
  15   0   2       2405.75       2358.13       184.16 o                         
  16   0   2      25968.63      29349.30       636.39 o                         
  17   0   2         54.80        117.81       184.83 o                         
   1   1   2       8865.19       9310.32       209.66 o                         
   2   1   2      42715.16      42748.11       476.10 o                         
   3   1   2        824.66        887.03        72.98 o                         
   4   1   2      36751.09      36947.30       271.24 o                         
   5   1   2       1436.26       1454.53        43.42 o                         
   6   1   2        326.30        223.84        27.39 o                         
   7   1   2      17577.79      18986.81       266.41 o                         
   8   1   2        103.49        223.94        46.87 o                         
   9   1   2        281.18        259.73        57.52 o                         
  10   1   2      18201.38      18890.44       466.81 o                         
  11   1   2        392.11        279.71        94.92 o                         
  12   1   2      18223.76      17890.96       329.69 o                         
  13   1   2        877.39        925.05        88.33 o                         
  14   1   2         39.47        101.70        70.12 o                         
  15   1   2          0.87         76.06        66.76 o                         
  16   1   2         42.87        219.29        65.05 o                         
  17   1   2         78.19        141.13        73.39 o                         
   0   2   2      21534.31      22087.02       608.66 o                         
   1   2   2       2079.76       2161.75        83.36 o                         
   2   2   2      14326.48      14417.44       219.92 o                         
   3   2   2        268.35        296.67        31.82 o                         
   4   2   2       1691.40       1764.85        47.19 o                         
   5   2   2       9452.92       9799.27       116.57 o                         
   6   2   2        744.84        919.50        44.23 o                         
   7   2   2       2141.66       2512.12        91.70 o                         
   8   2   2       1476.96       1365.32        93.57 o                         
   9   2   2         89.16        146.36        62.04 o                         
  10   2   2       1177.03       1142.32       100.97 o                         
  11   2   2         79.90         94.86        84.27 o                         
  12   2   2       5097.63       4968.19       183.92 o                         
  13   2   2        875.70        801.28        80.26 o                         
  14   2   2        109.17        323.14        79.28 o                         
  15   2   2        232.03        183.81        65.78 o                         
  16   2   2        221.00        332.28        62.52 o                         
  17   2   2         36.01        -47.73       179.92 o                         
   1   3   2        353.49        536.47        71.73 o                         
   2   3   2      17847.87      17853.68       289.98 o                         
   3   3   2       1355.62       1381.35        55.09 o                         
   4   3   2      88055.66      88259.64       539.72 o                         
   5   3   2      11151.58      11349.87       140.13 o                         
   6   3   2      38936.11      38131.07       361.51 o                         
   7   3   2      58486.09      57485.02       553.18 o                         
   8   3   2       1854.00       2017.98        99.58 o                         
   9   3   2        894.20       1030.54        89.50 o                         
  10   3   2      33967.22      33921.80       561.82 o                         
  11   3   2       2245.70       2371.44       210.62 o                         
  12   3   2      21433.29      21635.34       394.26 o                         
  13   3   2      15602.62      16392.61       368.95 o                         
  14   3   2        299.38        381.96        82.62 o                         
  15   3   2       3957.01       4543.37       174.10 o                         
  16   3   2          6.92        -15.99       118.64 o                         
  17   3   2        542.68        548.69        74.52 o                         
   0   4   2     152116.12     149186.27      2847.28 o                         
   1   4   2        599.76        653.10        68.03 o                         
   2   4   2      23676.94      24598.32       267.97 o                         
   3   4   2       1579.99       1561.32        55.43 o                         
   4   4   2         27.99         41.81        21.39 o                         
   5   4   2       9797.69      10024.00       143.26 o                         
   6   4   2      87507.66      88434.35       696.63 o                         
   7   4   2        750.12        850.40        53.86 o                         
   8   4   2        330.93        404.52        61.68 o                         
   9   4   2        547.72        507.22        68.08 o                         
  10   4   2      32800.71      32046.64       755.68 o                         
  11   4   2       1085.43       1062.42       150.76 o                         
  12   4   2       2679.33       3010.69       144.30 o                         
  13   4   2       1853.16       1977.04       132.85 o                         
  14   4   2         29.53         29.55        74.09 o                         
  15   4   2         21.31         43.73       104.73 o                         
  16   4   2       9759.50      10391.88       235.89 o                         
  17   4   2        217.56        337.13        70.70 o                         
   1   5   2      99310.76      97176.61       819.56 o                         
   2   5   2      12736.23      13108.05       181.32 o                         
   3   5   2        686.88        747.07        41.38 o                         
   4   5   2       1322.67       1333.95        54.15 o                         
   5   5   2      38039.15      36881.34       393.87 o                         
   6   5   2         31.96         26.86        28.23 o                         
   7   5   2      51560.10      48749.67       541.03 o                         
   8   5   2       3170.48       3055.59       126.68 o                         
   9   5   2      28220.06      27942.90       483.54 o                         
  10   5   2        780.26        820.27       104.03 o                         
  11   5   2        289.16        206.91        82.57 o                         
  12   5   2       5164.77       5388.92       174.99 o                         
  13   5   2      12880.25      14423.70       335.54 o                         
  14   5   2         81.48        346.73        91.33 o                         
  15   5   2      12496.91      13812.51       295.81 o                         
  16   5   2        414.58        507.16        83.10 o                         
  17   5   2         21.02        136.11        66.83 o                         
   0   6   2      27667.65      26553.99       490.77 o                         
   1   6   2       6123.70       6143.56       118.81 o                         
   2   6   2       1984.61       1974.06        75.07 o                         
   3   6   2       9392.69       9527.64       148.01 o                         
   4   6   2       8363.32       8727.67       144.64 o                         
   5   6   2         28.73         63.57        30.15 o                         
   6   6   2      32853.10      32578.96       380.35 o                         
   7   6   2       4218.90       4506.77       134.05 o                         
   8   6   2        340.60        411.00        51.70 o                         
   9   6   2       3370.20       3291.49       157.89 o                         
  10   6   2       7588.37       7402.53       361.81 o                         
  11   6   2       3958.42       4239.90       199.28 o                         
  12   6   2         21.03          8.81        84.79 o                         
  13   6   2       4949.93       5099.87       213.09 o                         
  14   6   2       1427.94       1431.56       176.94 o                         
  15   6   2         33.75        106.36        94.48 o                         
  16   6   2       3129.33       3575.78       286.28 o                         
  17   6   2          7.91         72.08        63.62 o                         
   1   7   2      89753.17      90496.07       938.09 o                         
   2   7   2       9353.57       9526.67       150.38 o                         
   3   7   2        985.36        831.81        54.14 o                         
   4   7   2      45893.56      44844.80       461.98 o                         
   5   7   2      65986.52      65263.86       860.40 o                         
   6   7   2      64560.13      64254.80       618.12 o                         
   7   7   2      61159.11      60143.62       615.49 o                         
   8   7   2         29.62         34.51        35.79 o                         
   9   7   2      46381.32      44815.88       601.20 o                         
  10   7   2      20932.53      20476.11       628.97 o                         
  11   7   2       1238.64       1215.73        95.56 o                         
  12   7   2      11169.09      12263.88       332.02 o                         
  13   7   2      19968.04      22035.28       593.57 o                         
  14   7   2       1511.98       1752.21       127.56 o                         
  15   7   2      19940.46      22878.56       457.55 o                         
  16   7   2        135.93         15.27        75.11 o                         
  17   7   2        690.98        639.61       115.20 o                         
   0   8   2      37214.18      37276.30       686.90 o                         
   1   8   2       3617.45       3891.96       112.94 o                         
   2   8   2         89.36        154.94        36.11 o                         
   3   8   2        322.56        321.77        43.41 o                         
   4   8   2      15191.10      15497.89       281.98 o                         
   5   8   2       4173.75       4582.09       191.74 o                         
   6   8   2      12679.83      12110.42       292.71 o                         
   7   8   2       1206.63       1313.10        91.77 o                         
   8   8   2         76.27        111.35        48.62 o                         
   9   8   2       2223.99       2053.07       139.08 o                         
  10   8   2      28939.42      27655.39       626.26 o                         
  11   8   2        833.44        675.10        69.75 o                         
  12   8   2         40.92         -4.39        69.32 o                         
  13   8   2        966.49       1279.36       154.90 o                         
  14   8   2       1278.48       1585.30       130.80 o                         
  15   8   2        645.50        910.66       122.65 o                         
  16   8   2       1164.69       1108.08        99.91 o                         
   1   9   2     112675.55     113191.43       957.72 o                         
   2   9   2      22446.10      23028.38       364.34 o                         
   3   9   2         63.14         20.32        40.91 o                         
   4   9   2        700.88        736.21        97.31 o                         
   5   9   2      48902.09      48855.24       999.22 o                         
   6   9   2        141.30        268.46        53.67 o                         
   7   9   2      36531.27      35186.36       590.52 o                         
   8   9   2       6058.15       5752.01       230.83 o                         
   9   9   2      43356.87      44133.79       728.55 o                         
  10   9   2      21747.39      21971.05       505.44 o                         
  11   9   2       1556.83       1865.74       178.26 o                         
  12   9   2         68.98         74.02        77.04 o                         
  13   9   2      15696.91      17051.41       374.98 o                         
  14   9   2       2474.05       2804.34       143.87 o                         
  15   9   2      16928.71      18430.33       466.86 o                         
  16   9   2          9.52         30.26        54.35 o                         
   0  10   2      60027.12      61200.70       759.57 o                         
   1  10   2       1290.29       1177.80        75.73 o                         
   2  10   2        159.91        134.62        43.59 o                         
   3  10   2       4223.80       4567.76       170.05 o                         
   4  10   2       6503.51       6524.71       301.04 o                         
   5  10   2      11013.89      10311.77       433.41 o                         
   6  10   2      25560.25      24453.81       637.69 o                         
   7  10   2         95.57         83.88        59.60 o                         
   8  10   2       2502.63       2260.98       188.32 o                         
   9  10   2         10.58        132.57        69.52 o                         
  10  10   2        894.31       1029.37       100.70 o                         
  11  10   2         63.21        216.04        63.65 o                         
  12  10   2       1149.72       1113.78        85.19 o                         
  13  10   2         24.51         65.69        75.86 o                         
  14  10   2       1235.74       1500.92       122.32 o                         
  15  10   2        971.95        952.54        88.67 o                         
   1  11   2      42989.95      41213.33       554.68 o                         
   2  11   2       9361.59       8733.25       270.11 o                         
   3  11   2          3.57         70.99        55.88 o                         
   4  11   2      23184.14      23415.01       685.62 o                         
   5  11   2      26410.31      26418.69       756.14 o                         
   6  11   2       5823.61       6038.67       281.92 o                         
   7  11   2      49390.69      50739.73      1146.21 o                         
   8  11   2       9466.24       9214.11       286.54 o                         
   9  11   2       4244.54       4036.55       198.55 o                         
  10  11   2       4855.37       4458.12       259.66 o                         
  11  11   2       2305.46       2086.87       135.42 o                         
  12  11   2       3340.48       3567.26       148.53 o                         
  13  11   2      17523.57      17708.97       372.90 o                         
  14  11   2       3871.13       4056.89       173.69 o                         
  15  11   2       8400.49       9192.40       256.89 o                         
   0  12   2         38.30         40.47        60.49 o                         
   1  12   2       4716.80       4925.49       186.39 o                         
   2  12   2       6835.37       6390.58       244.32 o                         
   3  12   2          3.40         36.18        57.59 o                         
   4  12   2      25461.62      26368.01       796.07 o                         
   5  12   2       3547.43       3462.90       285.00 o                         
   6  12   2        255.68        104.97        91.30 o                         
   7  12   2       1950.30       1786.43       113.83 o                         
   8  12   2         81.97        109.29        69.19 o                         
   9  12   2       2804.15       2623.41       251.66 o                         
  10  12   2        809.97        759.61       122.68 o                         
  11  12   2        179.31        220.91        79.02 o                         
  12  12   2       1113.51        907.42        93.22 o                         
  13  12   2        165.36        241.28        88.18 o                         
  14  12   2       2460.83       2531.62       202.39 o                         
   1  13   2      33686.71      35031.75       560.43 o                         
   2  13   2        537.36        649.81        96.45 o                         
   3  13   2        149.11         79.14        62.79 o                         
   4  13   2       7629.10       7408.16       414.96 o                         
   5  13   2       8118.29       7755.49       437.92 o                         
   6  13   2       5696.37       5226.18       187.12 o                         
   7  13   2      19737.44      19013.27       394.31 o                         
   8  13   2       6810.92       6957.54       418.86 o                         
   9  13   2        330.17        439.68       125.99 o                         
  10  13   2      24658.21      24077.58       750.25 o                         
  11  13   2        518.63        584.46        92.28 o                         
  12  13   2        658.56        795.36        80.45 o                         
  13  13   2      11132.28      10716.63       255.60 o                         
  14  13   2       1644.10       1459.45       112.58 o                         
   0  14   2      17446.37      17602.36       626.88 o                         
   1  14   2        606.18        632.91        76.09 o                         
   2  14   2        846.91        782.38        94.86 o                         
   3  14   2       4455.85       4803.76       275.19 o                         
   4  14   2         34.36         76.08        59.39 o                         
   5  14   2       1045.35       1021.91        91.17 o                         
   6  14   2       7560.32       7389.23       222.25 o                         
   7  14   2        552.06        332.63        97.41 o                         
   8  14   2        345.16        189.00        96.15 o                         
   9  14   2        111.20        133.79        88.43 o                         
  10  14   2       2297.59       1973.88       164.76 o                         
  11  14   2        644.98        648.92        76.91 o                         
  12  14   2         15.47         48.50        50.59 o                         
  13  14   2        169.06        218.84        48.47 o                         
   1  15   2       3180.00       3152.58       161.91 o                         
   2  15   2       2835.94       2946.46       136.72 o                         
   3  15   2        385.44        501.12        76.09 o                         
   4  15   2       2875.21       3153.88       128.33 o                         
   5  15   2       3041.22       2916.40       164.15 o                         
   6  15   2        297.37        200.91        73.86 o                         
   7  15   2       7178.47       7132.20       278.65 o                         
   8  15   2      15876.90      15930.42       473.84 o                         
   9  15   2       2074.81       1954.34       165.10 o                         
  10  15   2        538.35        497.76        94.11 o                         
  11  15   2       5055.50       4627.33       157.44 o                         
  12  15   2        684.60        650.11        66.70 o                         
  13  15   2       4546.42       4140.24       254.47 o                         
   0  16   2          4.27        124.22        91.57 o                         
   1  16   2       1659.76       1672.93       128.24 o                         
   2  16   2      25542.53      26890.30       656.85 o                         
   3  16   2       1164.09       1315.96       116.02 o                         
   4  16   2      14097.33      14535.92       322.31 o                         
   5  16   2       1385.82       1491.62       122.50 o                         
   6  16   2         15.24        -64.87        68.19 o                         
   7  16   2        249.54        101.09        66.93 o                         
   8  16   2        385.70        397.73        81.76 o                         
   9  16   2       3522.53       3452.91       197.61 o                         
  10  16   2         12.00        121.88        59.41 o                         
  11  16   2        100.96         57.84        49.90 o                         
  12  16   2       5963.16       5453.27       180.20 o                         
   1  17   2       2231.63       2408.73       201.89 o                         
   2  17   2        672.64        607.02       115.62 o                         
   3  17   2        150.24        178.73        63.19 o                         
   4  17   2       3232.45       2954.61       142.40 o                         
   5  17   2       1132.99        947.19        96.45 o                         
   6  17   2       9183.58       8930.93       289.45 o                         
   7  17   2       2849.19       2671.47       156.29 o                         
   8  17   2       2706.76       2855.48       178.78 o                         
   9  17   2         89.14        169.65        59.45 o                         
  10  17   2       4376.61       4368.74       159.63 o                         
  11  17   2       1411.61       1380.09        93.49 o                         
   0  18   2      35610.42      37620.86      1447.71 o                         
   1  18   2         33.29        107.67        73.02 o                         
   2  18   2       4108.67       4584.02       192.24 o                         
   3  18   2        233.93        237.46        61.99 o                         
   4  18   2       7343.82       7204.87       231.99 o                         
   5  18   2         65.16          3.90        62.38 o                         
   6  18   2       2943.92       3120.56       142.95 o                         
   7  18   2        237.87        122.34        60.65 o                         
   8  18   2        352.18        371.55        64.21 o                         
   9  18   2        641.04        559.45        66.78 o                         
  10  18   2       6320.19       5844.49       185.25 o                         
   1  19   2         49.71        163.83        61.00 o                         
   2  19   2       5952.47       6378.81       196.80 o                         
   3  19   2       1038.67       1091.04        96.29 o                         
   4  19   2        383.16        261.17        64.75 o                         
   5  19   2          4.27         -9.35        53.62 o                         
   6  19   2        117.06         83.08        48.76 o                         
   7  19   2       6654.09       6399.70       220.61 o                         
   8  19   2      13739.80      13468.84       405.76 o                         
   9  19   2       1212.33       1107.93       103.94 o                         
   0  20   2       2091.17       2254.30       137.27 o                         
   1  20   2          7.93         61.90        46.62 o                         
   2  20   2       7821.03       7780.15       218.89 o                         
   3  20   2       3518.64       3520.68       158.43 o                         
   4  20   2       2885.61       2947.36       167.69 o                         
   5  20   2         37.93        -16.31        80.81 o                         
   6  20   2       2292.21       2061.50       179.93 o                         
   7  20   2        299.94        318.69        68.30 o                         
   1  21   2       3672.79       3703.83       120.81 o                         
   2  21   2        952.31        882.13        64.36 o                         
   3  21   2          8.10         23.18        51.38 o                         
   4  21   2        512.84        503.74        86.09 o                         
   5  21   2       1474.10       1549.15       161.62 o                         
   1   1   3       1584.46       1587.21        74.92 o                         
   2   1   3       1822.13       1933.90        71.31 o                         
   3   1   3       6747.67       6798.94       209.16 o                         
   4   1   3     116473.06     116083.62      1217.07 o                         
   5   1   3       4146.27       3810.44        80.58 o                         
   6   1   3      38019.54      41158.48       393.94 o                         
   7   1   3       3447.13       3859.05       123.92 o                         
   8   1   3      10080.30      10049.06       250.50 o                         
   9   1   3       6421.59       6627.98       250.01 o                         
  10   1   3      86297.48      84577.43      1469.72 o                         
  11   1   3       1713.43       1733.91       329.26 o                         
  12   1   3      14060.80      13972.52       288.11 o                         
  13   1   3       1967.08       1786.27       113.01 o                         
  14   1   3      11180.90      11746.71       301.07 o                         
  15   1   3        525.54        698.67        80.67 o                         
  16   1   3      15300.96      17819.93       328.77 o                         
  17   1   3        172.87         45.80       142.20 o                         
   0   2   3       2981.49       3101.74       228.68 o                         
   1   2   3       8259.72       9097.34       221.48 o                         
   2   2   3      30447.57      30708.82       462.91 o                         
   3   2   3       1285.37       1315.62        49.83 o                         
   4   2   3      76671.90      76576.09       528.61 o                         
   5   2   3      38233.77      39353.36       282.71 o                         
   6   2   3       3719.43       3677.74        98.80 o                         
   7   2   3       1793.43       1551.13        82.81 o                         
   8   2   3       2663.30       2976.82       135.86 o                         
   9   2   3        674.49        610.49        73.95 o                         
  10   2   3      17374.95      17308.03       445.87 o                         
  11   2   3        761.77        786.04       131.93 o                         
  12   2   3      16903.00      16150.92       311.01 o                         
  13   2   3        614.69        722.11        78.57 o                         
  14   2   3       7638.46       8540.31       255.12 o                         
  15   2   3       3699.66       3720.66       162.04 o                         
  16   2   3        400.82        469.66        78.50 o                         
  17   2   3         22.61        -93.66       151.14 o                         
   1   3   3       7565.10       7864.84       197.41 o                         
   2   3   3      46463.46      46162.53       657.10 o                         
   3   3   3       4152.25       4090.79       108.32 o                         
   4   3   3     103948.66     102829.78      1145.30 o                         
   5   3   3        974.82        898.78        43.23 o                         
   6   3   3       8610.77       8734.67       149.58 o                         
   7   3   3       3192.47       3332.78       108.42 o                         
   8   3   3      42403.19      39553.12       561.41 o                         
   9   3   3        495.76        483.85        66.89 o                         
  10   3   3      48586.73      46370.07       795.42 o                         
  11   3   3          7.49         67.09        69.47 o                         
  12   3   3       4143.61       4692.74       178.31 o                         
  13   3   3       1158.32       1538.24       120.99 o                         
  14   3   3       6814.49       7009.73       228.14 o                         
  15   3   3        184.59        177.02        63.67 o                         
  16   3   3       4866.29       4776.50       180.67 o                         
  17   3   3        190.07        217.52        71.94 o                         
   0   4   3        477.13        656.80       142.71 o                         
   1   4   3     253155.45     255838.81      1810.30 o                         
   2   4   3      16460.27      16195.88       217.62 o                         
   3   4   3      26164.96      25664.28       295.86 o                         
   4   4   3      17690.62      17862.23       192.94 o                         
   5   4   3      21451.02      22331.10       250.18 o                         
   6   4   3          6.24         48.91        27.14 o                         
   7   4   3       1790.05       2046.20        79.33 o                         
   8   4   3       1436.41       1508.78        90.03 o                         
   9   4   3       6198.05       6320.15       211.59 o                         
  10   4   3       1186.95       1274.22       123.66 o                         
  11   4   3       8032.20       8043.43       391.85 o                         
  12   4   3          4.43        114.31        70.44 o                         
  13   4   3       1437.19       1272.84       122.60 o                         
  14   4   3       2509.87       2946.30       149.83 o                         
  15   4   3         41.98        123.92        98.10 o                         
  16   4   3       1088.55       1010.76       101.03 o                         
  17   4   3        373.33        449.51        83.65 o                         
   1   5   3       7105.27       7809.58       166.16 o                         
   2   5   3     121352.01     121642.23       920.62 o                         
   3   5   3      11165.45      11367.20       152.40 o                         
   4   5   3      44277.01      43253.43       430.21 o                         
   5   5   3      24022.35      24827.61       309.33 o                         
   6   5   3       3369.10       2764.28        97.10 o                         
   7   5   3      11316.62      11299.83       212.06 o                         
   8   5   3     106807.55     103733.84      1003.88 o                         
   9   5   3        877.51        798.81       123.37 o                         
  10   5   3          8.07         99.69        80.93 o                         
  11   5   3         13.13         -1.72        76.85 o                         
  12   5   3       9638.97      10644.56       393.04 o                         
  13   5   3       5379.32       5646.93       223.06 o                         
  14   5   3      22824.99      24250.75       522.71 o                         
  15   5   3        951.59        839.81       142.02 o                         
  16   5   3         36.46        215.49       110.90 o                         
  17   5   3         26.28        188.87        70.23 o                         
   0   6   3      22151.13      23064.03       456.01 o                         
   1   6   3      28814.78      31200.51       335.37 o                         
   2   6   3      14009.52      14136.45       260.54 o                         
   3   6   3      47416.45      47646.01       582.25 o                         
   4   6   3      23807.04      23201.80       309.75 o                         
   5   6   3      29697.27      30684.03       461.98 o                         
   6   6   3       9035.30       9168.32       198.08 o                         
   7   6   3       1287.72       1263.61        74.10 o                         
   8   6   3         46.88        123.46        36.53 o                         
   9   6   3      15318.08      14356.45       406.77 o                         
  10   6   3      11239.31      10832.76       447.09 o                         
  11   6   3      12658.01      12635.80       473.36 o                         
  12   6   3       3668.00       3541.99       192.56 o                         
  13   6   3        944.75        935.41        97.97 o                         
  14   6   3       6089.45       6623.77       229.63 o                         
  15   6   3       1125.49       1429.07       128.01 o                         
  16   6   3        996.91       1148.47       124.84 o                         
  17   6   3       3532.61       3674.79       355.05 o                         
   1   7   3         23.59         32.58        32.36 o                         
   2   7   3         64.51         93.41        40.25 o                         
   3   7   3        881.90       1008.96        58.68 o                         
   4   7   3       3481.67       3983.44       124.60 o                         
   5   7   3        951.23       1190.11        80.93 o                         
   6   7   3       8683.91       8124.88       221.77 o                         
   7   7   3        115.59        174.06        38.85 o                         
   8   7   3      13897.08      14395.18       304.92 o                         
   9   7   3       1507.86       1410.92       135.09 o                         
  10   7   3         16.15         97.29        72.19 o                         
  11   7   3      11346.87      11448.10       348.28 o                         
  12   7   3       1327.70       1325.86       124.46 o                         
  13   7   3         16.74         97.85        75.31 o                         
  14   7   3       1207.01       1519.81       165.81 o                         
  15   7   3        729.64        858.49       135.83 o                         
  16   7   3        128.27        134.83        77.66 o                         
  17   7   3        158.37        165.06        80.81 o                         
   0   8   3       4274.63       4393.75       171.27 o                         
   1   8   3        133.52        176.19        36.89 o                         
   2   8   3      19142.92      19644.00       313.70 o                         
   3   8   3      49405.29      49679.48       655.52 o                         
   4   8   3      73519.50      77477.16      1714.80 o                         
   5   8   3       1143.96        944.40        93.35 o                         
   6   8   3       1003.48        901.47        90.58 o                         
   7   8   3       1567.67       1581.49        98.99 o                         
   8   8   3        102.72        123.87        48.01 o                         
   9   8   3      22045.98      21784.46       470.15 o                         
  10   8   3       3750.57       3926.14       168.94 o                         
  11   8   3      13597.62      14217.75       331.86 o                         
  12   8   3        574.48        748.12        89.42 o                         
  13   8   3          5.55        -19.13        95.19 o                         
  14   8   3       5625.52       6288.23       266.18 o                         
  15   8   3        617.62        985.40       131.03 o                         
  16   8   3        695.89        518.28        86.09 o                         
   1   9   3       2843.75       3219.66       112.19 o                         
   2   9   3      22324.63      21781.65       318.37 o                         
   3   9   3       2636.43       2794.29       128.25 o                         
   4   9   3       1475.83       1120.33       115.60 o                         
   5   9   3          5.99         54.82        68.62 o                         
   6   9   3        872.29        938.07       142.11 o                         
   7   9   3       6213.27       6019.05       225.69 o                         
   8   9   3      48178.61      47836.63       868.59 o                         
   9   9   3        782.26        725.77       119.39 o                         
  10   9   3        986.23       1141.54       103.54 o                         
  11   9   3       1699.73       1856.61       166.51 o                         
  12   9   3         13.05        -37.13        74.37 o                         
  13   9   3       4049.03       4612.68       195.18 o                         
  14   9   3       6549.52       6990.37       219.28 o                         
  15   9   3         88.49        219.09        59.56 o                         
  16   9   3       1384.10       1241.38       153.02 o                         
   0  10   3      39689.58      40176.96       768.27 o                         
   1  10   3       2306.60       2217.54       102.14 o                         
   2  10   3       2875.48       3075.67       136.06 o                         
   3  10   3      17478.19      16139.67       333.72 o                         
   4  10   3       5594.36       5620.24       255.32 o                         
   5  10   3       7879.67       7264.66       365.27 o                         
   6  10   3      19259.59      18333.32       611.17 o                         
   7  10   3         13.50         35.88        64.00 o                         
   8  10   3         11.14          7.74        85.10 o                         
   9  10   3       5807.40       5611.04       172.58 o                         
  10  10   3       6082.83       6337.73       208.78 o                         
  11  10   3       8609.86       8890.75       235.25 o                         
  12  10   3       6972.35       6955.60       204.64 o                         
  13  10   3        345.59        322.58        77.11 o                         
  14  10   3          1.15        -59.38        82.39 o                         
  15  10   3        271.29        412.17        65.46 o                         
   1  11   3        727.27        605.63        62.68 o                         
   2  11   3       7972.40       7742.71       235.00 o                         
   3  11   3        534.81        482.89        70.31 o                         
   4  11   3       1207.12       1525.64       179.74 o                         
   5  11   3          5.01         66.25        82.65 o                         
   6  11   3      13047.86      12462.43       412.61 o                         
   7  11   3       4661.79       4482.79       257.69 o                         
   8  11   3       7069.87       6558.90       249.33 o                         
   9  11   3        857.30        853.79        98.28 o                         
  10  11   3       2093.58       1950.33       151.81 o                         
  11  11   3      13634.58      13906.77       325.00 o                         
  12  11   3      15489.25      15368.20       301.27 o                         
  13  11   3       1516.45       1642.14       209.89 o                         
  14  11   3        637.09        630.63       126.37 o                         
  15  11   3         32.04         31.22        65.04 o                         
   0  12   3       2006.55       2248.57       167.34 o                         
   1  12   3      13573.79      14573.14       295.57 o                         
   2  12   3      26925.54      26318.25       520.98 o                         
   3  12   3       7012.19       7380.49       467.08 o                         
   4  12   3      20806.04      20750.85       992.94 o                         
   5  12   3      26234.17      25804.79       785.80 o                         
   6  12   3       4587.77       4553.63       257.19 o                         
   7  12   3       1208.88       1046.47        99.01 o                         
   8  12   3       4339.55       3936.98       179.63 o                         
   9  12   3      12913.06      13185.31       432.39 o                         
  10  12   3      11981.08      12174.63       412.90 o                         
  11  12   3       1329.17       1433.62       128.51 o                         
  12  12   3       3132.60       2828.06       142.62 o                         
  13  12   3       1273.47       1200.13       113.11 o                         
  14  12   3       3466.33       3637.43       192.58 o                         
   1  13   3       3285.09       3463.93       169.28 o                         
   2  13   3        944.85        991.08       102.02 o                         
   3  13   3       1906.70       1789.01       209.59 o                         
   4  13   3       1063.40        957.05       161.03 o                         
   5  13   3         11.04         34.08        91.30 o                         
   6  13   3      10932.75      10224.63       259.65 o                         
   7  13   3        755.98        679.00        96.77 o                         
   8  13   3       5599.48       5407.42       289.31 o                         
   9  13   3       2644.77       2472.55       169.85 o                         
  10  13   3       8303.04       8593.04       335.49 o                         
  11  13   3       4357.08       4493.27       201.31 o                         
  12  13   3      16300.30      16050.06       317.70 o                         
  13  13   3        661.54        623.61       102.15 o                         
  14  13   3       7009.31       6512.13       258.77 o                         
   0  14   3       6384.33       6152.20       368.32 o                         
   1  14   3       8915.30       8817.42       280.29 o                         
   2  14   3       5625.94       5985.61       236.46 o                         
   3  14   3       1926.08       2209.45       195.14 o                         
   4  14   3       4170.73       4394.47       158.75 o                         
   5  14   3       6196.94       6149.75       187.24 o                         
   6  14   3       2578.78       2408.25       132.66 o                         
   7  14   3        670.52        559.68       101.26 o                         
   8  14   3        735.19        678.30       165.55 o                         
   9  14   3         10.92         26.39        80.08 o                         
  10  14   3       3553.77       3507.93       207.15 o                         
  11  14   3       4010.24       3593.93       149.16 o                         
  12  14   3        732.36        667.18        79.59 o                         
  13  14   3          1.51        -16.97        45.08 o                         
   1  15   3        706.54        759.18        86.29 o                         
   2  15   3       5345.34       5535.52       194.55 o                         
   3  15   3       4262.11       4684.58       195.03 o                         
   4  15   3      43387.09      44209.66       542.02 o                         
   5  15   3       7089.83       6938.06       244.87 o                         
   6  15   3       1662.87       1515.25       119.47 o                         
   7  15   3        945.32       1042.05       118.94 o                         
   8  15   3       3317.77       3277.68       186.02 o                         
   9  15   3         67.73         27.37        64.78 o                         
  10  15   3      25820.64      25084.37       545.85 o                         
  11  15   3        209.96        237.12        52.61 o                         
  12  15   3       4332.50       4061.56       142.99 o                         
  13  15   3          1.00          8.60        73.93 o                         
   0  16   3        307.76        241.08       103.74 o                         
   1  16   3       2394.68       2399.98       198.96 o                         
   2  16   3        172.24        181.14        98.40 o                         
   3  16   3         91.14         98.86        73.82 o                         
   4  16   3       8698.32       8632.14       270.32 o                         
   5  16   3        801.15        654.23        96.03 o                         
   6  16   3         12.36        -50.02        71.92 o                         
   7  16   3        143.00         78.49        71.42 o                         
   8  16   3       2319.09       2613.56       160.83 o                         
   9  16   3       3913.17       3726.39       177.82 o                         
  10  16   3       3347.48       3306.68       153.39 o                         
  11  16   3          5.36        -49.58        49.58 o                         
  12  16   3        222.31        234.16        51.24 o                         
   1  17   3        261.65        381.16       187.41 o                         
   2  17   3      25739.30      26842.09       557.74 o                         
   3  17   3         19.57        -66.99        66.99 o                         
   4  17   3      50525.39      50992.33       799.13 o                         
   5  17   3        601.70        562.57        86.28 o                         
   6  17   3         72.60        185.77        72.00 o                         
   7  17   3         87.12        -27.65        63.45 o                         
   8  17   3      12109.55      12331.55       312.88 o                         
   9  17   3       1420.41       1505.90       106.45 o                         
  10  17   3      28047.38      27059.81       423.92 o                         
  11  17   3        224.31        210.54        63.44 o                         
   0  18   3      32853.54      34427.08      1366.90 o                         
   1  18   3       4963.80       5165.01       233.03 o                         
   2  18   3        518.12        577.88        85.08 o                         
   3  18   3        240.39        218.96        67.10 o                         
   4  18   3        187.91        248.37        78.97 o                         
   5  18   3       3331.91       3283.15       169.54 o                         
   6  18   3       9385.24       9383.22       241.80 o                         
   7  18   3          8.60         54.30        59.95 o                         
   8  18   3          5.07         26.74        52.39 o                         
   9  18   3        102.76        176.83        53.00 o                         
  10  18   3        806.83        817.11        82.98 o                         
   1  19   3         24.47        131.94        56.81 o                         
   2  19   3      16458.46      17171.61       322.84 o                         
   3  19   3        746.23        816.53       102.01 o                         
   4  19   3      14218.69      14181.57       339.04 o                         
   5  19   3        826.16        804.51        91.22 o                         
   6  19   3       1675.11       1670.17       105.05 o                         
   7  19   3        121.82        128.44        48.98 o                         
   8  19   3       7827.10       7716.17       212.19 o                         
   9  19   3          5.70         79.09        84.25 o                         
   0  20   3      32788.70      34594.42       553.48 o                         
   1  20   3         79.54        117.46        46.81 o                         
   2  20   3          4.02        -20.56        47.48 o                         
   3  20   3       1012.43        964.40       110.60 o                         
   4  20   3       1307.56       1197.76       136.25 o                         
   5  20   3       2904.25       2724.76       174.31 o                         
   6  20   3      10155.58       9442.56       303.33 o                         
   7  20   3         95.02        112.49        62.91 o                         
   1  21   3        443.43        445.16        52.17 o                         
   2  21   3         19.40         15.16        42.15 o                         
   3  21   3         49.48        129.61        47.24 o                         
   4  21   3        148.72        177.08        68.04 o                         
   5  21   3         93.85         98.00        82.53 o                         
   0   0   4       3334.17       3338.25       184.21 o                         
   1   0   4      21634.92      21535.37       512.67 o                         
   2   0   4     119860.21     119303.69      1475.86 o                         
   3   0   4      40100.66      41116.70       507.87 o                         
   4   0   4       6424.28       6437.40       176.72 o                         
   5   0   4       5571.82       5920.00       158.11 o                         
   6   0   4       3006.64       2668.68       123.40 o                         
   7   0   4       3804.00       4308.43       211.57 o                         
   8   0   4      92857.05      92915.96      1428.36 o                         
   9   0   4       3751.38       3833.95       230.35 o                         
  10   0   4      51599.40      50238.27      1485.54 o                         
  11   0   4        763.22        773.72       185.69 o                         
  12   0   4      14959.00      14761.95       455.24 o                         
  13   0   4         79.83         87.23       119.85 o                         
  14   0   4      41334.30      40677.07       864.40 o                         
  15   0   4        487.80        545.50       106.47 o                         
  16   0   4      16449.17      19647.97       484.39 o                         
  17   0   4       6148.45       6651.85       333.56 o                         
   1   1   4       7270.97       7445.75       217.76 o                         
   2   1   4      13974.37      14263.77       270.76 o                         
   3   1   4       1513.53       1615.74        53.46 o                         
   4   1   4      20156.50      20252.59       256.35 o                         
   5   1   4      13988.51      15066.79       183.17 o                         
   6   1   4     103703.52     107349.01       947.64 o                         
   7   1   4      13660.28      15336.68       297.31 o                         
   8   1   4       7362.03       7717.37       217.05 o                         
   9   1   4       9138.38       9498.63       305.61 o                         
  10   1   4       6275.30       6263.69       264.63 o                         
  11   1   4        294.82        128.65        86.75 o                         
  12   1   4       6736.46       6667.23       195.19 o                         
  13   1   4        878.31        801.07       106.47 o                         
  14   1   4        333.60        349.16        83.67 o                         
  15   1   4       2799.07       2768.62       134.42 o                         
  16   1   4        211.53        269.50        59.93 o                         
  17   1   4       1180.92        600.96        71.13 o                         
   0   2   4      62342.66      61188.93      1648.88 o                         
   1   2   4       1553.95       1532.60       106.94 o                         
   2   2   4      89130.76      91065.84       880.04 o                         
   3   2   4      15294.36      14836.72       162.01 o                         
   4   2   4      34053.81      34899.18       363.60 o                         
   5   2   4        808.72        974.74        50.16 o                         
   6   2   4      74069.46      76386.83       718.19 o                         
   7   2   4        111.44         55.36        46.90 o                         
   8   2   4      37617.59      34453.91       603.64 o                         
   9   2   4       1250.37       1388.81       121.45 o                         
  10   2   4        329.16        373.74        81.73 o                         
  11   2   4          3.96          0.00        77.23 o                         
  12   2   4      26764.88      27218.66       414.08 o                         
  13   2   4        311.26        189.14        66.75 o                         
  14   2   4      23675.74      25429.84       456.23 o                         
  15   2   4         78.59        146.72        63.98 o                         
  16   2   4      13529.26      14199.76       350.42 o                         
  17   2   4       1233.05       1350.93       119.75 o                         
   1   3   4      49787.01      52112.25       754.49 o                         
   2   3   4      55435.31      55714.06       567.20 o                         
   3   3   4      15506.58      15284.94       165.72 o                         
   4   3   4      69501.16      68423.49       650.38 o                         
   5   3   4      15758.14      15497.49       208.54 o                         
   6   3   4      16231.59      16658.20       239.69 o                         
   7   3   4       4693.63       6076.74       186.37 o                         
   8   3   4        412.21        464.65        77.97 o                         
   9   3   4      14121.79      14167.56       382.34 o                         
  10   3   4       7154.01       7045.19       279.56 o                         
  11   3   4      16258.97      16557.12       461.88 o                         
  12   3   4      38682.59      39332.70       526.85 o                         
  13   3   4       3440.84       3599.39       167.67 o                         
  14   3   4        252.52        353.97        88.60 o                         
  15   3   4       3069.23       3547.08       149.06 o                         
  16   3   4          4.09         64.80        82.34 o                         
  17   3   4        106.79        217.70        98.00 o                         
   0   4   4    1767122.50    1719121.00     18463.94 o                         
   1   4   4      68544.95      69876.48       641.41 o                         
   2   4   4      40580.86      41314.79       483.85 o                         
   3   4   4        985.01        956.78        44.07 o                         
   4   4   4      32730.41      33458.76       297.81 o                         
   5   4   4       2297.89       2078.26        76.24 o                         
   6   4   4     159913.42     158985.28      1316.22 o                         
   7   4   4       1650.00       1681.47        88.02 o                         
   8   4   4      24730.54      24651.76       433.57 o                         
   9   4   4        679.61        684.93        89.41 o                         
  10   4   4      17132.89      17394.83       452.85 o                         
  11   4   4       6957.99       6915.65       397.17 o                         
  12   4   4       7726.63       7953.86       239.76 o                         
  13   4   4       1258.49       1488.78       122.57 o                         
  14   4   4      12344.72      12960.52       366.39 o                         
  15   4   4       3002.00       3572.01       271.66 o                         
  16   4   4       3835.95       4579.55       227.96 o                         
  17   4   4        361.13        493.64       174.52 o                         
   1   5   4       2471.43       2425.75        96.79 o                         
   2   5   4      20904.33      21526.98       288.19 o                         
   3   5   4          1.00         50.07        23.71 o                         
   4   5   4      11951.48      11883.84       185.64 o                         
   5   5   4       5228.59       5305.89       152.63 o                         
   6   5   4       1938.33       2071.60       105.42 o                         
   7   5   4       3223.07       3518.73       130.68 o                         
   8   5   4      16600.33      16423.30       415.22 o                         
   9   5   4       2935.33       2697.64       211.53 o                         
  10   5   4       5960.43       5486.38       319.58 o                         
  11   5   4       4137.90       4374.02       227.57 o                         
  12   5   4        930.83        904.94        83.43 o                         
  13   5   4        371.86        557.75       105.14 o                         
  14   5   4       1692.45       1708.53       125.44 o                         
  15   5   4        649.30        857.48       141.15 o                         
  16   5   4        183.45        335.05       112.31 o                         
  17   5   4        174.01        271.10        65.35 o                         
   0   6   4      40652.69      41253.43       691.75 o                         
   1   6   4      13906.85      14347.18       354.78 o                         
   2   6   4       1108.83       1279.71       102.39 o                         
   3   6   4       1964.73       1787.53        90.61 o                         
   4   6   4       4533.08       5508.07       162.10 o                         
   5   6   4      33376.98      34248.30       471.96 o                         
   6   6   4      68500.05      67171.88       857.18 o                         
   7   6   4        475.97        493.49        56.51 o                         
   8   6   4        230.02        151.85        64.52 o                         
   9   6   4        890.42        717.58       101.83 o                         
  10   6   4         89.98         21.37        68.79 o                         
  11   6   4       5230.63       5200.18       178.73 o                         
  12   6   4      10245.59      10315.21       279.38 o                         
  13   6   4       1228.66       1070.15       107.41 o                         
  14   6   4       9395.05      10575.78       290.72 o                         
  15   6   4       1745.09       1497.57       163.09 o                         
  16   6   4        756.14        633.79        96.15 o                         
  17   6   4       3069.22       2126.86       192.57 o                         
   1   7   4       2132.83       1933.74       111.81 o                         
   2   7   4      12842.66      12521.68       316.54 o                         
   3   7   4      23047.48      25069.71       570.76 o                         
   4   7   4      39126.45      40838.14       545.94 o                         
   5   7   4         90.33         98.44        40.20 o                         
   6   7   4      31040.79      31484.80       485.26 o                         
   7   7   4      10586.69       9405.78       231.70 o                         
   8   7   4       4127.47       4147.28       186.69 o                         
   9   7   4        149.45        221.84        73.64 o                         
  10   7   4      15994.25      15563.62       560.01 o                         
  11   7   4       3437.99       3494.82       139.40 o                         
  12   7   4      10847.65      12017.81       485.00 o                         
  13   7   4       5082.98       5563.33       216.50 o                         
  14   7   4        471.03        653.83       108.64 o                         
  15   7   4         46.60         12.14        92.12 o                         
  16   7   4        905.14       1130.04       115.02 o                         
   0   8   4       2212.50       2405.93       160.67 o                         
   1   8   4       1547.25       1756.95        99.75 o                         
   2   8   4       7387.91       8422.79       232.16 o                         
   3   8   4       3459.80       3944.11       165.06 o                         
   4   8   4       4890.79       4923.25       274.20 o                         
   5   8   4       5959.29       6772.69       348.55 o                         
   6   8   4      15571.98      15220.78       326.94 o                         
   7   8   4          0.48         22.61        38.12 o                         
   8   8   4       1491.19       1584.41       123.36 o                         
   9   8   4       1655.81       1676.07       150.25 o                         
  10   8   4       7161.36       7574.39       217.74 o                         
  11   8   4         61.83        144.90        72.67 o                         
  12   8   4       6044.85       6642.08       298.84 o                         
  13   8   4        459.81        481.44       110.98 o                         
  14   8   4       1626.35       1782.12       150.40 o                         
  15   8   4         93.77        242.33       108.45 o                         
  16   8   4       4496.63       4182.14       245.87 o                         
   1   9   4       4948.10       4597.87       137.61 o                         
   2   9   4       1751.59       1934.90       104.81 o                         
   3   9   4       3023.03       3122.02       156.59 o                         
   4   9   4       6316.21       6313.08       258.93 o                         
   5   9   4        691.02        705.14       118.48 o                         
   6   9   4       1777.47       1775.47       186.47 o                         
   7   9   4      15102.54      14121.29       431.28 o                         
   8   9   4      20265.70      19496.38       534.52 o                         
   9   9   4       1005.71       1009.68       138.51 o                         
  10   9   4        647.51        715.25        75.13 o                         
  11   9   4       4317.58       4271.06       255.93 o                         
  12   9   4        786.35        851.73        97.49 o                         
  13   9   4       6020.84       6353.39       278.79 o                         
  14   9   4       3558.14       3590.53       155.78 o                         
  15   9   4        323.61        360.75        59.11 o                         
  16   9   4         11.26         -5.16        85.97 o                         
   0  10   4     130091.01     128103.35      1539.88 o                         
   1  10   4      12347.25      12549.77       250.36 o                         
   2  10   4        361.80        369.72        50.62 o                         
   3  10   4       5083.72       4772.21       204.21 o                         
   4  10   4        262.10        337.47        82.95 o                         
   5  10   4        268.60        230.93        90.08 o                         
   6  10   4      25688.20      26482.18       760.31 o                         
   7  10   4        364.07        292.81        85.78 o                         
   8  10   4       2378.49       2299.05       189.12 o                         
   9  10   4        825.78        828.02        75.27 o                         
  10  10   4       3139.32       2884.80       134.70 o                         
  11  10   4       1451.74       1595.98       124.17 o                         
  12  10   4        460.28        403.53        80.04 o                         
  13  10   4       2605.90       2807.93       232.63 o                         
  14  10   4        957.80        910.48       123.82 o                         
  15  10   4        837.63        810.76       110.64 o                         
   1  11   4       2649.85       2714.09       123.92 o                         
   2  11   4      14189.30      13506.23       307.85 o                         
   3  11   4         35.59         83.59        88.19 o                         
   4  11   4      32832.87      33316.32       702.68 o                         
   5  11   4       6442.49       6449.92       364.11 o                         
   6  11   4       5960.83       6266.93       389.44 o                         
   7  11   4        474.95        455.04       101.62 o                         
   8  11   4       4416.94       4061.20       160.45 o                         
   9  11   4       2168.75       1800.67       105.50 o                         
  10  11   4        200.64         42.94        78.78 o                         
  11  11   4         10.48        -60.12        64.55 o                         
  12  11   4       4229.98       4180.04       156.31 o                         
  13  11   4        292.09        174.77        74.90 o                         
  14  11   4       3989.70       3373.79       325.33 o                         
  15  11   4       2389.75       2640.52       154.35 o                         
   0  12   4      15527.11      15105.01       474.64 o                         
   1  12   4       6013.26       5995.45       188.01 o                         
   2  12   4       1150.66       1012.17        95.15 o                         
   3  12   4       4247.71       4498.06       248.24 o                         
   4  12   4       4625.34       4246.22       300.86 o                         
   5  12   4       2401.07       2359.60       235.86 o                         
   6  12   4       6348.52       5909.06       299.05 o                         
   7  12   4        114.22         29.70        56.14 o                         
   8  12   4       6792.55       6401.14       201.34 o                         
   9  12   4       1080.91        965.36       125.09 o                         
  10  12   4      14501.71      14159.22       360.45 o                         
  11  12   4       3192.19       3161.58       150.30 o                         
  12  12   4        129.46        141.71        59.89 o                         
  13  12   4          2.85        -16.71        69.72 o                         
  14  12   4      12992.96      12826.55       370.52 o                         
   1  13   4         25.30         88.18        53.62 o                         
   2  13   4        760.43        610.11        95.98 o                         
   3  13   4       3912.93       4029.38       246.87 o                         
   4  13   4       8467.89       8732.47       366.82 o                         
   5  13   4       8845.19       8822.71       318.49 o                         
   6  13   4       5833.66       5904.90       217.55 o                         
   7  13   4        131.03         93.51        59.86 o                         
   8  13   4       8811.35       8488.79       306.45 o                         
   9  13   4       2036.93       1877.54       151.88 o                         
  10  13   4       3743.99       3713.53       196.78 o                         
  11  13   4      10554.21       9938.92       296.33 o                         
  12  13   4       1324.59       1340.18       104.50 o                         
  13  13   4       1270.68       1121.86        98.73 o                         
  14  13   4       2514.80       2603.49       147.01 o                         
   0  14   4       9015.35       9524.22       367.43 o                         
   1  14   4       2889.52       2714.45       178.60 o                         
   2  14   4      27087.81      27454.37       600.02 o                         
   3  14   4       3461.71       3348.82       149.79 o                         
   4  14   4        138.19        188.49        55.82 o                         
   5  14   4         22.81         59.81        50.64 o                         
   6  14   4       3583.00       3437.80       144.95 o                         
   7  14   4        194.75         66.29        89.95 o                         
   8  14   4      18237.72      18303.07       448.48 o                         
   9  14   4        191.99         96.32        69.49 o                         
  10  14   4       6131.22       5951.86       235.95 o                         
  11  14   4        837.62        876.67        98.29 o                         
  12  14   4       2424.64       2273.09       121.53 o                         
  13  14   4        564.87        588.40        77.90 o                         
   1  15   4         18.47         37.58        69.69 o                         
   2  15   4       4680.85       4513.05       209.40 o                         
   3  15   4       1718.16       1774.33       123.54 o                         
   4  15   4       1411.85       1589.02       103.40 o                         
   5  15   4        366.67        460.65        80.08 o                         
   6  15   4       5022.77       4858.05       227.04 o                         
   7  15   4          2.12         -7.03        85.01 o                         
   8  15   4       3950.07       3999.48       199.87 o                         
   9  15   4       1261.05       1224.87       113.65 o                         
  10  15   4       2264.22       2086.88       193.08 o                         
  11  15   4       1266.79       1354.99        88.94 o                         
  12  15   4       1238.40       1060.50        77.51 o                         
  13  15   4         51.95        104.88        75.65 o                         
   0  16   4      24947.96      25092.48      1084.92 o                         
   1  16   4       5787.24       6797.59       389.04 o                         
   2  16   4      40545.62      41030.04       701.99 o                         
   3  16   4       9828.57       9558.46       323.46 o                         
   4  16   4      24995.59      25243.28       538.75 o                         
   5  16   4       3832.95       3814.70       182.55 o                         
   6  16   4      22684.26      22288.58       484.99 o                         
   7  16   4         28.65         13.17        58.72 o                         
   8  16   4      22471.32      22579.55       463.65 o                         
   9  16   4       1767.85       1661.97       124.15 o                         
  10  16   4        261.99        257.30        63.63 o                         
  11  16   4        280.58        224.87        48.02 o                         
  12  16   4      16798.80      16110.49       534.72 o                         
   1  17   4       1012.82       1069.33       175.53 o                         
   2  17   4       1353.08       1519.27       121.42 o                         
   3  17   4        277.38        226.94        83.81 o                         
   4  17   4        353.85        323.56        82.48 o                         
   5  17   4        838.79        885.23       104.17 o                         
   6  17   4       3286.03       3202.42       154.73 o                         
   7  17   4        859.94        850.44        97.74 o                         
   8  17   4       3884.18       3413.47       171.39 o                         
   9  17   4       5946.42       5699.92       195.88 o                         
  10  17   4        752.78        634.88        97.53 o                         
  11  17   4         79.37         68.45        46.24 o                         
   0  18   4      26332.37      27398.16      1091.80 o                         
   1  18   4        229.27        306.21        84.39 o                         
   2  18   4       9483.89      10025.18       279.21 o                         
   3  18   4        375.81        444.15        91.87 o                         
   4  18   4       6412.25       5971.99       271.35 o                         
   5  18   4        850.76        750.58        90.17 o                         
   6  18   4      29155.10      28092.54       515.61 o                         
   7  18   4        275.52        327.13        66.92 o                         
   8  18   4      11242.96      11235.27       266.99 o                         
   9  18   4        376.74        451.63        67.47 o                         
  10  18   4        967.11        958.33       117.78 o                         
   1  19   4       3141.54       3467.18       135.16 o                         
   2  19   4       7224.69       7558.48       266.02 o                         
   3  19   4        889.76       1022.77       124.35 o                         
   4  19   4       2339.98       2197.30       156.33 o                         
   5  19   4       3160.58       3088.96       152.39 o                         
   6  19   4       3557.94       3055.52       162.46 o                         
   7  19   4        158.81        149.79        49.69 o                         
   8  19   4       9706.52      10481.13       310.21 o                         
   0  20   4      45167.50      46688.79       763.65 o                         
   1  20   4       8056.59       8125.11       198.90 o                         
   2  20   4         33.77        -26.19        60.70 o                         
   3  20   4        224.20        160.66        69.98 o                         
   4  20   4          1.09        119.60        48.14 o                         
   5  20   4       1438.41       1357.02       103.44 o                         
   6  20   4       9450.37       9110.41       239.55 o                         
   7  20   4        300.23        498.62       122.08 o                         
   1  21   4        881.18        906.99        73.61 o                         
   2  21   4       1542.42       1612.72        88.89 o                         
   3  21   4         44.29        107.35        58.07 o                         
   4  21   4       5688.86       5291.86       216.71 o                         
   1   1   5         66.85        117.05        45.12 o                         
   2   1   5          3.11         53.46        44.01 o                         
   3   1   5       9600.13       9461.69       128.08 o                         
   4   1   5      16641.12      16507.23       200.65 o                         
   5   1   5      23480.82      23655.18       299.74 o                         
   6   1   5       4020.35       3684.20       107.04 o                         
   7   1   5       6905.65       6732.14       189.52 o                         
   8   1   5       7578.09       6980.77       250.90 o                         
   9   1   5       9871.62      10035.36       490.02 o                         
  10   1   5      26256.09      24932.91       556.98 o                         
  11   1   5      10090.25       9313.55       432.63 o                         
  12   1   5       8279.33       8627.23       331.54 o                         
  13   1   5         29.57          5.92        63.10 o                         
  14   1   5       9652.87      10257.46       272.89 o                         
  15   1   5       1184.07       1202.07        96.48 o                         
  16   1   5       7016.24       7827.69       200.33 o                         
  17   1   5        302.20       -188.27       188.27 o                         
   0   2   5       3000.04       3109.25       213.53 o                         
   1   2   5        610.60        518.00        82.69 o                         
   2   2   5      15180.53      15263.10       198.89 o                         
   3   2   5      60997.95      61121.50       414.91 o                         
   4   2   5      55170.51      53565.52       434.31 o                         
   5   2   5        145.62        174.45        29.28 o                         
   6   2   5       3577.85       3344.19       110.79 o                         
   7   2   5       4262.39       4333.30       136.34 o                         
   8   2   5       4119.98       4488.81       200.95 o                         
   9   2   5       3754.05       3686.46       192.42 o                         
  10   2   5      17823.77      15987.95       436.86 o                         
  11   2   5      11415.53      11025.05       376.48 o                         
  12   2   5       3770.43       3769.85       152.24 o                         
  13   2   5       2897.21       2846.86       149.65 o                         
  14   2   5      13878.81      13768.13       317.22 o                         
  15   2   5         16.17          8.66        90.76 o                         
  16   2   5       1547.55       1495.84       138.34 o                         
  17   2   5       3118.88       3618.30       173.22 o                         
   1   3   5       2789.29       3060.61       118.48 o                         
   2   3   5      35045.63      34908.42       347.51 o                         
   3   3   5         26.78         91.92        23.80 o                         
   4   3   5      57586.02      58631.34       529.57 o                         
   5   3   5       5006.18       5059.56       152.22 o                         
   6   3   5        848.23        946.85        71.98 o                         
   7   3   5      16481.72      17069.61       333.43 o                         
   8   3   5      32993.23      32847.71       598.23 o                         
   9   3   5          4.72         66.31        68.68 o                         
  10   3   5      17016.30      17241.58       455.53 o                         
  11   3   5          0.46        -58.35        58.52 o                         
  12   3   5         34.55        111.00        67.97 o                         
  13   3   5       1905.50       1830.91       130.26 o                         
  14   3   5       7106.08       7878.84       344.23 o                         
  15   3   5         11.10         42.64        89.57 o                         
  16   3   5        522.47        309.37        87.39 o                         
  17   3   5         96.19        -53.79       177.10 o                         
   0   4   5      15391.89      15702.53       282.42 o                         
   1   4   5       5430.51       5954.38       128.96 o                         
   2   4   5       4447.71       4278.85       118.19 o                         
   3   4   5     139184.30     143622.34      1451.69 o                         
   4   4   5       1919.89       1870.31        76.64 o                         
   5   4   5       7344.06       7759.10       199.03 o                         
   6   4   5      10398.47      11641.74       224.47 o                         
   7   4   5         17.05         21.27        41.06 o                         
   8   4   5        962.90       1079.74        99.51 o                         
   9   4   5      40249.66      39525.43       707.06 o                         
  10   4   5       2178.34       2176.59       204.53 o                         
  11   4   5       5116.21       4942.29       316.71 o                         
  12   4   5          8.29         78.07        63.25 o                         
  13   4   5        152.05        164.56        72.62 o                         
  14   4   5       4488.17       4707.02       191.13 o                         
  15   4   5        153.33         42.69       115.83 o                         
  16   4   5        993.86       1148.89       102.19 o                         
  17   4   5      13057.30      15102.40       347.40 o                         
   1   5   5       1211.30       1216.16        59.04 o                         
   2   5   5      50262.85      50911.97       529.51 o                         
   3   5   5      13858.21      14328.80       208.54 o                         
   4   5   5      43252.70      45978.58       515.56 o                         
   5   5   5         27.96         39.34        33.28 o                         
   6   5   5       9614.45       9701.10       312.55 o                         
   7   5   5       4516.72       4380.65       170.66 o                         
   8   5   5      44388.12      42201.99       740.98 o                         
   9   5   5      17055.24      17179.20       556.14 o                         
  10   5   5        235.45        300.18        98.14 o                         
  11   5   5       9789.78      10321.97       373.85 o                         
  12   5   5        799.38        721.95        79.21 o                         
  13   5   5       7909.01       8208.08       262.05 o                         
  14   5   5      17817.90      19293.14       511.01 o                         
  15   5   5       1908.11       2104.61       164.92 o                         
  16   5   5         35.35        141.87        91.99 o                         
  17   5   5        180.62        270.09        69.63 o                         
   0   6   5      45350.00      46301.10       772.61 o                         
   1   6   5      56206.17      59145.04       967.86 o                         
   2   6   5      28354.33      29420.71       517.42 o                         
   3   6   5      99844.82     101187.39      1328.26 o                         
   4   6   5      25237.38      24506.16       335.03 o                         
   5   6   5      91838.13      91142.21       948.77 o                         
   6   6   5      15706.10      15083.35       369.48 o                         
   7   6   5       2133.43       2014.59       122.56 o                         
   8   6   5       2084.43       2194.51       157.90 o                         
   9   6   5      20768.22      20310.21       513.19 o                         
  10   6   5       4255.39       4089.68       284.94 o                         
  11   6   5      46002.57      46863.76       742.55 o                         
  12   6   5       5182.74       5231.16       211.15 o                         
  13   6   5       2477.05       2697.31       155.39 o                         
  14   6   5        618.82        906.25       152.13 o                         
  15   6   5       7632.56       7802.94       331.40 o                         
  16   6   5       2458.27       3257.54       354.19 o                         
  17   6   5       1095.49        802.95       125.51 o                         
   1   7   5        478.17        421.12        55.18 o                         
   2   7   5       2657.12       3037.91       159.26 o                         
   3   7   5       3526.94       4182.21       234.50 o                         
   4   7   5       1101.40        986.83       100.42 o                         
   5   7   5       1926.57       1818.82       134.01 o                         
   6   7   5       5085.34       5197.27       181.02 o                         
   7   7   5      19243.31      19290.13       403.14 o                         
   8   7   5       4842.40       4902.86       207.20 o                         
   9   7   5       3444.25       3753.04       220.52 o                         
  10   7   5         31.33         76.24        76.79 o                         
  11   7   5          3.27         13.51        55.56 o                         
  12   7   5        283.72        211.50        80.59 o                         
  13   7   5       4527.74       5065.05       338.50 o                         
  14   7   5          2.99        103.19        85.45 o                         
  15   7   5        124.01        215.32        79.74 o                         
  16   7   5         27.18          9.85        52.46 o                         
   0   8   5       1232.12       1229.51       125.32 o                         
   1   8   5      84796.43      86898.78       941.63 o                         
   2   8   5      23206.83      24433.28       512.49 o                         
   3   8   5      12027.03      12138.32       343.09 o                         
   4   8   5      23101.86      22825.37       608.47 o                         
   5   8   5     120407.14     119747.33      1941.62 o                         
   6   8   5       4686.06       4495.38       212.83 o                         
   7   8   5       4821.80       5083.29       208.24 o                         
   8   8   5       1694.39       1608.32       126.99 o                         
   9   8   5      61289.96      59472.06      1009.81 o                         
  10   8   5      20082.45      20201.55       670.35 o                         
  11   8   5      15193.87      14792.19       441.49 o                         
  12   8   5      14338.28      16109.55       783.55 o                         
  13   8   5       3707.73       4044.07       278.79 o                         
  14   8   5       3981.21       3958.44       212.25 o                         
  15   8   5       6695.19       7117.61       219.80 o                         
  16   8   5         12.04        -34.92        70.01 o                         
   1   9   5       1885.15       2128.80        99.92 o                         
   2   9   5      50685.95      52830.47       833.68 o                         
   3   9   5        316.82        270.23        69.86 o                         
   4   9   5       5244.38       5334.24       244.93 o                         
   5   9   5       9052.35       9079.68       395.04 o                         
   6   9   5        197.28        103.10        78.41 o                         
   7   9   5       1746.75       1676.96       151.18 o                         
   8   9   5      44163.62      42108.46       838.81 o                         
   9   9   5      14834.74      15418.42       371.43 o                         
  10   9   5         28.76         46.96        65.05 o                         
  11   9   5       3141.24       2870.20       279.49 o                         
  12   9   5       2826.48       3057.24       237.61 o                         
  13   9   5        214.05        274.86       124.40 o                         
  14   9   5       6996.99       6878.67       400.27 o                         
  15   9   5       2836.74       2379.51       159.70 o                         
  16   9   5        138.45        -61.90       106.60 o                         
   0  10   5       8580.90       8685.63       292.74 o                         
   1  10   5      13331.06      12838.24       259.10 o                         
   2  10   5        447.98        427.18        56.53 o                         
   3  10   5      67259.60      69671.98      1704.04 o                         
   4  10   5       8667.80       9290.10       341.61 o                         
   5  10   5      32100.48      31006.69       815.25 o                         
   6  10   5       4696.04       4316.70       297.50 o                         
   7  10   5       2895.02       2938.98       207.39 o                         
   8  10   5        580.17        573.48       109.04 o                         
   9  10   5      19753.70      19454.18       404.28 o                         
  10  10   5       5401.13       5275.69       228.73 o                         
  11  10   5      17918.71      18317.98       420.27 o                         
  12  10   5       1552.60       1507.94       479.70 o                         
  13  10   5       1014.77        879.75       139.95 o                         
  14  10   5       1896.56       1763.71       166.65 o                         
  15  10   5       7275.69       7111.73       270.49 o                         
   1  11   5        213.21        245.41        55.23 o                         
   2  11   5      15004.42      16330.57       355.40 o                         
   3  11   5       1372.02       1041.87       127.12 o                         
   4  11   5       2772.48       3062.57       206.74 o                         
   5  11   5      11502.81      11272.98       488.04 o                         
   6  11   5       6318.27       5782.93       603.50 o                         
   7  11   5       3607.01       3660.79       236.40 o                         
   8  11   5       1916.45       1909.96       109.43 o                         
   9  11   5      15048.23      14194.92       308.85 o                         
  10  11   5       4095.17       4208.02       211.93 o                         
  11  11   5       2910.22       2791.20       150.28 o                         
  12  11   5       7250.13       7502.33       326.77 o                         
  13  11   5       1901.29       1810.06       132.86 o                         
  14  11   5         72.80        216.06        89.94 o                         
  15  11   5       1762.14       1729.21       124.61 o                         
   0  12   5       3174.10       3346.81       209.33 o                         
   1  12   5       1006.73        864.98        83.27 o                         
   2  12   5       4227.61       3977.60       182.43 o                         
   3  12   5      72259.59      75301.94      1142.57 o                         
   4  12   5      10791.71      10648.86       340.64 o                         
   5  12   5      10501.80      10684.09       500.54 o                         
   6  12   5         44.16         52.05       110.04 o                         
   7  12   5         66.54         49.31        56.67 o                         
   8  12   5        685.42        552.61        71.74 o                         
   9  12   5      20252.46      19887.17       706.22 o                         
  10  12   5       5092.84       4691.24       307.34 o                         
  11  12   5      24658.47      24329.90       750.71 o                         
  12  12   5        151.21        196.54        69.07 o                         
  13  12   5        596.60        518.97       105.03 o                         
  14  12   5       4834.04       5309.39       231.87 o                         
   1  13   5        223.07        215.20        63.74 o                         
   2  13   5       2773.07       2688.82       178.03 o                         
   3  13   5         23.56        -23.87        89.94 o                         
   4  13   5        136.29        269.32        99.52 o                         
   5  13   5         61.90        118.15        54.42 o                         
   6  13   5       9879.03      10056.32       240.12 o                         
   7  13   5       1747.60       1458.68       117.91 o                         
   8  13   5       4011.69       3640.45       172.59 o                         
   9  13   5         17.48         50.02        84.61 o                         
  10  13   5       6693.63       6403.55       243.57 o                         
  11  13   5        139.11        122.34        59.70 o                         
  12  13   5       7013.68       6577.97       216.58 o                         
  13  13   5       2979.27       2870.94       177.05 o                         
  14  13   5       1769.33       1441.81       125.51 o                         
   0  14   5      27710.90      29291.72       679.86 o                         
   1  14   5          3.07        -93.86        93.86 o                         
   2  14   5        744.13        702.57        98.23 o                         
   3  14   5      34173.59      35190.52       504.46 o                         
   4  14   5         67.99        103.31        59.48 o                         
   5  14   5         27.64         76.90        52.62 o                         
   6  14   5       9853.96       9654.25       292.81 o                         
   7  14   5        348.09        382.34        82.62 o                         
   8  14   5         13.24        -36.57        77.71 o                         
   9  14   5      11009.27      11134.36       332.29 o                         
  10  14   5       2479.01       2628.17       158.34 o                         
  11  14   5       1192.31        906.39        84.49 o                         
  12  14   5         35.37         60.60        51.67 o                         
  13  14   5        502.08        388.34        75.35 o                         
   1  15   5       2498.61       2597.13       135.74 o                         
   2  15   5         63.07         90.78        65.67 o                         
   3  15   5        959.20        903.80        96.91 o                         
   4  15   5      15680.94      15337.39       300.13 o                         
   5  15   5       2330.14       2125.81       155.70 o                         
   6  15   5         79.30        275.29        79.69 o                         
   7  15   5       2369.49       2336.28       161.24 o                         
   8  15   5        700.90        776.39        98.94 o                         
   9  15   5       3888.15       3822.24       188.93 o                         
  10  15   5      10902.92      11075.86       298.82 o                         
  11  15   5        448.66        530.36        67.07 o                         
  12  15   5       1594.92       1400.45        87.51 o                         
   0  16   5       4716.86       5295.66       490.02 o                         
   1  16   5        359.74        326.73        98.73 o                         
   2  16   5       1061.35        923.18       128.90 o                         
   3  16   5       1471.13       1571.44       142.86 o                         
   4  16   5       7328.01       7682.28       293.38 o                         
   5  16   5        947.51        994.20       119.71 o                         
   6  16   5       1901.75       1785.77       121.74 o                         
   7  16   5        996.46       1052.21       110.42 o                         
   8  16   5        365.53        328.41        76.34 o                         
   9  16   5       2657.76       2625.86       146.74 o                         
  10  16   5       6693.44       6567.77       212.84 o                         
  11  16   5         48.07         60.44        43.93 o                         
  12  16   5       2832.39       2854.15       208.04 o                         
   1  17   5         14.84         76.23        89.00 o                         
   2  17   5      33516.84      34044.06       869.96 o                         
   3  17   5       2589.76       2431.20       167.66 o                         
   4  17   5      16804.87      16748.59       479.10 o                         
   5  17   5        266.89        233.99        73.73 o                         
   6  17   5       3359.17       3277.36       152.09 o                         
   7  17   5          2.25         59.14        63.18 o                         
   8  17   5       7267.75       7269.29       233.75 o                         
   9  17   5       5130.67       5107.49       182.82 o                         
  10  17   5      10272.00       9488.91       317.91 o                         
   0  18   5      17006.53      17837.56       967.15 o                         
   1  18   5        778.38        842.83       105.78 o                         
   2  18   5        179.33        271.66        80.51 o                         
   3  18   5       4295.80       4452.40       236.60 o                         
   4  18   5        142.38        117.54        80.80 o                         
   5  18   5       2053.05       1828.16       149.36 o                         
   6  18   5       7028.24       6852.11       282.42 o                         
   7  18   5        674.69        779.62        82.91 o                         
   8  18   5        690.05        640.16        73.22 o                         
   9  18   5        877.91        908.40        78.84 o                         
   1  19   5        417.21        445.12        66.16 o                         
   2  19   5       4655.36       5047.59       328.55 o                         
   3  19   5        975.55        841.32       158.73 o                         
   4  19   5       7100.36       7286.28       289.26 o                         
   5  19   5          3.39         -0.96        63.77 o                         
   6  19   5         27.35        123.79        79.25 o                         
   7  19   5       1348.74       1084.87       260.48 o                         
   8  19   5       6367.61       6222.54       283.70 o                         
   0  20   5      24095.80      24869.76       512.77 o                         
   1  20   5         89.51        140.32        62.17 o                         
   2  20   5        468.87        437.66        75.25 o                         
   3  20   5       8809.31       8783.97       245.37 o                         
   4  20   5       1892.63       1851.18        96.95 o                         
   5  20   5       1267.24       1336.51        87.75 o                         
   6  20   5       9259.04       8390.88       225.84 o                         
   1  21   5        482.72        546.52        61.44 o                         
   2  21   5         17.70         68.11        44.57 o                         
   3  21   5         19.55         18.61        40.60 o                         
   4  21   5       1183.04       1093.68       103.94 o                         
   0   0   6     149520.19     151403.78      5969.65 o                         
   1   0   6       9525.10       9396.54       276.81 o                         
   2   0   6      14165.84      14019.84       226.69 o                         
   3   0   6       9672.89       9598.83       168.67 o                         
   4   0   6       9787.78      10213.95       257.64 o                         
   5   0   6      46024.31      46152.32       785.95 o                         
   6   0   6     119631.95     116880.86      1589.63 o                         
   7   0   6      10002.18      10394.81       345.17 o                         
   8   0   6       1506.03       1320.12       132.37 o                         
   9   0   6        130.87        195.38       118.64 o                         
  10   0   6      29143.91      28604.91       807.24 o                         
  11   0   6         40.61         27.51       111.76 o                         
  12   0   6      16004.68      16161.75       500.28 o                         
  13   0   6         61.95        -63.80       124.65 o                         
  14   0   6       5937.82       6225.02       291.18 o                         
  15   0   6       5238.72       6153.16       365.37 o                         
  16   0   6      10101.18      10767.31       321.36 o                         
  17   0   6       1157.41       1246.54       163.34 o                         
   1   1   6      45417.64      45969.78       389.28 o                         
   2   1   6         74.21         84.77        23.32 o                         
   3   1   6        560.78        688.68        38.32 o                         
   4   1   6       6773.83       6820.05       107.68 o                         
   5   1   6       5377.44       4856.49       124.70 o                         
   6   1   6         35.15         56.16        27.35 o                         
   7   1   6       4321.49       4868.12       147.42 o                         
   8   1   6       3251.98       3102.55       141.82 o                         
   9   1   6      27220.17      26637.07       469.91 o                         
  10   1   6       4742.31       4674.99       232.12 o                         
  11   1   6      10541.76       9703.56       447.33 o                         
  12   1   6      17433.33      17158.03       322.27 o                         
  13   1   6        732.37       1022.22       116.50 o                         
  14   1   6       1186.11       1330.87       104.15 o                         
  15   1   6       4077.47       4634.52       193.75 o                         
  16   1   6        242.59        334.20        84.17 o                         
  17   1   6        960.40        969.57        99.32 o                         
   0   2   6     350960.25     358404.94      3127.98 o                         
   1   2   6      46655.35      47766.10       562.36 o                         
   2   2   6       9850.81       9969.25       139.20 o                         
   3   2   6          5.91         71.81        23.28 o                         
   4   2   6       1487.54       1619.29        63.54 o                         
   5   2   6        782.49        953.95        59.64 o                         
   6   2   6      10978.26      10521.04       205.66 o                         
   7   2   6       5654.61       6359.32       169.90 o                         
   8   2   6      11108.56      10878.18       322.10 o                         
   9   2   6         16.44         42.75        50.78 o                         
  10   2   6       2218.08       2473.99       172.13 o                         
  11   2   6        325.81        342.29        81.49 o                         
  12   2   6      10907.67      11033.74       285.70 o                         
  13   2   6       5606.32       5604.68       210.27 o                         
  14   2   6       2210.42       2282.17       251.03 o                         
  15   2   6        279.52        410.51        97.86 o                         
  16   2   6          5.29        -58.35        61.38 o                         
  17   2   6        136.95         10.02       167.64 o                         
   1   3   6     114904.77     120170.56      1168.91 o                         
   2   3   6       6489.47       6485.01       123.23 o                         
   3   3   6       9735.08       9783.85       142.28 o                         
   4   3   6      45472.18      46557.10       458.21 o                         
   5   3   6      59749.46      58519.32       595.24 o                         
   6   3   6      27975.93      27947.95       507.51 o                         
   7   3   6         58.74        110.57        47.70 o                         
   8   3   6       3945.71       3853.90       167.34 o                         
   9   3   6      49184.56      47959.10       807.06 o                         
  10   3   6       2463.07       2352.76       169.16 o                         
  11   3   6       8026.31       8328.96       329.10 o                         
  12   3   6       9057.59       9362.49       256.96 o                         
  13   3   6        958.80       1203.52       111.51 o                         
  14   3   6        415.63        339.55       128.30 o                         
  15   3   6      21037.58      23339.95       464.60 o                         
  16   3   6        145.41        220.97        65.78 o                         
  17   3   6        142.16        -18.19       216.64 o                         
   0   4   6      15961.67      15620.42       323.40 o                         
   1   4   6      24107.25      24704.23       304.51 o                         
   2   4   6      44897.17      47075.11       479.13 o                         
   3   4   6      40309.14      41786.92       407.17 o                         
   4   4   6       6331.81       6846.75       168.39 o                         
   5   4   6       7686.87       8149.51       230.32 o                         
   6   4   6       6209.33       6078.96       182.18 o                         
   7   4   6       4491.35       4594.19       173.54 o                         
   8   4   6        236.09        151.26        65.02 o                         
   9   4   6         22.13         38.77        68.62 o                         
  10   4   6      18773.13      18206.79       604.74 o                         
  11   4   6        266.08        304.96        81.73 o                         
  12   4   6          4.52        135.59        57.76 o                         
  13   4   6       3417.72       3453.42       168.86 o                         
  14   4   6       9779.08       9723.63       272.41 o                         
  15   4   6       3161.23       3613.86       174.38 o                         
  16   4   6       9645.04      11020.50       394.97 o                         
  17   4   6        343.71        377.19       325.82 o                         
   1   5   6     143636.62     145913.62      1333.98 o                         
   2   5   6      68503.13      72896.31      1099.18 o                         
   3   5   6       2240.51       2196.77        96.28 o                         
   4   5   6       5661.39       5407.42       197.69 o                         
   5   5   6      26386.85      25333.13       413.47 o                         
   6   5   6        982.41       1040.19        96.86 o                         
   7   5   6      43674.74      44484.66       636.70 o                         
   8   5   6       1863.34       1720.85       175.53 o                         
   9   5   6      11997.73      11502.68       377.15 o                         
  10   5   6        132.96        215.18       100.16 o                         
  11   5   6        651.75        716.76        87.51 o                         
  12   5   6       1841.13       1865.96       111.13 o                         
  13   5   6      12061.09      12767.56       327.06 o                         
  14   5   6       2138.05       1956.23       131.62 o                         
  15   5   6       9749.36      10843.40       363.13 o                         
  16   5   6        531.66        532.80       101.44 o                         
  17   5   6         48.38        167.08       163.34 o                         
   0   6   6      58216.50      60446.16      1129.62 o                         
   1   6   6      22649.37      22509.40       352.22 o                         
   2   6   6       6416.04       6606.35       156.08 o                         
   3   6   6         41.50         58.10        45.63 o                         
   4   6   6        128.61        315.66        62.54 o                         
   5   6   6      22877.71      23199.37       545.70 o                         
   6   6   6        880.98       1064.92       101.66 o                         
   7   6   6       5234.44       5324.71       231.28 o                         
   8   6   6       2679.60       2615.79       176.17 o                         
   9   6   6       5502.68       5231.79       259.26 o                         
  10   6   6         54.77        119.30       115.20 o                         
  11   6   6       2328.84       2268.41       122.68 o                         
  12   6   6        578.01        618.05        90.33 o                         
  13   6   6       1197.29       1508.52       126.28 o                         
  14   6   6        471.78        773.74       117.39 o                         
  15   6   6        427.73        636.52        94.26 o                         
  16   6   6       2600.27       3201.50       218.36 o                         
   1   7   6      30706.77      29367.47       437.41 o                         
   2   7   6      13212.84      12867.87       284.94 o                         
   3   7   6         99.51        264.50        91.27 o                         
   4   7   6      81260.31      81289.78      1338.73 o                         
   5   7   6       7225.11       7075.39       371.17 o                         
   6   7   6      11194.26      10735.06       326.09 o                         
   7   7   6     116109.99     110756.73      1434.20 o                         
   8   7   6       9763.28       9403.43       294.29 o                         
   9   7   6          8.81        -47.92        68.06 o                         
  10   7   6       2085.92       2049.88       121.03 o                         
  11   7   6         44.43         92.94        54.23 o                         
  12   7   6       6187.49       6628.67       248.56 o                         
  13   7   6      46178.33      48514.29       856.86 o                         
  14   7   6       2284.15       2354.07       157.81 o                         
  15   7   6       5780.00       6110.72       233.78 o                         
  16   7   6        119.25         56.16        59.03 o                         
   0   8   6      76482.15      78921.01      1264.92 o                         
   1   8   6         10.27         50.89        46.39 o                         
   2   8   6       1452.77       1807.55       113.89 o                         
   3   8   6        760.10        840.97       107.75 o                         
   4   8   6      23351.59      23981.06       532.61 o                         
   5   8   6        437.20        410.58        83.71 o                         
   6   8   6       8796.00       8202.83       294.27 o                         
   7   8   6         12.45         20.06        61.26 o                         
   8   8   6        298.48        186.66        57.63 o                         
   9   8   6       3901.01       3505.07       222.68 o                         
  10   8   6       4818.09       4911.61       226.64 o                         
  11   8   6          3.42         58.83       102.21 o                         
  12   8   6       2094.05       2733.48       393.74 o                         
  13   8   6          0.46        121.13       123.72 o                         
  14   8   6       1444.06       1862.19       183.95 o                         
  15   8   6        147.68          2.16       105.88 o                         
  16   8   6       3126.59       2488.74       149.70 o                         
   1   9   6      99842.81     102606.28      1223.45 o                         
   2   9   6         17.98         47.99        42.35 o                         
   3   9   6       1453.27       1830.45       148.08 o                         
   4   9   6        391.19        240.47        74.67 o                         
   5   9   6      13218.76      13385.21       418.23 o                         
   6   9   6         57.44        -13.56        75.97 o                         
   7   9   6      73730.59      69968.09      1381.74 o                         
   8   9   6       1678.56       1455.19       213.31 o                         
   9   9   6       1050.72       1252.43        99.88 o                         
  10   9   6      12536.89      11875.59       362.45 o                         
  11   9   6       1151.70       1329.61       125.21 o                         
  12   9   6         32.59         56.03       322.38 o                         
  13   9   6      30813.67      32623.13       735.32 o                         
  14   9   6        154.46        225.70       108.69 o                         
  15   9   6       4725.35       4384.58       239.15 o                         
  16   9   6       1881.74       1430.52       156.46 o                         
   0  10   6        160.28         59.32        63.09 o                         
   1  10   6       8630.41       8602.26       215.27 o                         
   2  10   6        609.84        555.43        72.62 o                         
   3  10   6      25971.36      26694.87       507.69 o                         
   4  10   6        382.43        248.50        76.33 o                         
   5  10   6       1287.84       1260.60       228.68 o                         
   6  10   6       9069.51       8889.19       431.67 o                         
   7  10   6       3163.04       2963.13       212.76 o                         
   8  10   6         17.13         20.60        63.56 o                         
   9  10   6       2490.10       2203.49       110.83 o                         
  10  10   6       3886.27       4026.29       222.88 o                         
  11  10   6      10540.04      10609.13       366.61 o                         
  12  10   6        130.89        -59.44       116.92 o                         
  13  10   6       2405.69       2571.89       171.07 o                         
  14  10   6        267.72        269.45        73.21 o                         
  15  10   6       2065.40       2242.48       154.17 o                         
   1  11   6      36727.62      37551.74       514.46 o                         
   2  11   6       1409.56       1267.42       103.52 o                         
   3  11   6       1375.79       1275.47       119.23 o                         
   4  11   6       1291.16       1328.83       120.36 o                         
   5  11   6      25933.62      25138.59       763.23 o                         
   6  11   6       7353.92       6726.20       393.46 o                         
   7  11   6      30549.65      27953.48       827.81 o                         
   8  11   6       6435.57       6085.23       181.18 o                         
   9  11   6      11576.54      11209.51       247.30 o                         
  10  11   6       2436.39       2368.52       140.68 o                         
  11  11   6       8153.89       7679.87       242.18 o                         
  12  11   6       8932.90       8895.77       359.54 o                         
  13  11   6      15027.95      14928.94       374.95 o                         
  14  11   6       3614.86       3554.48       207.29 o                         
  15  11   6       9874.03       9704.29       361.93 o                         
   0  12   6       8589.07       8424.45       334.86 o                         
   1  12   6       6049.02       5951.67       200.71 o                         
   2  12   6      18309.71      18680.39       448.44 o                         
   3  12   6      11517.22      11464.88       352.64 o                         
   4  12   6       6394.38       6186.66       262.61 o                         
   5  12   6         91.08        180.37        88.45 o                         
   6  12   6      11747.46      11946.20       350.25 o                         
   7  12   6        163.13        124.51        51.59 o                         
   8  12   6        182.74        136.84        50.13 o                         
   9  12   6      12075.31      12201.43       312.51 o                         
  10  12   6      10074.64       9281.60       268.73 o                         
  11  12   6       4341.89       3881.07       182.72 o                         
  12  12   6       4220.53       4064.44       283.91 o                         
  13  12   6          3.85        -71.48        71.48 o                         
  14  12   6         57.25         29.62        78.23 o                         
   1  13   6      28983.33      30084.61       545.38 o                         
   2  13   6       5555.29       5774.13       254.23 o                         
   3  13   6       2596.87       2354.05       172.35 o                         
   4  13   6        826.75        808.03       132.98 o                         
   5  13   6      32461.57      32500.82       447.70 o                         
   6  13   6       2584.02       2563.80       126.25 o                         
   7  13   6        197.34        193.55        53.27 o                         
   8  13   6        952.29       1046.18       114.25 o                         
   9  13   6      24732.37      24419.38       593.27 o                         
  10  13   6        263.31        196.71        73.04 o                         
  11  13   6      11756.71      11127.96       290.04 o                         
  12  13   6       2178.65       1943.11       121.24 o                         
  13  13   6        309.66        282.83        77.19 o                         
  14  13   6        328.87        233.59        60.17 o                         
   0  14   6      79556.08      81821.93      1624.96 o                         
   1  14   6       6356.90       6303.43       248.54 o                         
   2  14   6      10289.06      10832.98       265.21 o                         
   3  14   6        540.26        584.16        78.83 o                         
   4  14   6       3518.99       3497.08       144.65 o                         
   5  14   6       6708.00       6642.01       194.80 o                         
   6  14   6      13472.27      13332.23       336.65 o                         
   7  14   6        227.87        199.36        70.12 o                         
   8  14   6        416.88        427.17       189.35 o                         
   9  14   6        438.97        528.20        94.24 o                         
  10  14   6       4243.97       4194.32       195.34 o                         
  11  14   6         20.71         61.33        62.18 o                         
  12  14   6       4131.65       4029.01       152.80 o                         
  13  14   6         42.46         47.85        63.62 o                         
   1  15   6      13083.02      13749.57       320.35 o                         
   2  15   6      21667.77      23417.71       476.18 o                         
   3  15   6        291.95        283.83        71.08 o                         
   4  15   6       5411.23       5178.33       212.71 o                         
   5  15   6      10391.86       9834.74       287.45 o                         
   6  15   6       1066.61       1089.24       104.66 o                         
   7  15   6          4.40         92.54        69.50 o                         
   8  15   6      10234.89      10465.21       315.60 o                         
   9  15   6       1395.69       1357.04       117.92 o                         
  10  15   6       3858.44       3815.51       175.84 o                         
  11  15   6        944.64        880.47        87.84 o                         
  12  15   6         26.48         48.19        45.48 o                         
   0  16   6      16946.15      18608.74       909.55 o                         
   1  16   6      17198.86      17653.66       431.61 o                         
   2  16   6       1354.20       1597.27       158.09 o                         
   3  16   6       3390.28       3325.93       222.89 o                         
   4  16   6       1531.30       1574.48       161.39 o                         
   5  16   6       9287.99       9079.04       300.01 o                         
   6  16   6        283.98        210.60        65.80 o                         
   7  16   6       5368.48       5270.66       217.43 o                         
   8  16   6       1230.24       1215.64       113.01 o                         
   9  16   6        327.49        324.92        68.50 o                         
  10  16   6       1128.61       1106.45        92.60 o                         
  11  16   6        191.19        171.73        58.57 o                         
   1  17   6        106.21         85.49       108.45 o                         
   2  17   6         33.83         13.33        80.82 o                         
   3  17   6        797.30        963.04       132.25 o                         
   4  17   6       5798.39       5540.59       271.27 o                         
   5  17   6        740.83        853.20       119.36 o                         
   6  17   6       3632.99       3408.03       176.36 o                         
   7  17   6       1706.04       1701.22       122.26 o                         
   8  17   6       1675.03       1316.12       104.62 o                         
   9  17   6       6683.98       6312.97       230.76 o                         
  10  17   6        938.41        767.39        61.20 o                         
   0  18   6       1395.49       1322.97       172.99 o                         
   1  18   6       1099.00       1106.03       114.70 o                         
   2  18   6        555.79        776.57       118.44 o                         
   3  18   6         28.57         18.77        91.62 o                         
   4  18   6       1238.09       1125.49       127.69 o                         
   5  18   6        224.35        235.38        83.79 o                         
   6  18   6        222.39        109.68        67.25 o                         
   7  18   6        118.02        159.54        85.40 o                         
   8  18   6       2784.37       2895.98       188.31 o                         
   9  18   6          5.57        -26.47        56.58 o                         
   1  19   6       5709.30       6021.42       307.14 o                         
   2  19   6        985.75       1021.84       119.11 o                         
   3  19   6       8121.88       8190.03       260.33 o                         
   4  19   6        691.80        683.12        96.91 o                         
   5  19   6       3531.63       3392.97       177.26 o                         
   6  19   6        872.89        883.93       116.94 o                         
   7  19   6        570.86        506.66        93.52 o                         
   8  19   6       5479.81       5236.76       220.02 o                         
   0  20   6       1291.18       1429.13       162.54 o                         
   1  20   6       2085.02       2330.68       135.60 o                         
   2  20   6       2665.86       2751.36       141.40 o                         
   3  20   6       1164.83       1036.97        80.52 o                         
   4  20   6       3346.59       3144.96       120.43 o                         
   5  20   6       6068.34       6067.31       199.03 o                         
   6  20   6        920.09        907.53       175.38 o                         
   1  21   6       6576.67       6519.23       328.82 o                         
   2  21   6       2702.36       2650.93       121.43 o                         
   3  21   6         11.70         45.84        46.56 o                         
   4  21   6        896.33        863.12       135.83 o                         
   1   1   7       3341.48       3418.51        89.48 o                         
   2   1   7     124682.17     120664.70       888.05 o                         
   3   1   7       2426.85       2366.46        69.82 o                         
   4   1   7     195549.55     184443.44      1873.68 o                         
   5   1   7       7755.28       7913.29       171.51 o                         
   6   1   7       8455.00       8041.93       166.83 o                         
   7   1   7      36386.65      34397.61       455.84 o                         
   8   1   7      91370.38      86990.41       987.03 o                         
   9   1   7       6938.62       6645.78       264.98 o                         
  10   1   7      53601.45      51177.82      1365.13 o                         
  11   1   7        916.97       1050.50       160.67 o                         
  12   1   7      11124.62      11264.13       255.65 o                         
  13   1   7      13157.26      14144.29       329.60 o                         
  14   1   7       7106.45       7290.64       253.94 o                         
  15   1   7        914.66        831.34       122.99 o                         
  16   1   7       7141.18       7945.49       301.17 o                         
  17   1   7        249.90        504.79       193.43 o                         
   0   2   7      30766.63      30798.50       435.60 o                         
   1   2   7      15566.61      15857.43       198.51 o                         
   2   2   7      12522.75      12815.44       161.10 o                         
   3   2   7      28939.87      27641.32       284.38 o                         
   4   2   7      18770.11      17480.26       247.84 o                         
   5   2   7       1685.93       1204.43        82.64 o                         
   6   2   7      28160.43      28568.08       444.28 o                         
   7   2   7       6828.10       6965.93       192.26 o                         
   8   2   7        752.21        673.67        91.65 o                         
   9   2   7       5706.19       5624.71       248.51 o                         
  10   2   7       9921.82       9951.12       364.87 o                         
  11   2   7       1827.16       1605.04       150.56 o                         
  12   2   7      14680.70      14369.10       311.44 o                         
  13   2   7        736.78        855.36       107.46 o                         
  14   2   7       2191.68       2554.32       137.93 o                         
  15   2   7       3730.42       3465.72       214.51 o                         
  16   2   7       2880.76       3126.03       140.21 o                         
  17   2   7       4078.09       4661.21       671.41 o                         
   1   3   7         39.20         87.61        25.80 o                         
   2   3   7      15655.79      15477.56       253.02 o                         
   3   3   7       4035.69       4062.06       106.13 o                         
   4   3   7      34246.62      32754.03       465.84 o                         
   5   3   7       2525.70       2587.31       116.99 o                         
   6   3   7      14120.84      13779.18       402.56 o                         
   7   3   7       1794.38       1722.98        98.66 o                         
   8   3   7        774.33        722.77        81.75 o                         
   9   3   7       4483.08       4354.02       219.74 o                         
  10   3   7      33850.56      33333.02       684.71 o                         
  11   3   7        429.85        481.47        66.53 o                         
  12   3   7      14705.62      15053.38       327.18 o                         
  13   3   7          2.59        128.76        84.13 o                         
  14   3   7        695.11        773.38       108.45 o                         
  15   3   7         88.58         18.39        84.42 o                         
  16   3   7      11211.82      13035.12       291.63 o                         
  17   3   7         36.08        104.43       357.63 o                         
   0   4   7      26894.86      29573.64       693.99 o                         
   1   4   7      50512.03      53667.25       506.78 o                         
   2   4   7         57.69        110.14        28.20 o                         
   3   4   7      30881.53      31230.88       446.74 o                         
   4   4   7      45455.14      49301.62       561.86 o                         
   5   4   7        613.22        804.61        70.55 o                         
   6   4   7        455.46        485.81        61.00 o                         
   7   4   7       4318.76       4726.79       162.49 o                         
   8   4   7        106.26        142.71        62.73 o                         
   9   4   7       1258.35       1222.14       158.63 o                         
  10   4   7       1115.39       1376.83       177.86 o                         
  11   4   7       5900.37       5807.48       200.16 o                         
  12   4   7          6.98         52.80        56.64 o                         
  13   4   7         16.75        -77.15        78.91 o                         
  14   4   7        351.50        325.66        74.06 o                         
  15   4   7         63.16        320.68        70.96 o                         
  16   4   7        153.76         71.83        65.25 o                         
  17   4   7       2967.76       3813.56       245.87 o                         
   1   5   7        332.85        412.52        59.65 o                         
   2   5   7        322.74        431.18        41.97 o                         
   3   5   7      24411.02      25423.03       614.72 o                         
   4   5   7      19759.22      21036.20       362.82 o                         
   5   5   7      39493.52      38402.12       650.75 o                         
   6   5   7      38332.75      39940.34       667.02 o                         
   7   5   7      10779.57      10103.51       317.33 o                         
   8   5   7       5683.56       5177.65       245.88 o                         
   9   5   7      18139.71      18165.23       496.78 o                         
  10   5   7      28592.77      29015.47       812.73 o                         
  11   5   7       5578.71       5478.63       196.86 o                         
  12   5   7      11005.52      11476.40       310.15 o                         
  13   5   7       6561.23       6753.79       357.36 o                         
  14   5   7       1239.83       1708.28       120.98 o                         
  15   5   7       4127.89       4626.56       257.68 o                         
  16   5   7       3738.67       3774.61       185.24 o                         
  17   5   7        174.26       -108.32       108.32 o                         
   0   6   7      13487.08      12813.04       485.72 o                         
   1   6   7       5625.85       4643.76       189.35 o                         
   2   6   7       5079.38       5338.43       165.59 o                         
   3   6   7       3042.17       3772.97       146.12 o                         
   4   6   7      27734.66      28064.09       532.58 o                         
   5   6   7      11993.20      12058.77       290.92 o                         
   6   6   7       6477.92       5638.70       230.70 o                         
   7   6   7         24.40        -34.92        52.07 o                         
   8   6   7         39.47         18.56        65.98 o                         
   9   6   7        290.37        190.56        78.77 o                         
  10   6   7       9013.56       8976.65       438.65 o                         
  11   6   7       1373.74       1280.77       106.81 o                         
  12   6   7       6141.07       6618.95       295.69 o                         
  13   6   7       2857.14       3068.00       195.25 o                         
  14   6   7        703.55        727.93        96.33 o                         
  15   6   7        111.44         96.77        60.70 o                         
  16   6   7       1474.43       1473.78       111.92 o                         
   1   7   7       3993.14       4163.12       154.82 o                         
   2   7   7      16192.42      17569.07       401.06 o                         
   3   7   7        167.13         60.83        55.73 o                         
   4   7   7      32067.24      35285.79       924.16 o                         
   5   7   7       2541.05       2766.44       173.59 o                         
   6   7   7        697.93        682.06       116.53 o                         
   7   7   7         16.06         63.50        62.11 o                         
   8   7   7       2970.10       2515.91       156.06 o                         
   9   7   7       5439.12       5570.71       279.32 o                         
  10   7   7       7303.40       7236.22       239.60 o                         
  11   7   7      12856.46      12531.89       379.71 o                         
  12   7   7        118.46        224.49       236.41 o                         
  13   7   7       1657.51       2201.60       284.68 o                         
  14   7   7       1517.63       1233.44       280.26 o                         
  15   7   7       1400.08       1530.68       125.22 o                         
  16   7   7       1100.45       1090.04       100.92 o                         
   0   8   7       8915.95       9685.30       370.52 o                         
   1   8   7     108760.18     113657.45      1421.95 o                         
   2   8   7        624.55        417.31        77.99 o                         
   3   8   7       1479.90       1734.58       134.29 o                         
   4   8   7       8200.89       8596.62       387.38 o                         
   5   8   7      32105.00      31670.81       661.04 o                         
   6   8   7       4802.46       4757.28       228.63 o                         
   7   8   7        425.67        459.13        89.28 o                         
   8   8   7       2927.32       2679.82       165.29 o                         
   9   8   7       2462.31       2633.01       201.59 o                         
  10   8   7       2983.53       2849.02       169.97 o                         
  11   8   7       1676.78       1588.04       208.06 o                         
  12   8   7       1364.05       2124.57       639.61 o                         
  13   8   7       7484.73       7980.54       514.09 o                         
  14   8   7       2444.95       2419.29       186.05 o                         
  15   8   7       1886.67       1728.88       146.51 o                         
  16   8   7          2.16        -65.03       208.90 o                         
   1   9   7       5113.62       5541.35       208.97 o                         
   2   9   7      21745.46      22922.02       520.23 o                         
   3   9   7       1735.53       1740.48       122.82 o                         
   4   9   7       3615.23       3496.61       174.65 o                         
   5   9   7       9253.41       9633.91       494.35 o                         
   6   9   7       7891.84       8039.36       560.51 o                         
   7   9   7       3380.65       3512.03       211.10 o                         
   8   9   7      31144.07      28919.77       578.82 o                         
   9   9   7      10680.42      10339.22       251.33 o                         
  10   9   7         46.11         92.14        61.25 o                         
  11   9   7       5752.13       6248.39       320.24 o                         
  12   9   7      10661.05      10993.44       416.39 o                         
  13   9   7       3894.78       3905.09       209.38 o                         
  14   9   7       9726.49       9850.48       401.47 o                         
  15   9   7       1864.98       1696.44       127.92 o                         
   0  10   7      15935.51      16271.29       536.01 o                         
   1  10   7       1298.35       1506.45       107.84 o                         
   2  10   7          2.42         23.80        52.77 o                         
   3  10   7       1788.54       1734.75       131.67 o                         
   4  10   7       3336.04       3532.55       186.04 o                         
   5  10   7       9284.98       9362.20       306.86 o                         
   6  10   7       3066.17       2786.64       248.13 o                         
   7  10   7       1302.73       1514.14       197.49 o                         
   8  10   7         85.00         76.88        51.47 o                         
   9  10   7        215.36        246.23        59.61 o                         
  10  10   7      17920.84      17736.71       425.06 o                         
  11  10   7       5069.74       4540.47       237.56 o                         
  12  10   7       1415.79       1254.68       307.77 o                         
  13  10   7        344.78        347.79        82.90 o                         
  14  10   7       3160.12       3241.84       166.35 o                         
  15  10   7       1130.59       1176.60       111.67 o                         
   1  11   7       1205.03       1209.39        94.03 o                         
   2  11   7      14098.45      14698.11       336.04 o                         
   3  11   7       3879.14       4054.79       204.09 o                         
   4  11   7      24378.39      25476.87       542.78 o                         
   5  11   7       9798.05       9998.37       373.37 o                         
   6  11   7        491.25        439.81       124.94 o                         
   7  11   7       3657.48       3726.70       132.55 o                         
   8  11   7        932.68        977.40        82.05 o                         
   9  11   7       7272.74       7128.65       237.97 o                         
  10  11   7       7721.84       7523.49       243.95 o                         
  11  11   7       9617.08       9049.08       291.61 o                         
  12  11   7       3820.19       3846.97       479.70 o                         
  13  11   7       1513.37       1476.18       190.65 o                         
  14  11   7        452.62        407.46        90.28 o                         
  15  11   7       9209.08       8048.37       347.31 o                         
   0  12   7       1095.79        961.75       127.91 o                         
   1  12   7       4617.19       4811.01       183.69 o                         
   2  12   7         11.79        -20.14        60.77 o                         
   3  12   7      15375.00      15571.93       420.72 o                         
   4  12   7       8423.52       8921.39       320.61 o                         
   5  12   7       1471.37       1640.61       167.28 o                         
   6  12   7        858.36        811.16        79.82 o                         
   7  12   7       4632.86       4262.55       144.06 o                         
   8  12   7       2985.29       3057.59       159.61 o                         
   9  12   7       3224.99       3096.61       161.80 o                         
  10  12   7        337.16        378.35        90.60 o                         
  11  12   7       1419.13       1287.12       115.15 o                         
  12  12   7        111.52        -23.11        86.75 o                         
  13  12   7        525.15        307.51       126.50 o                         
  14  12   7       3595.88       3474.04       177.45 o                         
   1  13   7       2894.32       2873.05       151.48 o                         
   2  13   7      32611.21      32833.23       649.59 o                         
   3  13   7        474.27        418.77        90.12 o                         
   4  13   7      48649.41      50150.70       586.24 o                         
   5  13   7       2297.58       2447.12       133.87 o                         
   6  13   7       5367.62       5212.54       181.99 o                         
   7  13   7       3575.04       3659.59       178.92 o                         
   8  13   7      24059.67      23783.17       511.77 o                         
   9  13   7        355.27        340.01        84.03 o                         
  10  13   7      27400.48      26449.68       593.12 o                         
  11  13   7        863.76        975.95       108.06 o                         
  12  13   7         72.21        -91.18        91.18 o                         
  13  13   7        801.54        929.47       108.68 o                         
   0  14   7      19313.30      20302.63       479.10 o                         
   1  14   7      14865.11      15783.28       382.38 o                         
   2  14   7       2128.66       2351.41       130.58 o                         
   3  14   7       6893.36       6993.75       217.26 o                         
   4  14   7        279.16        320.89        76.82 o                         
   5  14   7        516.92        455.58        68.53 o                         
   6  14   7      16435.86      16668.47       375.05 o                         
   7  14   7        797.02        679.03        89.31 o                         
   8  14   7        338.71        444.93        87.35 o                         
   9  14   7        382.12        430.46        86.62 o                         
  10  14   7       2148.91       2030.19       160.27 o                         
  11  14   7        549.85        451.55        76.80 o                         
  12  14   7       4250.85       3533.08       138.89 o                         
  13  14   7       1087.24        844.94       122.93 o                         
   1  15   7       1488.23       1522.13       126.46 o                         
   2  15   7      21970.09      23106.12       473.05 o                         
   3  15   7       4935.96       4731.53       253.38 o                         
   4  15   7      24484.45      23658.43       653.66 o                         
   5  15   7       4403.35       4510.74       196.10 o                         
   6  15   7       2498.38       2669.94       150.75 o                         
   7  15   7       9079.10       8941.02       263.12 o                         
   8  15   7       8667.96       8643.65       281.84 o                         
   9  15   7        635.72        670.21        91.16 o                         
  10  15   7       6225.52       6262.24       254.47 o                         
  11  15   7       4092.05       3974.61       155.95 o                         
  12  15   7       7048.98       6135.33       747.07 o                         
   0  16   7      33368.54      34193.11      1260.30 o                         
   1  16   7       5631.06       5758.33       279.98 o                         
   2  16   7       4840.92       5118.45       267.86 o                         
   3  16   7        153.64         70.59        98.81 o                         
   4  16   7       6741.94       6597.75       300.39 o                         
   5  16   7        407.55        480.18        90.26 o                         
   6  16   7      13351.33      13097.88       411.65 o                         
   7  16   7        237.75        247.82       145.68 o                         
   8  16   7       1985.55       1870.18       129.12 o                         
   9  16   7       2418.29       2406.22       189.47 o                         
  10  16   7       7027.54       6974.25       204.59 o                         
  11  16   7        955.90        809.93        59.97 o                         
   1  17   7        198.63        164.02        75.04 o                         
   2  17   7        139.28        213.89       105.21 o                         
   3  17   7        551.55        612.14       108.20 o                         
   4  17   7       4071.86       4255.41       236.32 o                         
   5  17   7         35.03        145.60        79.82 o                         
   6  17   7       7463.00       7628.21       387.98 o                         
   7  17   7       5389.41       5231.54       237.77 o                         
   8  17   7        973.38        686.68       117.96 o                         
   9  17   7       2326.39       2544.48       143.16 o                         
  10  17   7       7122.80       7023.44       415.21 o                         
   0  18   7        739.99        778.87       223.52 o                         
   1  18   7       2514.95       2682.14       329.26 o                         
   2  18   7        960.71       1042.53       108.93 o                         
   3  18   7       2881.81       2919.71       190.79 o                         
   4  18   7       1609.41       1564.35       143.93 o                         
   5  18   7       2426.47       2446.86       166.70 o                         
   6  18   7         58.94        162.81       142.71 o                         
   7  18   7       1515.30       1413.27       154.98 o                         
   8  18   7        393.76        475.41       166.78 o                         
   9  18   7       1063.19       1132.44        92.88 o                         
   1  19   7        629.95        733.00       104.76 o                         
   2  19   7       9347.79       9206.82       266.46 o                         
   3  19   7        853.47        792.04        87.62 o                         
   4  19   7       8238.59       8295.01       240.16 o                         
   5  19   7       3503.47       3499.10       149.99 o                         
   6  19   7       4736.97       4592.44       184.08 o                         
   7  19   7         78.53        110.59        57.10 o                         
   8  19   7        106.81         90.32        64.83 o                         
   0  20   7        175.10        304.91        92.40 o                         
   1  20   7        391.73        328.58        65.30 o                         
   2  20   7         94.26        127.15        55.75 o                         
   3  20   7       6484.79       6293.01       233.82 o                         
   4  20   7       1799.82       1778.81        90.78 o                         
   5  20   7         42.89         81.22        46.06 o                         
   6  20   7         85.58         -6.88        52.28 o                         
   1  21   7        857.12        787.02        73.50 o                         
   2  21   7       9856.47       9610.91       252.96 o                         
   3  21   7        576.14        618.31        92.95 o                         
   0   0   8     481905.56     464139.41      6193.17 o                         
   1   0   8     128469.01     126974.10      1888.82 o                         
   2   0   8      70946.17      69135.32       940.97 o                         
   3   0   8       5738.97       5852.40       154.13 o                         
   4   0   8      52622.15      50036.64      1037.64 o                         
   5   0   8      15996.19      15445.13       426.54 o                         
   6   0   8     184615.20     180419.09      2997.18 o                         
   7   0   8      10098.98       9843.02       254.39 o                         
   8   0   8      58144.26      54047.66      1251.70 o                         
   9   0   8       2120.53       1749.79       165.71 o                         
  10   0   8      36239.08      32052.49      1201.84 o                         
  11   0   8       7805.83       7923.41       500.34 o                         
  12   0   8       1962.35       1993.39       156.80 o                         
  13   0   8       8865.40       9720.59       778.87 o                         
  14   0   8       7747.43       7793.90       438.44 o                         
  15   0   8       6430.60       6776.04       381.70 o                         
  16   0   8          2.77       -120.36       120.36 o                         
  17   0   8          6.08        477.98       125.51 o                         
   1   1   8      32262.38      32605.27       325.52 o                         
   2   1   8      50591.94      50611.91       477.74 o                         
   3   1   8       1089.43       1127.81        55.52 o                         
   4   1   8      17022.43      16194.39       296.44 o                         
   5   1   8       3675.23       3455.25       116.49 o                         
   6   1   8      10890.77      10523.94       225.70 o                         
   7   1   8       3289.10       2948.26       138.85 o                         
   8   1   8       6158.46       4981.87       261.52 o                         
   9   1   8       4079.51       4109.89       212.93 o                         
  10   1   8        769.36        743.09        98.93 o                         
  11   1   8      24747.32      25710.31       463.83 o                         
  12   1   8       1044.06       1119.31       107.27 o                         
  13   1   8       3915.69       4470.68       208.52 o                         
  14   1   8       7295.49       7243.11       253.27 o                         
  15   1   8        172.84        120.70       285.42 o                         
  16   1   8        254.94        108.36       267.36 o                         
  17   1   8         84.48        744.12       177.95 o                         
   0   2   8      48747.62      47903.95       608.33 o                         
   1   2   8       2875.19       2856.54        98.23 o                         
   2   2   8      17329.75      16091.16       266.58 o                         
   3   2   8        876.00        955.48        52.48 o                         
   4   2   8      30172.05      29825.46       387.08 o                         
   5   2   8      30161.67      29411.63       484.40 o                         
   6   2   8      80379.88      77714.77       891.37 o                         
   7   2   8        197.52        172.95        47.92 o                         
   8   2   8      22196.54      21487.93       489.52 o                         
   9   2   8       1665.03       1595.24       139.86 o                         
  10   2   8       8138.94       7357.04       305.67 o                         
  11   2   8       7606.91       7420.87       251.57 o                         
  12   2   8      19054.32      19036.86       577.33 o                         
  13   2   8       2929.69       2926.60       150.27 o                         
  14   2   8      14605.97      15827.74       395.09 o                         
  15   2   8       1628.42       1559.44       109.57 o                         
  16   2   8       2196.10       2576.28       358.49 o                         
  17   2   8        431.65        908.73       235.55 o                         
   1   3   8      17646.32      18118.38       292.06 o                         
   2   3   8      42424.61      41596.32       526.57 o                         
   3   3   8      20002.42      19988.42       373.18 o                         
   4   3   8      18246.67      18204.14       292.84 o                         
   5   3   8       2551.46       2490.94       119.65 o                         
   6   3   8       9197.96       9140.65       240.19 o                         
   7   3   8      41768.79      41798.96       615.45 o                         
   8   3   8      20175.79      19833.80       415.66 o                         
   9   3   8      18052.21      17446.72       460.48 o                         
  10   3   8       7423.42       7761.62       313.45 o                         
  11   3   8       5573.47       5788.02       184.25 o                         
  12   3   8       1604.22       1681.75       103.48 o                         
  13   3   8       8114.52       8718.34       255.89 o                         
  14   3   8       3999.03       4480.94       174.66 o                         
  15   3   8        480.10        373.82        63.45 o                         
  16   3   8         42.89        -77.76        91.13 o                         
  17   3   8       2260.76       2998.58       216.64 o                         
   0   4   8       8575.58       8581.37       424.68 o                         
   1   4   8        808.87        655.45        59.87 o                         
   2   4   8         38.26        110.49        31.26 o                         
   3   4   8      44368.27      42842.25       552.44 o                         
   4   4   8       3802.79       3711.54       143.86 o                         
   5   4   8      22670.92      23700.10       411.30 o                         
   6   4   8         30.16         17.77        48.02 o                         
   7   4   8        121.20        190.84        81.02 o                         
   8   4   8      38052.43      38491.25       736.07 o                         
   9   4   8       8089.23       8216.49       667.97 o                         
  10   4   8      33808.41      33519.86       888.82 o                         
  11   4   8       1014.79        820.49       103.04 o                         
  12   4   8         87.83         95.17        74.86 o                         
  13   4   8       1088.50       1145.63       105.24 o                         
  14   4   8      18477.84      19258.29       376.59 o                         
  15   4   8        166.72        491.38        82.99 o                         
  16   4   8       9813.93      10885.45       307.20 o                         
  17   4   8       7365.44       7252.30       326.68 o                         
   1   5   8       3725.44       3191.11       116.84 o                         
   2   5   8        312.98        381.75        41.23 o                         
   3   5   8         83.10        126.37        37.37 o                         
   4   5   8        323.87        300.55        52.71 o                         
   5   5   8       6847.77       6710.28       254.57 o                         
   6   5   8      18168.84      18502.67       573.72 o                         
   7   5   8       3508.00       2892.19       175.02 o                         
   8   5   8      16516.83      16923.42       470.06 o                         
   9   5   8      11812.71      12788.12       428.49 o                         
  10   5   8        221.44        356.94       127.03 o                         
  11   5   8       2118.80       1997.26       140.29 o                         
  12   5   8       1488.35       1674.82       145.37 o                         
  13   5   8       5311.48       5459.69       207.90 o                         
  14   5   8       1382.58       1619.11       140.81 o                         
  15   5   8       2245.66       2334.83       121.55 o                         
  16   5   8         66.61        -40.67        88.21 o                         
   0   6   8        494.65        561.15        90.96 o                         
   1   6   8       6728.75       6424.66       218.23 o                         
   2   6   8       9476.36       9659.64       237.29 o                         
   3   6   8      35056.73      33921.18       502.01 o                         
   4   6   8       2749.64       3302.38       177.14 o                         
   5   6   8       7651.67       7232.72       272.70 o                         
   6   6   8       1180.68       1010.39       105.46 o                         
   7   6   8       1733.35       1466.80       131.13 o                         
   8   6   8       3023.30       2669.54       188.12 o                         
   9   6   8        352.09        383.95        91.68 o                         
  10   6   8       3639.53       3653.37       170.27 o                         
  11   6   8        371.57        554.28        89.69 o                         
  12   6   8       4519.96       5075.67       340.04 o                         
  13   6   8        691.15       1053.14       136.77 o                         
  14   6   8       7972.73       9113.83       454.57 o                         
  15   6   8       1388.54       1436.48       153.76 o                         
  16   6   8       2119.62       2031.70       114.55 o                         
   1   7   8        243.12        215.53        63.13 o                         
   2   7   8      23534.54      24398.63       416.05 o                         
   3   7   8       6400.46       6444.06       203.89 o                         
   4   7   8       7748.35       8278.15       285.58 o                         
   5   7   8      20476.07      19299.48       487.47 o                         
   6   7   8       1199.82       1098.65       144.13 o                         
   7   7   8       8398.87       8046.23       309.47 o                         
   8   7   8       9369.68       9074.69       352.33 o                         
   9   7   8      38066.86      35218.33       767.76 o                         
  10   7   8        117.95        183.92        74.44 o                         
  11   7   8      16521.79      16007.97       506.97 o                         
  12   7   8       6524.27       7338.40       927.60 o                         
  13   7   8        277.01        181.39       114.28 o                         
  14   7   8       2143.53       2441.34       255.27 o                         
  15   7   8      10407.50      10829.42       434.63 o                         
  16   7   8       4045.80       4049.82       179.89 o                         
   0   8   8     119439.23     126346.62      1869.84 o                         
   1   8   8       2877.82       2810.94       140.02 o                         
   2   8   8       6552.39       6975.44       268.25 o                         
   3   8   8       1539.87       1968.77       147.57 o                         
   4   8   8       6710.92       6727.19       271.04 o                         
   5   8   8        155.61        131.90        74.78 o                         
   6   8   8      12668.55      12162.79       480.80 o                         
   7   8   8         52.88         26.49        61.34 o                         
   8   8   8         30.78         20.50        60.27 o                         
   9   8   8        114.34        197.87        61.40 o                         
  10   8   8       7799.46       8150.47       261.40 o                         
  11   8   8       1200.74       1282.11       129.14 o                         
  12   8   8       5532.13       6272.52       322.89 o                         
  13   8   8        167.68        243.80        89.45 o                         
  14   8   8        877.85        869.90       117.50 o                         
  15   8   8       2395.29       2516.92       137.71 o                         
  16   8   8       5830.68       4649.18       256.19 o                         
   1   9   8      16996.89      16962.15       464.33 o                         
   2   9   8       2674.66       2712.07       175.53 o                         
   3   9   8       2519.19       2642.97       180.53 o                         
   4   9   8       3213.97       3303.24       174.03 o                         
   5   9   8      32962.72      32260.73       989.69 o                         
   6   9   8       4886.73       5172.93       249.69 o                         
   7   9   8        832.63        743.45       110.68 o                         
   8   9   8       8616.17       8075.14       297.35 o                         
   9   9   8      15322.92      14658.73       498.26 o                         
  10   9   8          5.42         77.32        77.36 o                         
  11   9   8       5469.43       5131.33       254.23 o                         
  12   9   8        195.47        107.05       123.79 o                         
  13   9   8        135.70        -10.53        95.29 o                         
  14   9   8          8.00        144.22        74.03 o                         
  15   9   8       5622.12       4960.60       215.42 o                         
   0  10   8       3709.69       4127.54       280.34 o                         
   1  10   8      18000.71      18186.90       533.49 o                         
   2  10   8        847.66        753.42        93.69 o                         
   3  10   8       7509.80       7537.64       268.30 o                         
   4  10   8       4265.34       4392.63       210.11 o                         
   5  10   8      17511.72      17107.00       563.14 o                         
   6  10   8        163.77        109.71        89.20 o                         
   7  10   8       5205.48       5261.97       351.04 o                         
   8  10   8       7758.52       8024.97       194.68 o                         
   9  10   8       3609.06       3401.90       147.32 o                         
  10  10   8      20292.97      20289.29       541.51 o                         
  11  10   8        215.64        169.14        92.68 o                         
  12  10   8         47.59         51.37        98.00 o                         
  13  10   8        456.31        404.40       119.23 o                         
  14  10   8       2143.82       1865.14       147.20 o                         
  15  10   8       2289.65       2157.68       139.80 o                         
   1  11   8       4403.61       4400.50       184.71 o                         
   2  11   8      16601.00      17085.78       373.16 o                         
   3  11   8        110.17        134.24        71.17 o                         
   4  11   8       9613.80       9208.86       359.99 o                         
   5  11   8        725.09       1054.57       168.34 o                         
   6  11   8       9754.54       9549.50       481.46 o                         
   7  11   8      14291.27      13979.85       273.51 o                         
   8  11   8       4742.38       4617.61       149.22 o                         
   9  11   8       1210.12       1264.38       110.28 o                         
  10  11   8       1405.25       1278.71       114.54 o                         
  11  11   8         27.79         50.60        79.92 o                         
  12  11   8       2830.47       2953.55       214.92 o                         
  13  11   8       6507.75       5993.07       315.44 o                         
  14  11   8       5465.19       5128.01       297.66 o                         
   0  12   8      45080.10      46329.59       938.45 o                         
   1  12   8       7677.71       8055.86       259.28 o                         
   2  12   8      11294.95      11113.33       354.84 o                         
   3  12   8       4381.99       4063.72       217.55 o                         
   4  12   8      14153.23      14637.11       464.11 o                         
   5  12   8       1950.22       1667.91       130.76 o                         
   6  12   8      29336.52      29232.16       541.96 o                         
   7  12   8        943.95        998.30        75.16 o                         
   8  12   8      15479.90      15215.45       322.93 o                         
   9  12   8         27.76        -37.69        67.57 o                         
  10  12   8         77.50        132.40        73.76 o                         
  11  12   8        121.97         80.68        72.59 o                         
  12  12   8       6821.65       6355.26       304.33 o                         
  13  12   8          0.42        218.97        82.62 o                         
  14  12   8        557.96        540.89        79.46 o                         
   1  13   8       6847.50       6657.03       242.81 o                         
   2  13   8          5.45        -40.89        73.90 o                         
   3  13   8        908.41        882.89        80.96 o                         
   4  13   8        431.83        389.39        73.23 o                         
   5  13   8        523.94        448.94        77.88 o                         
   6  13   8        307.69        362.46        68.23 o                         
   7  13   8      23062.01      23505.05       457.03 o                         
   8  13   8       1267.07       1161.95       105.29 o                         
   9  13   8       6664.16       6559.49       257.45 o                         
  10  13   8       1342.43       1236.03       139.48 o                         
  11  13   8       2633.09       2591.49       147.97 o                         
  12  13   8        106.34        126.94        82.43 o                         
  13  13   8      10120.53       9533.84       611.24 o                         
   0  14   8      35089.90      36760.99       973.16 o                         
   1  14   8       6580.39       7105.20       200.29 o                         
   2  14   8       5706.25       5837.76       187.16 o                         
   3  14   8       1002.39        941.29        95.12 o                         
   4  14   8       9898.84      10077.08       287.92 o                         
   5  14   8       2034.01       2054.10       152.98 o                         
   6  14   8      34105.77      34881.36       565.28 o                         
   7  14   8        789.15        741.59        91.04 o                         
   8  14   8      12177.80      12040.22       306.85 o                         
   9  14   8        945.95        878.03       103.23 o                         
  10  14   8       1062.60        985.94       118.29 o                         
  11  14   8       1201.18       1313.45       103.30 o                         
  12  14   8       1297.17       1264.45       120.75 o                         
  13  14   8       3511.47       3321.16       225.24 o                         
   1  15   8      12146.02      12700.60       340.82 o                         
   2  15   8       9504.64       9965.74       331.50 o                         
   3  15   8       1416.23       1337.45       152.29 o                         
   4  15   8      10526.73      10933.02       404.43 o                         
   5  15   8        172.09        168.45        80.08 o                         
   6  15   8        522.51        515.85        95.80 o                         
   7  15   8       1112.16       1058.57       103.40 o                         
   8  15   8       4861.96       4691.26       182.97 o                         
   9  15   8       1826.26       1760.56       146.86 o                         
  10  15   8        248.51        315.70        81.80 o                         
  11  15   8        714.77        702.70        71.26 o                         
  12  15   8       1786.28       1718.51       121.41 o                         
   0  16   8       6139.25       6014.67       329.00 o                         
   1  16   8      15121.70      16086.03       567.30 o                         
   2  16   8       4053.57       4086.84       351.61 o                         
   3  16   8       2118.21       2450.04       237.07 o                         
   4  16   8          1.73         64.57        82.58 o                         
   5  16   8      12118.11      12071.83       399.94 o                         
   6  16   8      10331.05      10417.12       360.56 o                         
   7  16   8        867.86        800.60        94.75 o                         
   8  16   8       9458.88       9416.49       315.71 o                         
   9  16   8       1323.36       1340.61       123.91 o                         
  10  16   8       4984.22       4936.33       167.73 o                         
  11  16   8       3405.13       3378.47       234.69 o                         
   1  17   8        732.73        941.21       124.67 o                         
   2  17   8       1805.43       2137.93       170.98 o                         
   3  17   8       1465.14       1450.77       146.90 o                         
   4  17   8       5147.67       5041.01       251.33 o                         
   5  17   8       4114.49       3921.50       216.23 o                         
   6  17   8        335.61        204.76       173.66 o                         
   7  17   8        883.90        736.58       127.22 o                         
   8  17   8        891.50        951.43       100.54 o                         
   9  17   8       1821.72       1989.94       127.40 o                         
  10  17   8        230.20        290.44        46.59 o                         
   0  18   8       3455.95       3569.41       361.07 o                         
   1  18   8        350.96        432.71        85.20 o                         
   2  18   8       4279.93       4405.46       244.20 o                         
   3  18   8       1774.54       1865.57       128.33 o                         
   4  18   8        837.31        955.90        97.51 o                         
   5  18   8       1636.12       1875.40       120.80 o                         
   6  18   8       2386.68       2219.17       187.48 o                         
   7  18   8          1.21         24.95        75.92 o                         
   8  18   8       9405.10       8890.92       544.18 o                         
   9  18   8         50.53         99.14        56.18 o                         
   1  19   8       2787.37       2920.09       180.39 o                         
   2  19   8        158.08         41.04        53.56 o                         
   3  19   8       2755.32       2523.11       139.95 o                         
   4  19   8         64.29         73.11        56.26 o                         
   5  19   8       2672.65       2440.36       122.66 o                         
   6  19   8       1466.81       1350.05       156.46 o                         
   7  19   8       4364.86       4391.78       443.60 o                         
   0  20   8       9318.48       9420.46       462.51 o                         
   1  20   8        921.14       1110.51       102.00 o                         
   2  20   8       2041.77       2025.68       117.01 o                         
   3  20   8      10401.16      10307.02       226.38 o                         
   4  20   8       1556.65       1480.49        82.15 o                         
   5  20   8       1317.61       1157.27       112.69 o                         
   1  21   8        350.36        341.94        54.13 o                         
   2  21   8        129.85        275.83        70.23 o                         
   1   1   9       5492.77       5551.92       148.54 o                         
   2   1   9      44739.76      43095.86       467.83 o                         
   3   1   9      19538.77      19449.84       251.48 o                         
   4   1   9      55691.71      53448.11       583.69 o                         
   5   1   9       6600.23       5893.10       188.77 o                         
   6   1   9        398.78        250.67        55.52 o                         
   7   1   9      22325.64      22024.63       448.44 o                         
   8   1   9      12420.27      11125.94       371.24 o                         
   9   1   9       9146.85       8680.61       363.63 o                         
  10   1   9       5525.82       5077.79       327.52 o                         
  11   1   9       3608.95       3756.68       147.53 o                         
  12   1   9       1260.58       1256.47       120.92 o                         
  13   1   9       2710.32       2749.82       145.68 o                         
  14   1   9       5519.30       5738.99       220.72 o                         
  15   1   9       1403.27       1409.17       127.38 o                         
  16   1   9          1.66         59.57       268.22 o                         
  17   1   9        367.56        773.72       125.51 o                         
   0   2   9      93272.16      93515.85      1225.66 o                         
   1   2   9      83031.26      83114.34       722.94 o                         
   2   2   9      11704.66      11866.38       177.51 o                         
   3   2   9       1197.76       1476.90        66.26 o                         
   4   2   9      12605.21      11180.04       278.61 o                         
   5   2   9      53776.20      52939.06       677.61 o                         
   6   2   9      40857.88      38859.47       575.04 o                         
   7   2   9         13.91         19.84        43.25 o                         
   8   2   9        630.17        717.65        83.97 o                         
   9   2   9       3727.18       3320.36       198.67 o                         
  10   2   9       5873.90       5518.69       267.46 o                         
  11   2   9       7878.36       8024.02       199.26 o                         
  12   2   9        486.28        563.95        76.50 o                         
  13   2   9       3606.15       3714.23       229.29 o                         
  14   2   9       1678.16       1768.39       130.40 o                         
  15   2   9       3693.33       4201.49       174.90 o                         
  16   2   9       1758.12       2125.50       551.92 o                         
  17   2   9        715.67        883.76       132.39 o                         
   1   3   9       1025.10        987.05        76.85 o                         
   2   3   9         10.38         40.71        29.84 o                         
   3   3   9      14955.25      14821.29       234.46 o                         
   4   3   9       1973.70       1989.30        97.65 o                         
   5   3   9      10846.78      11065.46       267.66 o                         
   6   3   9       4678.57       4529.27       206.72 o                         
   7   3   9         37.94         59.91        46.39 o                         
   8   3   9        818.75        807.51        93.80 o                         
   9   3   9          7.45         15.26        55.56 o                         
  10   3   9       4738.07       4882.33       319.10 o                         
  11   3   9        436.77        403.45        83.30 o                         
  12   3   9       1022.71       1145.77        87.65 o                         
  13   3   9       1017.33        955.03       106.48 o                         
  14   3   9       1796.39       2063.91       122.05 o                         
  15   3   9         84.66        181.55        91.33 o                         
  16   3   9       1271.90       1510.01       562.23 o                         
   0   4   9         79.20        216.87        90.27 o                         
   1   4   9      20317.83      20323.72       379.18 o                         
   2   4   9       3407.15       3558.44       104.57 o                         
   3   4   9       6247.34       5978.44       209.59 o                         
   4   4   9        240.94        236.90        52.57 o                         
   5   4   9     104607.58     101385.22      1113.40 o                         
   6   4   9      14986.50      13565.14       475.14 o                         
   7   4   9       3271.75       3195.54       243.76 o                         
   8   4   9       5437.33       5528.92       267.65 o                         
   9   4   9      20760.45      21095.71       677.73 o                         
  10   4   9       8541.25       8662.37       441.15 o                         
  11   4   9       9733.86      10015.57       496.75 o                         
  12   4   9       8832.24       9863.02       461.42 o                         
  13   4   9       5454.82       5937.77       237.75 o                         
  14   4   9          4.48         -3.31        69.02 o                         
  15   4   9       4894.28       5218.06       203.00 o                         
  16   4   9        449.91        497.89        74.24 o                         
   1   5   9         50.81         95.00        39.31 o                         
   2   5   9      16049.19      15929.46       246.96 o                         
   3   5   9       8388.64       8699.37       227.58 o                         
   4   5   9        814.86        639.91        72.46 o                         
   5   5   9       9156.34       8495.20       248.97 o                         
   6   5   9       7169.92       6335.71       323.23 o                         
   7   5   9      10173.23       9490.56       498.96 o                         
   8   5   9       5331.20       4494.44       244.52 o                         
   9   5   9      22147.86      22470.03       590.13 o                         
  10   5   9       2179.28       2428.20       132.57 o                         
  11   5   9      23120.51      24366.62       765.09 o                         
  12   5   9      16051.47      17529.85       608.50 o                         
  13   5   9       2341.75       3112.16       220.91 o                         
  14   5   9       5801.48       6160.75       415.23 o                         
  15   5   9       2719.31       3271.67       205.13 o                         
  16   5   9         69.36         65.47        58.01 o                         
   0   6   9         89.04        170.22       113.48 o                         
   1   6   9      18240.09      18438.24       406.43 o                         
   2   6   9         11.88         40.47        44.13 o                         
   3   6   9     120361.20     118346.05      1466.08 o                         
   4   6   9       9317.95       9726.60       319.33 o                         
   5   6   9      11621.63      10246.62       340.18 o                         
   6   6   9       2342.90       1842.00       143.64 o                         
   7   6   9       1291.44       1327.60       145.83 o                         
   8   6   9       6860.08       6943.73       311.47 o                         
   9   6   9      22813.10      22106.41       597.61 o                         
  10   6   9      16130.88      16722.39       362.11 o                         
  11   6   9      27959.02      26835.06       585.22 o                         
  12   6   9        234.26        227.41       111.63 o                         
  13   6   9         67.03        126.36       110.62 o                         
  14   6   9       9267.44       9171.04       389.64 o                         
  15   6   9       1034.02       1083.63       113.17 o                         
  16   6   9       6232.81       5242.33       209.92 o                         
   1   7   9       2675.26       2662.23       154.26 o                         
   2   7   9        161.65        301.70        57.58 o                         
   3   7   9       5477.01       5297.09       193.23 o                         
   4   7   9         19.30        132.41        62.20 o                         
   5   7   9       5277.93       5059.18       325.58 o                         
   6   7   9         37.91         21.99        73.51 o                         
   7   7   9         51.43         90.13        63.13 o                         
   8   7   9       5365.42       4975.87       268.76 o                         
   9   7   9       6189.26       6429.02       214.32 o                         
  10   7   9       2051.44       2411.75       161.46 o                         
  11   7   9       2991.37       2743.69       233.94 o                         
  12   7   9        210.00        206.94       231.26 o                         
  13   7   9       2737.88       3160.32       295.81 o                         
  14   7   9       2242.66       2174.29       176.52 o                         
  15   7   9        659.54        819.48       116.71 o                         
  16   7   9        696.06        373.10        92.85 o                         
   0   8   9       7807.29       8228.50       356.22 o                         
   1   8   9      20369.61      21697.79       429.91 o                         
   2   8   9       7385.42       7987.00       298.46 o                         
   3   8   9     142202.80     140133.80      2095.05 o                         
   4   8   9         27.07         75.30        87.99 o                         
   5   8   9       9266.25       8881.38       346.62 o                         
   6   8   9       1173.90        862.18       139.22 o                         
   7   8   9         20.72        114.99        89.61 o                         
   8   8   9      11221.52      10177.18       332.06 o                         
   9   8   9      37901.86      37088.41       760.58 o                         
  10   8   9       5181.88       4968.12       303.90 o                         
  11   8   9      28628.98      26687.69       970.92 o                         
  12   8   9       1690.67       1689.31       182.11 o                         
  13   8   9         18.32         22.00        83.75 o                         
  14   8   9       5868.48       6036.96       386.86 o                         
  15   8   9        133.57         52.16        90.64 o                         
   1   9   9         84.53         77.87        66.83 o                         
   2   9   9       7162.19       7213.10       298.04 o                         
   3   9   9       1774.64       1661.32       150.70 o                         
   4   9   9       9872.75      10480.61       382.44 o                         
   5   9   9       1451.77       1248.65       141.59 o                         
   6   9   9       3890.44       3964.65       224.66 o                         
   7   9   9      10878.48      10141.35       373.19 o                         
   8   9   9       4921.11       4512.11       138.35 o                         
   9   9   9       4664.70       4776.27       158.19 o                         
  10   9   9        418.63        407.32       113.78 o                         
  11   9   9       4151.19       3902.47       199.78 o                         
  12   9   9       7321.09       7246.76       286.97 o                         
  13   9   9       9998.02       9816.68       444.79 o                         
  14   9   9       2914.69       3093.61       170.32 o                         
  15   9   9         10.92         40.17        65.04 o                         
   0  10   9      44479.54      43879.53       998.52 o                         
   1  10   9       9239.63       9751.44       357.03 o                         
   2  10   9       5035.31       4678.43       269.49 o                         
   3  10   9      85545.04      87422.62      1297.43 o                         
   4  10   9      10336.09      10512.51       332.18 o                         
   5  10   9      22106.13      22289.31       621.93 o                         
   6  10   9      15476.39      14129.76       573.05 o                         
   7  10   9         33.37         77.36        51.97 o                         
   8  10   9       5572.63       5780.46       211.41 o                         
   9  10   9      23147.67      24029.89       415.62 o                         
  10  10   9       4076.05       3922.14       305.22 o                         
  11  10   9      17509.31      17884.20       473.64 o                         
  12  10   9       4840.03       4958.17       231.91 o                         
  13  10   9        615.70        542.59        91.52 o                         
  14  10   9        614.35        501.88        77.04 o                         
  15  10   9       2164.38       1918.97       125.21 o                         
   1  11   9       8310.42       8895.70       338.66 o                         
   2  11   9       1272.02       1344.52       129.41 o                         
   3  11   9       4634.31       4778.77       229.87 o                         
   4  11   9       1022.21        999.38       116.56 o                         
   5  11   9       5058.34       5169.87       333.06 o                         
   6  11   9       1025.88       1094.68        89.65 o                         
   7  11   9      16919.34      16724.46       300.41 o                         
   8  11   9       1275.80       1132.60        79.50 o                         
   9  11   9       3234.66       3367.96       153.21 o                         
  10  11   9        699.27        715.91        97.82 o                         
  11  11   9       2076.60       2376.24       181.17 o                         
  12  11   9        475.12        423.51       124.95 o                         
  13  11   9       7181.91       6468.09       247.98 o                         
  14  11   9        648.28        754.81       103.34 o                         
   0  12   9      44701.79      47141.11      1831.13 o                         
   1  12   9      53352.85      54884.31       769.39 o                         
   2  12   9       3138.54       3209.27       194.42 o                         
   3  12   9        892.42        892.74       129.05 o                         
   4  12   9       2207.28       2233.23       174.39 o                         
   5  12   9      31557.23      30878.19       500.37 o                         
   6  12   9      24885.35      25312.31       410.29 o                         
   7  12   9       1523.66       1661.21        93.04 o                         
   8  12   9         71.71         25.86        66.35 o                         
   9  12   9      18117.20      18696.78       448.51 o                         
  10  12   9      12470.52      11855.09       330.46 o                         
  11  12   9       4697.54       4985.98       300.62 o                         
  12  12   9       7497.29       7606.36       328.09 o                         
  13  12   9       1981.84       2267.92       165.95 o                         
  14  12   9        815.96        769.67       181.39 o                         
   1  13   9          3.12         20.46        56.48 o                         
   2  13   9      53331.01      55271.33       664.19 o                         
   3  13   9          0.38         45.40        59.87 o                         
   4  13   9      13909.37      14401.25       318.40 o                         
   5  13   9       3470.76       3626.92       170.05 o                         
   6  13   9       5882.94       5519.69       243.48 o                         
   7  13   9         89.18        132.03        66.56 o                         
   8  13   9      12377.03      11869.36       312.68 o                         
   9  13   9          3.31        -37.51        91.95 o                         
  10  13   9       1430.92       1198.85       137.60 o                         
  11  13   9        776.13        796.04        91.87 o                         
  12  13   9       1482.83       1185.33       102.24 o                         
  13  13   9         67.65         53.74       117.78 o                         
   0  14   9       5866.94       5809.64       264.11 o                         
   1  14   9       5733.95       6086.62       181.55 o                         
   2  14   9        910.50        829.69        82.24 o                         
   3  14   9       4109.06       4236.06       174.40 o                         
   4  14   9       5279.49       5572.64       286.95 o                         
   5  14   9      29714.05      29207.90       578.31 o                         
   6  14   9        150.51         11.99        72.67 o                         
   7  14   9       1620.52       1806.91       128.85 o                         
   8  14   9          6.08         48.39        69.81 o                         
   9  14   9       2569.67       2529.58       178.53 o                         
  10  14   9        144.62        185.28        85.65 o                         
  11  14   9       4407.72       4126.86       148.28 o                         
  12  14   9        262.18        342.81        68.54 o                         
   1  15   9         20.56        -73.09        82.67 o                         
   2  15   9       4773.26       4603.11       257.91 o                         
   3  15   9       1742.76       1712.25       212.30 o                         
   4  15   9       8751.64       8616.81       356.03 o                         
   5  15   9       2142.45       2099.47       181.67 o                         
   6  15   9         38.34         13.93        73.65 o                         
   7  15   9       3314.83       3397.42       179.33 o                         
   8  15   9        180.99        241.40        73.86 o                         
   9  15   9       9063.66       9249.69       310.29 o                         
  10  15   9        466.52        520.20        84.78 o                         
  11  15   9       3694.28       3650.58       173.47 o                         
  12  15   9         71.48         58.46        85.97 o                         
   0  16   9      10294.37      10622.92       515.81 o                         
   1  16   9         33.04        141.51        83.59 o                         
   2  16   9        633.74        781.84       113.54 o                         
   3  16   9       1829.07       1512.32       190.69 o                         
   4  16   9       2075.30       2024.34       167.97 o                         
   5  16   9         26.34        103.05       115.30 o                         
   6  16   9       3522.57       3601.63       267.73 o                         
   7  16   9         13.39        -38.81        95.39 o                         
   8  16   9         10.00         93.10        66.85 o                         
   9  16   9       1941.12       1960.41       136.94 o                         
  10  16   9       2344.96       2246.14       117.82 o                         
  11  16   9       2583.36       2058.09       178.81 o                         
   1  17   9        876.43        791.68       115.09 o                         
   2  17   9       1060.73       1036.09       144.84 o                         
   3  17   9        280.01        229.60        71.96 o                         
   4  17   9       1915.78       1808.37       128.51 o                         
   5  17   9        853.11        780.90       135.13 o                         
   6  17   9       2086.70       1940.51       187.69 o                         
   7  17   9       4344.00       3980.26       249.82 o                         
   8  17   9       3579.84       3429.36       220.06 o                         
   9  17   9       1036.75        810.68       108.02 o                         
  10  17   9        475.97        445.32       104.88 o                         
   0  18   9        897.10       1033.34       220.08 o                         
   1  18   9       5874.23       5732.94       247.15 o                         
   2  18   9          0.72         61.71        64.81 o                         
   3  18   9       1320.75       1420.29       113.32 o                         
   4  18   9        224.71        300.86        68.79 o                         
   5  18   9       7070.35       7308.39       336.67 o                         
   6  18   9        338.15        365.05        93.24 o                         
   7  18   9          0.58        -50.66        72.27 o                         
   8  18   9        197.07        102.97        64.40 o                         
   1  19   9        335.37        389.94        81.82 o                         
   2  19   9         65.50         81.19        56.05 o                         
   3  19   9        354.58        432.21        67.04 o                         
   4  19   9         35.77        139.39        52.25 o                         
   5  19   9       1642.85       1648.24       147.68 o                         
   6  19   9       1844.51       1638.90       140.89 o                         
   7  19   9        129.88         93.66        61.97 o                         
   0  20   9         35.95         57.41        78.23 o                         
   1  20   9       4318.20       4404.33       205.98 o                         
   2  20   9        274.64        297.07        56.54 o                         
   3  20   9       1133.61       1070.41        82.80 o                         
   4  20   9       2895.91       2745.50       144.76 o                         
   5  20   9       8897.84       8363.01       397.17 o                         
   1  21   9        325.96        383.42       113.48 o                         
   0   0  10      26015.93      25350.39       835.61 o                         
   1   0  10      12833.96      12617.41       298.12 o                         
   2   0  10         44.74         56.20        38.24 o                         
   3   0  10      97061.99      95623.66      1138.64 o                         
   4   0  10      30067.58      30277.87       673.13 o                         
   5   0  10      19313.23      19436.37       529.41 o                         
   6   0  10       6086.81       6304.99       302.93 o                         
   7   0  10       3777.90       3688.59       290.57 o                         
   8   0  10      10173.54       7878.15       533.00 o                         
   9   0  10       2180.77       1985.87       287.13 o                         
  10   0  10      22363.56      19783.07       938.78 o                         
  11   0  10        897.39       1012.81       121.89 o                         
  12   0  10        464.67        555.89       129.81 o                         
  13   0  10        618.54        620.69       242.43 o                         
  14   0  10      19196.34      20187.15      1082.34 o                         
  15   0  10       5470.38       6163.94       333.56 o                         
  16   0  10       7305.58       9000.90       366.23 o                         
   1   1  10       3446.61       3074.62       137.23 o                         
   2   1  10      46512.75      45820.77       449.34 o                         
   3   1  10       3057.93       3179.94       117.30 o                         
   4   1  10       1758.49       1626.32        88.99 o                         
   5   1  10       1093.38       1068.24        88.78 o                         
   6   1  10       2739.19       2891.00       146.01 o                         
   7   1  10       7958.72       7729.20       242.70 o                         
   8   1  10      11700.58      10816.51       345.25 o                         
   9   1  10       5071.30       4618.01       304.14 o                         
  10   1  10        472.08        359.10       111.42 o                         
  11   1  10       3657.20       3727.93       178.65 o                         
  12   1  10       1858.71       2176.90       132.10 o                         
  13   1  10       3113.79       3151.36       150.22 o                         
  14   1  10       5697.23       5731.87       190.24 o                         
  15   1  10        561.33        563.64        80.80 o                         
  16   1  10         83.19        485.93        89.08 o                         
   0   2  10      12506.70      11846.46       546.76 o                         
   1   2  10       1978.15       2108.56       107.08 o                         
   2   2  10      10605.50      10003.67       190.12 o                         
   3   2  10       1480.25       1202.41        68.81 o                         
   4   2  10       3120.21       3745.07       135.21 o                         
   5   2  10       1497.81       1564.37       104.17 o                         
   6   2  10      35242.67      32964.10       537.83 o                         
   7   2  10        354.95        307.95        55.73 o                         
   8   2  10      13201.72      11869.71       406.25 o                         
   9   2  10      13832.78      12928.27       403.39 o                         
  10   2  10        137.77        271.03        81.38 o                         
  11   2  10       5845.42       5737.85       188.42 o                         
  12   2  10       6378.74       6538.54       219.19 o                         
  13   2  10        103.56        138.14        56.93 o                         
  14   2  10       7310.70       7863.78       251.53 o                         
  15   2  10         88.01         71.26        93.71 o                         
  16   2  10        386.08        981.73       252.75 o                         
   1   3  10       9419.90       9240.60       249.93 o                         
   2   3  10       9715.54       8611.31       276.45 o                         
   3   3  10       4572.30       4738.41       148.65 o                         
   4   3  10      23490.83      22526.25       359.66 o                         
   5   3  10       2051.87       2101.24       123.23 o                         
   6   3  10          6.15         -8.47        45.44 o                         
   7   3  10      59581.11      55906.76       907.33 o                         
   8   3  10      33164.66      32907.34       585.25 o                         
   9   3  10       6182.17       6382.00       282.48 o                         
  10   3  10       2983.53       2869.73       201.33 o                         
  11   3  10       1260.56       1374.13        98.94 o                         
  12   3  10       2427.02       2726.24       203.28 o                         
  13   3  10      30598.12      31104.70       595.55 o                         
  14   3  10       8526.04       9482.99       324.77 o                         
  15   3  10        113.54        159.98        92.85 o                         
  16   3  10        455.81        636.89        73.61 o                         
   0   4  10      95263.77      96812.84      1709.05 o                         
   1   4  10      19415.31      18953.32       380.08 o                         
   2   4  10      33336.05      32212.96       425.05 o                         
   3   4  10        208.90        195.37        49.03 o                         
   4   4  10      60314.86      59381.62       866.44 o                         
   5   4  10      11848.94      10909.98       286.74 o                         
   6   4  10      35883.88      33041.03       639.20 o                         
   7   4  10       2874.55       2956.23       241.33 o                         
   8   4  10       4354.19       3962.66       231.77 o                         
   9   4  10        490.55        503.78       133.74 o                         
  10   4  10       7443.16       7836.31       250.29 o                         
  11   4  10       4284.21       4474.70       171.93 o                         
  12   4  10      11291.42      11779.59       408.54 o                         
  13   4  10       1691.22       1964.99       154.74 o                         
  14   4  10        473.42       1074.02       195.15 o                         
  15   4  10       4256.52       4692.57       287.43 o                         
  16   4  10       1552.70       1138.56       112.99 o                         
   1   5  10      88624.66      91157.68      1446.10 o                         
   2   5  10       5606.41       5926.31       167.21 o                         
   3   5  10      17146.87      18161.88       397.87 o                         
   4   5  10          0.69         -8.27        47.62 o                         
   5   5  10       4712.66       4138.28       178.94 o                         
   6   5  10        521.47        695.14       189.13 o                         
   7   5  10      20068.34      18553.63       857.97 o                         
   8   5  10       1051.97        992.76       123.96 o                         
   9   5  10       9557.77      10049.30       481.08 o                         
  10   5  10       2379.53       2338.19       121.63 o                         
  11   5  10       1524.27       1731.22       113.47 o                         
  12   5  10       4738.99       5334.58       318.27 o                         
  13   5  10      12756.52      15093.55       525.27 o                         
  14   5  10       1109.72       1696.45       167.64 o                         
  15   5  10       4560.93       5008.50       190.69 o                         
  16   5  10        917.80        580.66       166.78 o                         
   0   6  10      68292.09      72693.23      1782.99 o                         
   1   6  10      62754.80      62562.06      1132.97 o                         
   2   6  10       9502.61       8835.57       245.52 o                         
   3   6  10       5029.06       4682.42       220.91 o                         
   4   6  10       5945.57       5944.37       259.88 o                         
   5   6  10       1087.87        969.84       120.18 o                         
   6   6  10       4922.65       4637.95       296.44 o                         
   7   6  10       2772.82       2838.12       188.72 o                         
   8   6  10      15496.65      15420.73       483.90 o                         
   9   6  10         75.20        153.58        84.97 o                         
  10   6  10       2752.70       2904.99       133.31 o                         
  11   6  10       3325.68       3306.88       230.31 o                         
  12   6  10       6275.56       6138.60       295.67 o                         
  13   6  10       2956.98       2735.06       254.47 o                         
  14   6  10         53.67        237.09        79.06 o                         
  15   6  10       2354.20       2548.37       243.50 o                         
  16   6  10         22.55         34.39        91.13 o                         
   1   7  10      85508.38      88530.14      1667.79 o                         
   2   7  10       1549.24       1453.07       107.46 o                         
   3   7  10      13664.30      14201.57       400.67 o                         
   4   7  10        368.68        256.16        74.15 o                         
   5   7  10      63943.45      64158.15      1343.30 o                         
   6   7  10       4266.70       3985.18       275.13 o                         
   7   7  10       3802.74       3430.72       261.49 o                         
   8   7  10      12096.16      10990.03       413.09 o                         
   9   7  10      20222.95      20416.39       385.49 o                         
  10   7  10       3743.81       3826.37       159.06 o                         
  11   7  10      13059.89      14625.09       623.27 o                         
  12   7  10       4639.60       5036.07       216.11 o                         
  13   7  10       4768.35       5218.05       231.83 o                         
  14   7  10       5385.63       5680.23       345.41 o                         
  15   7  10      28096.82      29427.13       492.17 o                         
   0   8  10      21495.04      21947.75       890.63 o                         
   1   8  10       1325.46       1344.16       108.52 o                         
   2   8  10        299.55        379.27        85.30 o                         
   3   8  10        245.49        382.21       270.80 o                         
   4   8  10       8283.91       7990.62       421.78 o                         
   5   8  10          3.71         30.98        78.11 o                         
   6   8  10       5334.29       4900.12       391.16 o                         
   7   8  10         75.63        -26.49        68.21 o                         
   8   8  10        305.09        441.92        74.08 o                         
   9   8  10       5981.24       6198.71       203.74 o                         
  10   8  10       9863.75       9171.87       453.12 o                         
  11   8  10        492.76        566.44        96.94 o                         
  12   8  10        983.38        867.86       114.84 o                         
  13   8  10       1431.32       1270.58       211.55 o                         
  14   8  10       5750.39       5752.67       217.94 o                         
  15   8  10        340.24        279.96        89.23 o                         
   1   9  10      57266.03      58863.73      1205.06 o                         
   2   9  10      12766.92      13538.29       423.11 o                         
   3   9  10      14184.00      14144.23       439.56 o                         
   4   9  10      17436.49      17136.75       504.59 o                         
   5   9  10      28628.79      28282.15      1039.55 o                         
   6   9  10        161.27        314.87       114.73 o                         
   7   9  10      18272.22      18159.46       517.07 o                         
   8   9  10       1331.22       1285.84        76.01 o                         
   9   9  10      21056.89      21654.33       469.77 o                         
  10   9  10       6292.99       6476.31       286.20 o                         
  11   9  10      16433.40      16538.45       409.06 o                         
  12   9  10        665.60        726.80       101.68 o                         
  13   9  10       1563.60       1608.78       134.47 o                         
  14   9  10        154.44         91.22        65.98 o                         
  15   9  10       9793.10       9923.75       292.30 o                         
   0  10  10      24961.78      25979.68      1050.53 o                         
   1  10  10      25251.21      25482.39       617.22 o                         
   2  10  10      18871.87      18873.88       756.94 o                         
   3  10  10        135.28        143.67        66.88 o                         
   4  10  10      11003.05      11864.75       430.86 o                         
   5  10  10      21789.97      22119.65       629.36 o                         
   6  10  10       1283.35       1082.61       172.24 o                         
   7  10  10       1298.37       1189.82        82.36 o                         
   8  10  10        652.19        692.37        62.66 o                         
   9  10  10        231.61        179.44        70.76 o                         
  10  10  10        529.43        472.55       100.83 o                         
  11  10  10        637.87        536.63        99.52 o                         
  12  10  10        965.41        950.21       114.05 o                         
  13  10  10       1735.55       1394.70       119.46 o                         
  14  10  10         55.86         -7.20        90.04 o                         
   1  11  10      34692.10      32977.05       740.36 o                         
   2  11  10      51863.78      52281.05      1020.28 o                         
   3  11  10         17.37         63.66        66.75 o                         
   4  11  10      18634.56      18489.53       677.36 o                         
   5  11  10      11866.60      11924.58       456.36 o                         
   6  11  10        362.76        353.09        62.05 o                         
   7  11  10      14055.60      14133.07       257.94 o                         
   8  11  10      14184.41      14985.76       352.19 o                         
   9  11  10        345.12        395.83       134.24 o                         
  10  11  10       5810.60       5705.68       264.78 o                         
  11  11  10         50.93         29.33        66.77 o                         
  12  11  10        616.62        545.01        88.06 o                         
  13  11  10      13454.64      11988.92       379.20 o                         
  14  11  10       4449.33       4125.91       221.80 o                         
   0  12  10        396.00        480.01       122.18 o                         
   1  12  10      19975.18      20211.25       432.50 o                         
   2  12  10       1249.44       1335.63       134.20 o                         
   3  12  10         66.36         95.19        74.30 o                         
   4  12  10        105.91        264.76        71.63 o                         
   5  12  10       4299.47       4414.13       183.64 o                         
   6  12  10        784.62       1032.28        93.58 o                         
   7  12  10       1411.85       1247.55       100.83 o                         
   8  12  10       2259.05       2195.56       144.95 o                         
   9  12  10       1944.08       1707.31       119.00 o                         
  10  12  10       3932.20       3849.54       187.65 o                         
  11  12  10        526.97        429.94        88.63 o                         
  12  12  10         29.85         21.89        66.76 o                         
  13  12  10       2083.52       2113.03       153.50 o                         
   1  13  10      11770.24      12240.54       242.29 o                         
   2  13  10       1148.43       1255.28        87.60 o                         
   3  13  10        620.68        751.04        84.38 o                         
   4  13  10       1343.02       1358.52       113.43 o                         
   5  13  10         69.81         25.52        67.21 o                         
   6  13  10         79.95        173.08        71.17 o                         
   7  13  10      26338.93      26293.10       479.98 o                         
   8  13  10       7583.46       7432.23       273.44 o                         
   9  13  10       1475.09       1546.15       131.30 o                         
  10  13  10         53.07        107.06        73.33 o                         
  11  13  10       1548.73       1297.16       123.70 o                         
  12  13  10       2094.31       1981.26       124.53 o                         
  13  13  10      14257.73      13279.88       653.36 o                         
   0  14  10       6979.79       6681.12       240.56 o                         
   1  14  10       2816.26       3027.45       129.44 o                         
   2  14  10        118.31        132.50        62.86 o                         
   3  14  10      10649.62      10457.45       393.10 o                         
   4  14  10        752.73        766.07       126.35 o                         
   5  14  10         21.98         23.49        69.20 o                         
   6  14  10        975.05        902.81       108.45 o                         
   7  14  10          6.24        137.15        90.02 o                         
   8  14  10       3983.21       4200.76       201.62 o                         
   9  14  10       4148.53       3982.42       185.14 o                         
  10  14  10       7979.75       7900.61       414.56 o                         
  11  14  10       6271.42       6308.36       225.36 o                         
  12  14  10        372.43        378.01        73.69 o                         
   1  15  10         48.93        152.19        68.84 o                         
   2  15  10         57.45        153.54        83.78 o                         
   3  15  10       4538.00       4306.79       251.81 o                         
   4  15  10         51.15          3.70        82.54 o                         
   5  15  10        129.61        126.84       108.92 o                         
   6  15  10       5034.76       4847.75       259.94 o                         
   7  15  10       9848.12       9676.88       355.68 o                         
   8  15  10       4177.46       4628.20       197.88 o                         
   9  15  10          5.01         60.15        85.50 o                         
  10  15  10        525.04        684.03        89.21 o                         
  11  15  10        208.83        233.00        75.99 o                         
   0  16  10      11583.24      12731.70       747.93 o                         
   1  16  10       8126.18       8434.42       277.04 o                         
   2  16  10        714.09        705.51       108.55 o                         
   3  16  10       9744.14      10251.45       377.16 o                         
   4  16  10       1364.27       1210.20       138.13 o                         
   5  16  10         10.51        100.96       103.69 o                         
   6  16  10      17301.72      17082.40       693.77 o                         
   7  16  10        105.72        110.76       117.78 o                         
   8  16  10        760.78        629.31       159.04 o                         
   9  16  10       5279.32       5090.76       202.52 o                         
  10  16  10        677.11        683.08        59.97 o                         
   1  17  10        855.57        999.26       159.19 o                         
   2  17  10         23.14        157.66        76.97 o                         
   3  17  10        412.80        447.71        85.07 o                         
   4  17  10        245.29        200.20        81.53 o                         
   5  17  10       9086.64       8711.91       387.72 o                         
   6  17  10          0.32        -12.90        80.84 o                         
   7  17  10       4248.08       4122.15       247.39 o                         
   8  17  10       1431.61       1319.60       138.45 o                         
   9  17  10       1739.51       1627.39       137.89 o                         
   0  18  10      36337.71      38366.02      1213.88 o                         
   1  18  10        449.95        449.09        84.96 o                         
   2  18  10       5933.45       5785.85       212.97 o                         
   3  18  10       3721.45       3656.69       166.28 o                         
   4  18  10       3253.24       3502.86       232.74 o                         
   5  18  10         31.78         12.56        78.35 o                         
   6  18  10      15692.04      15264.46       458.90 o                         
   7  18  10          5.01          6.99        66.74 o                         
   8  18  10       3243.28       3531.67       185.40 o                         
   1  19  10       2168.11       2312.52       126.93 o                         
   2  19  10       5945.80       5899.14       195.07 o                         
   3  19  10         63.04        110.75        53.30 o                         
   4  19  10       6244.43       6401.26       227.01 o                         
   5  19  10        493.71        511.92        96.19 o                         
   6  19  10       1995.59       2004.18       146.32 o                         
   0  20  10         96.93        235.99        84.26 o                         
   1  20  10       3340.97       3428.12       246.68 o                         
   2  20  10       2120.44       2089.27       110.68 o                         
   3  20  10       2153.92       2017.38       112.92 o                         
   4  20  10       1748.17       1793.84       139.80 o                         
   1   1  11      12053.03      11864.39       247.69 o                         
   2   1  11      35071.76      33385.43       397.38 o                         
   3   1  11      10639.84      10264.80       223.78 o                         
   4   1  11      24604.84      22702.92       362.49 o                         
   5   1  11      36124.41      33656.97       539.14 o                         
   6   1  11      41294.66      38737.32       610.45 o                         
   7   1  11       1520.89       1505.06       130.04 o                         
   8   1  11       5224.71       4437.66       293.40 o                         
   9   1  11      23590.97      19928.33       662.96 o                         
  10   1  11      24928.03      24327.12       737.53 o                         
  11   1  11       7599.36       7381.38       305.26 o                         
  12   1  11      33160.31      35098.98      1322.25 o                         
  13   1  11          4.82        -39.30        60.30 o                         
  14   1  11        188.09        156.38        66.49 o                         
  15   1  11       3535.98       4215.88       183.99 o                         
  16   1  11       7618.28       8700.74       318.08 o                         
   0   2  11      45279.52      42746.97      1220.75 o                         
   1   2  11      15723.84      14756.29       304.58 o                         
   2   2  11          1.84         36.25        33.95 o                         
   3   2  11      17295.60      16658.12       441.11 o                         
   4   2  11        692.64        641.17        64.56 o                         
   5   2  11       2822.29       2484.92       137.92 o                         
   6   2  11      22730.79      21025.30       427.69 o                         
   7   2  11       4875.89       4798.02       203.53 o                         
   8   2  11        422.93        310.81        61.34 o                         
   9   2  11       3743.14       3309.75       348.17 o                         
  10   2  11       5195.15       4984.07       258.81 o                         
  11   2  11          2.11        -24.83        61.77 o                         
  12   2  11       8266.51       7503.68       370.81 o                         
  13   2  11       4131.72       4728.63       231.79 o                         
  14   2  11         33.36         87.06        62.79 o                         
  15   2  11        338.26        548.93       121.22 o                         
  16   2  11       9196.03       9432.46       373.10 o                         
   1   3  11      20110.11      20397.89       413.24 o                         
   2   3  11      85346.80      81083.63       899.41 o                         
   3   3  11         15.72          8.47        38.07 o                         
   4   3  11     143892.69     139019.12      1547.59 o                         
   5   3  11       5013.97       4807.38       188.96 o                         
   6   3  11       7640.20       7430.17       247.66 o                         
   7   3  11      14657.50      13963.10       352.69 o                         
   8   3  11      33814.62      32862.11       540.09 o                         
   9   3  11         19.54         73.17        75.35 o                         
  10   3  11      42800.65      43383.84      1109.07 o                         
  11   3  11       4518.47       4591.66       185.49 o                         
  12   3  11       9098.43       9815.99       291.68 o                         
  13   3  11       6024.12       5863.38       315.53 o                         
  14   3  11       2138.21       2650.29       294.87 o                         
  15   3  11         84.89        358.78       158.18 o                         
  16   3  11       6592.15       6583.28       233.78 o                         
   0   4  11      17401.61      18096.16       866.56 o                         
   1   4  11      16840.44      16781.04       372.44 o                         
   2   4  11      15570.84      16495.31       295.99 o                         
   3   4  11       7371.22       7832.02       229.04 o                         
   4   4  11         66.66         23.91        44.35 o                         
   5   4  11       4685.75       3944.06       176.61 o                         
   6   4  11        961.92        767.85       104.93 o                         
   7   4  11        806.21        670.84       132.20 o                         
   8   4  11        320.03        216.21        86.61 o                         
   9   4  11       1838.48       2038.66       184.61 o                         
  10   4  11       3637.48       3564.27       145.04 o                         
  11   4  11       2746.89       2810.83       162.43 o                         
  12   4  11        395.42        260.02        98.57 o                         
  13   4  11       7081.78       6601.79       332.03 o                         
  14   4  11        829.42       1078.75       401.47 o                         
  15   4  11        194.19        187.82       148.73 o                         
  16   4  11         94.09        -93.51       245.01 o                         
   1   5  11       2534.06       2670.52       257.05 o                         
   2   5  11      76311.34      78258.62       901.18 o                         
   3   5  11        292.61        166.24        50.04 o                         
   4   5  11     108336.56     101813.30      1160.30 o                         
   5   5  11       7869.87       7799.71       256.17 o                         
   6   5  11       8964.05       8397.47       406.90 o                         
   7   5  11      44178.87      41133.84      1142.52 o                         
   8   5  11      28730.29      28704.41       688.30 o                         
   9   5  11      16627.74      15941.10       785.20 o                         
  10   5  11      44965.77      44702.85       681.29 o                         
  11   5  11       1073.21       1138.55       113.43 o                         
  12   5  11       3948.42       4112.33       190.21 o                         
  13   5  11       6348.54       6998.06       293.76 o                         
  14   5  11       2112.53       2151.59       147.67 o                         
  15   5  11        145.02         62.11        77.23 o                         
  16   5  11       5252.79       5091.05       269.94 o                         
   0   6  11      64208.02      66396.90      1724.53 o                         
   1   6  11       4862.55       4723.90       275.10 o                         
   2   6  11        486.75        449.28        77.83 o                         
   3   6  11       5264.48       5073.66       237.60 o                         
   4   6  11       9965.38       9488.01       343.02 o                         
   5   6  11        139.24        139.24        52.99 o                         
   6   6  11      24864.51      24155.11      1083.20 o                         
   7   6  11        782.02        800.08       113.07 o                         
   8   6  11        145.46        138.02        75.61 o                         
   9   6  11        138.97        200.34        61.87 o                         
  10   6  11      26649.37      25991.65       513.78 o                         
  11   6  11       7549.39       8434.80       352.07 o                         
  12   6  11       6565.96       6522.98       421.14 o                         
  13   6  11        511.53        451.46       103.51 o                         
  14   6  11        332.56        315.96        81.71 o                         
  15   6  11         72.10         92.30        59.51 o                         
  16   6  11       3497.54       2783.66       199.45 o                         
   1   7  11       1523.83       1473.13       138.01 o                         
   2   7  11       1116.23       1220.75       122.51 o                         
   3   7  11       1224.00       1172.01       127.72 o                         
   4   7  11       1192.65       1161.87       130.01 o                         
   5   7  11       1084.42       1093.68       128.02 o                         
   6   7  11        617.29        650.69       130.49 o                         
   7   7  11       5775.23       5407.09       424.68 o                         
   8   7  11        870.29        854.71       129.23 o                         
   9   7  11        289.73        314.64        62.01 o                         
  10   7  11       6465.52       6510.58       226.12 o                         
  11   7  11        291.86        334.65        77.65 o                         
  12   7  11        232.22        132.91        96.54 o                         
  13   7  11       2089.85       2318.03       288.87 o                         
  14   7  11        763.16        950.94       130.49 o                         
  15   7  11       4607.35       4865.30       171.57 o                         
   0   8  11      46655.83      45568.45      1427.08 o                         
   1   8  11      13323.12      13994.34       392.97 o                         
   2   8  11       5702.59       6119.91       356.15 o                         
   3   8  11      17127.48      18217.55      1454.59 o                         
   4   8  11       1608.07       1959.89       223.22 o                         
   5   8  11       5975.17       6243.33       397.69 o                         
   6   8  11       7402.58       6422.33       595.76 o                         
   7   8  11      11235.30      10721.94       545.87 o                         
   8   8  11       1651.81       1586.70       101.90 o                         
   9   8  11          3.12         49.09        53.70 o                         
  10   8  11         18.19         96.63        63.62 o                         
  11   8  11       2831.73       2634.32       183.64 o                         
  12   8  11        360.50        350.91       174.63 o                         
  13   8  11        368.17        436.37        92.07 o                         
  14   8  11          1.25         14.04        61.55 o                         
  15   8  11       1055.48       1283.54       113.67 o                         
   1   9  11       1241.33       1213.45       167.83 o                         
   2   9  11       9573.26       9228.83       454.96 o                         
   3   9  11        385.33        401.02       124.08 o                         
   4   9  11      17566.77      18008.55       703.22 o                         
   5   9  11       4241.03       4305.54       271.99 o                         
   6   9  11       6221.59       6020.47       368.13 o                         
   7   9  11       8225.09       8016.67       188.98 o                         
   8   9  11       2381.76       2422.13       110.74 o                         
   9   9  11       2633.17       2523.51       142.56 o                         
  10   9  11       7017.44       6914.55       259.09 o                         
  11   9  11       1965.00       2266.14       152.67 o                         
  12   9  11       4112.78       4202.13       216.50 o                         
  13   9  11       1401.56       1405.86       124.13 o                         
  14   9  11        117.91        147.49        71.56 o                         
  15   9  11        764.55        371.38        96.28 o                         
   0  10  11       5574.13       4795.32       459.07 o                         
   1  10  11       5799.50       5723.40       361.57 o                         
   2  10  11       1865.72       2106.32       224.73 o                         
   3  10  11          6.90         61.41        93.00 o                         
   4  10  11       7404.21       7339.46       342.94 o                         
   5  10  11          5.30         57.33        74.82 o                         
   6  10  11       4716.42       4377.09       151.60 o                         
   7  10  11        821.92        783.10        73.88 o                         
   8  10  11         31.97         78.65        63.85 o                         
   9  10  11         13.12        131.08        60.13 o                         
  10  10  11       3704.18       3924.23       193.52 o                         
  11  10  11          7.77         38.41        69.78 o                         
  12  10  11       1389.39       1244.57       121.76 o                         
  13  10  11          3.93         67.82        96.68 o                         
  14  10  11        230.24         -0.80        85.11 o                         
   1  11  11        299.09        492.41       126.94 o                         
   2  11  11       1184.64       1142.54       136.86 o                         
   3  11  11        903.44        874.67       136.61 o                         
   4  11  11      15924.35      16188.43       530.18 o                         
   5  11  11       3053.39       3442.34       143.56 o                         
   6  11  11       2203.65       2154.34       120.11 o                         
   7  11  11       5144.85       5376.57       168.02 o                         
   8  11  11          8.62         15.74        60.03 o                         
   9  11  11       4738.09       4832.82       198.90 o                         
  10  11  11      13409.35      14080.53       429.64 o                         
  11  11  11       4041.85       4053.99       187.33 o                         
  12  11  11         93.23         81.59        71.44 o                         
  13  11  11       4583.62       4264.94       220.02 o                         
  14  11  11       1711.95       1475.80       109.98 o                         
   0  12  11      40361.47      42560.96      2266.13 o                         
   1  12  11      27357.10      28178.28       585.25 o                         
   2  12  11        964.83       1054.68       109.70 o                         
   3  12  11       4197.98       4148.77       182.91 o                         
   4  12  11         95.79         63.95        64.23 o                         
   5  12  11       3918.96       4104.83       179.81 o                         
   6  12  11      15315.69      15716.10       489.01 o                         
   7  12  11        486.38        510.34        93.68 o                         
   8  12  11       1528.66       1499.20       134.72 o                         
   9  12  11        116.88         23.98        67.64 o                         
  10  12  11       1034.93        930.17       105.10 o                         
  11  12  11         43.23        101.71        78.28 o                         
  12  12  11        616.50        323.42        84.34 o                         
  13  12  11       1990.32       1976.36       139.80 o                         
   1  13  11       3631.13       3751.09       135.43 o                         
   2  13  11        210.00        162.13        50.04 o                         
   3  13  11       1055.55       1190.42       107.95 o                         
   4  13  11       5412.58       5622.99       213.54 o                         
   5  13  11       1822.18       2011.60       181.55 o                         
   6  13  11       7441.36       7904.20       341.14 o                         
   7  13  11       5836.02       6066.27       297.40 o                         
   8  13  11       1004.92       1003.99       108.97 o                         
   9  13  11        123.34        121.33        72.85 o                         
  10  13  11       3157.85       3471.36       199.01 o                         
  11  13  11       1207.41       1224.78       134.38 o                         
  12  13  11      22771.17      21601.55       592.32 o                         
   0  14  11       1207.79       1343.48       114.12 o                         
   1  14  11         89.68         88.00        64.18 o                         
   2  14  11        697.28        766.51       101.01 o                         
   3  14  11       3233.41       3434.04       237.78 o                         
   4  14  11       1399.89       1573.33       197.79 o                         
   5  14  11       3337.14       3492.87       229.72 o                         
   6  14  11        242.73        305.34       103.75 o                         
   7  14  11       2413.04       2366.25       187.18 o                         
   8  14  11         50.65        186.41        70.98 o                         
   9  14  11          6.15         38.96        67.31 o                         
  10  14  11       4934.61       4695.67       182.17 o                         
  11  14  11        529.63        642.50       100.16 o                         
  12  14  11        474.19        467.72       149.59 o                         
   1  15  11       7406.23       7900.09       270.12 o                         
   2  15  11      27723.48      28021.84       655.39 o                         
   3  15  11        731.28        897.00       128.74 o                         
   4  15  11      10813.88      11093.02       398.40 o                         
   5  15  11      13875.97      13612.09       436.83 o                         
   6  15  11      15133.70      15592.33       459.48 o                         
   7  15  11        495.03        429.82        99.80 o                         
   8  15  11       4694.35       4671.92       230.41 o                         
   9  15  11      11023.54      11304.23       372.29 o                         
  10  15  11      10522.38      10804.70       432.56 o                         
  11  15  11       3143.26       2383.10       145.35 o                         
   0  16  11        445.63        279.15       106.40 o                         
   1  16  11         80.25        165.84        65.62 o                         
   2  16  11        200.38        161.41        71.89 o                         
   3  16  11         48.21         56.94        95.07 o                         
   4  16  11       1355.53       1345.45       179.92 o                         
   5  16  11       1779.86       1546.23       150.00 o                         
   6  16  11        830.47        659.59       208.90 o                         
   7  16  11          0.14        139.39        85.40 o                         
   8  16  11       3481.34       3342.61       223.54 o                         
   9  16  11        712.27        722.02       110.64 o                         
  10  16  11       2548.98       2479.95       251.03 o                         
   1  17  11        901.28        860.93       115.17 o                         
   2  17  11      26971.88      26761.03       570.05 o                         
   3  17  11       1392.24       1333.31       130.87 o                         
   4  17  11      37317.14      37143.00       857.11 o                         
   5  17  11       4858.50       4759.92       278.29 o                         
   6  17  11        942.73        921.89       137.95 o                         
   7  17  11       1498.16       1535.64       153.79 o                         
   8  17  11      21939.35      21197.37       843.35 o                         
   9  17  11       7612.02       7138.40       307.77 o                         
   0  18  11       1715.32       1575.29       151.75 o                         
   1  18  11       4939.37       4991.88       218.11 o                         
   2  18  11       7822.74       7604.04       235.89 o                         
   3  18  11       3007.82       3266.00       181.51 o                         
   4  18  11       3366.29       3267.80       219.38 o                         
   5  18  11        758.60        743.60       115.42 o                         
   6  18  11       5152.39       4871.47       382.56 o                         
   7  18  11        577.84        423.44        81.52 o                         
   8  18  11       1673.58       1609.41       122.63 o                         
   1  19  11       2614.60       2718.39       152.38 o                         
   2  19  11      13454.98      13697.02       342.38 o                         
   3  19  11        213.11        313.46        85.79 o                         
   4  19  11      17881.82      17714.71       548.48 o                         
   5  19  11          3.48         -2.92        58.32 o                         
   6  19  11          6.07        -15.27        66.05 o                         
   0  20  11      13759.64      13586.18       797.79 o                         
   1  20  11        519.18        544.93        77.64 o                         
   2  20  11       4146.10       4374.82       257.91 o                         
   3  20  11        134.69         90.53        63.15 o                         
   0   0  12      19433.62      19305.08       784.03 o                         
   1   0  12       2455.30       2429.55       192.63 o                         
   2   0  12       3473.46       3800.07       220.07 o                         
   3   0  12      36864.89      35520.98       770.11 o                         
   4   0  12      46734.58      45995.62       930.98 o                         
   5   0  12      23469.59      23225.78       827.88 o                         
   6   0  12      18114.56      17428.93       561.21 o                         
   7   0  12        442.29        447.14       150.44 o                         
   8   0  12      24003.97      20554.88      1013.57 o                         
   9   0  12      10404.57       9257.09       634.45 o                         
  10   0  12      38403.52      39235.85       998.12 o                         
  11   0  12       3779.48       4111.86       242.09 o                         
  12   0  12       4886.89       5294.67       307.77 o                         
  13   0  12       2666.51       2381.51       184.92 o                         
  14   0  12      28061.38      29040.45      1943.75 o                         
  15   0  12         10.70         93.67       134.97 o                         
  16   0  12      10441.55      10606.79       362.79 o                         
   1   1  12       2599.43       2258.77       124.91 o                         
   2   1  12       2842.44       2779.77       108.25 o                         
   3   1  12       7823.09       7930.15       203.91 o                         
   4   1  12       2904.22       3065.29       131.82 o                         
   5   1  12      10532.93      10138.19       285.85 o                         
   6   1  12       3622.59       3625.00       176.91 o                         
   7   1  12       4975.20       4939.95       216.65 o                         
   8   1  12      36267.95      32905.27      1225.96 o                         
   9   1  12      14062.94      11640.34       502.54 o                         
  10   1  12        271.08        235.32        53.77 o                         
  11   1  12        884.02        894.64        86.00 o                         
  12   1  12         16.04         97.40        69.21 o                         
  13   1  12        314.52        377.41        68.72 o                         
  14   1  12       6422.86       7030.11       587.91 o                         
  15   1  12        861.41        986.67        91.57 o                         
  16   1  12       1114.30        926.74       125.51 o                         
   0   2  12      49206.24      45138.61      1308.44 o                         
   1   2  12       1938.07       2125.75       105.53 o                         
   2   2  12       4236.67       3805.58       127.74 o                         
   3   2  12      16385.80      14134.90       257.88 o                         
   4   2  12       8192.18       8368.95       225.33 o                         
   5   2  12       1747.77       1592.69       116.89 o                         
   6   2  12      20872.66      18656.58       415.77 o                         
   7   2  12       2225.79       2082.82       139.15 o                         
   8   2  12      17475.36      16534.53       790.81 o                         
   9   2  12       1394.83       1354.15       184.79 o                         
  10   2  12      10434.23      10636.16       237.14 o                         
  11   2  12       1655.22       1819.07       123.62 o                         
  12   2  12       6128.31       6371.43       354.47 o                         
  13   2  12       1167.89       1131.24       115.45 o                         
  14   2  12      12767.37      12637.97       604.36 o                         
  15   2  12        121.06        259.46        84.49 o                         
  16   2  12       2198.32       1917.10       165.06 o                         
   1   3  12       1333.46       1273.37       106.58 o                         
   2   3  12      12293.97      11213.53       244.91 o                         
   3   3  12       4051.61       3576.90       143.34 o                         
   4   3  12        450.59        340.39        59.62 o                         
   5   3  12       7978.43       7125.56       240.79 o                         
   6   3  12         10.96          0.12        55.93 o                         
   7   3  12       1732.68       1582.76       123.10 o                         
   8   3  12      25386.77      24887.54       624.55 o                         
   9   3  12      30924.05      29970.75       852.12 o                         
  10   3  12       4705.40       4632.65       228.73 o                         
  11   3  12      28247.78      28493.84       780.25 o                         
  12   3  12         14.13        105.39        91.72 o                         
  13   3  12       1564.46       1578.90       149.66 o                         
  14   3  12       7673.85       7868.34       387.55 o                         
  15   3  12       6504.73       7222.57       268.76 o                         
  16   3  12       6678.46       5976.53       283.70 o                         
   0   4  12      39357.46      39057.51       864.84 o                         
   1   4  12      12162.29      11322.96       314.18 o                         
   2   4  12      48543.40      46686.89       727.73 o                         
   3   4  12        112.46        123.37        47.91 o                         
   4   4  12      29196.09      26028.94       481.14 o                         
   5   4  12       9144.31       8695.38       323.21 o                         
   6   4  12      44058.48      41613.30       934.02 o                         
   7   4  12       1173.14       1131.99       291.43 o                         
   8   4  12      20826.56      20435.83       577.41 o                         
   9   4  12         46.17         92.89        46.66 o                         
  10   4  12      14846.15      14811.39       336.84 o                         
  11   4  12       2363.06       2572.80       194.50 o                         
  12   4  12       8180.07       8609.79       467.07 o                         
  13   4  12       3637.97       3762.94       287.15 o                         
  14   4  12         17.83         89.41        80.13 o                         
  15   4  12       5993.59       5880.39       278.54 o                         
  16   4  12        311.85         44.70        82.53 o                         
   1   5  12      62949.84      63718.15      1203.86 o                         
   2   5  12      29311.12      29869.82       522.08 o                         
   3   5  12       3398.52       3233.29       156.84 o                         
   4   5  12      21705.93      21300.51       436.90 o                         
   5   5  12       7996.05       7679.94       263.06 o                         
   6   5  12        790.40        698.24       104.78 o                         
   7   5  12       8158.92       7634.08       422.28 o                         
   8   5  12       8279.60       8195.63       313.62 o                         
   9   5  12       3929.70       3933.01       144.44 o                         
  10   5  12        230.37        198.20        62.77 o                         
  11   5  12        445.42        429.53        85.01 o                         
  12   5  12        199.85        259.32        69.66 o                         
  13   5  12       5298.69       5684.51       261.05 o                         
  14   5  12       2540.22       2332.42       212.34 o                         
  15   5  12       3770.53       3419.26       251.03 o                         
   0   6  12        150.10        318.08       139.27 o                         
   1   6  12       6513.23       6805.45       284.66 o                         
   2   6  12       9662.25       9587.65       329.09 o                         
   3   6  12       1990.78       1795.82       150.81 o                         
   4   6  12      29591.70      29712.14       659.95 o                         
   5   6  12      19724.22      18594.14       523.21 o                         
   6   6  12       4950.91       5090.14       334.60 o                         
   7   6  12        698.78        585.39       134.87 o                         
   8   6  12       1523.87       1511.09       169.53 o                         
   9   6  12       5460.81       5693.00       173.91 o                         
  10   6  12       1089.85       1339.82       123.49 o                         
  11   6  12        315.90        305.44        82.13 o                         
  12   6  12       5000.44       4754.52       178.49 o                         
  13   6  12       1256.30       1376.26       123.81 o                         
  14   6  12          7.36        -19.03        77.02 o                         
  15   6  12       4205.60       3882.15       189.48 o                         
   1   7  12      43089.96      42964.77       959.52 o                         
   2   7  12      65013.20      68113.03      1053.67 o                         
   3   7  12         22.68         95.68        64.86 o                         
   4   7  12      13270.29      14093.05       443.06 o                         
   5   7  12       3553.16       3488.00       226.75 o                         
   6   7  12        711.50        613.66       125.81 o                         
   7   7  12      39515.10      36288.30       942.73 o                         
   8   7  12      42569.03      43566.51       619.79 o                         
   9   7  12       3661.40       3935.95       154.50 o                         
  10   7  12       4033.52       4267.13       186.65 o                         
  11   7  12        631.39        563.22        91.98 o                         
  12   7  12         35.18         62.85        82.13 o                         
  13   7  12      15795.54      15635.82       382.56 o                         
  14   7  12       9500.07       9835.12       308.73 o                         
  15   7  12       2120.19       2173.22       148.73 o                         
   0   8  12       4139.28       3774.02       393.74 o                         
   1   8  12       8759.81       9923.14       337.04 o                         
   2   8  12       7400.80       7828.97       419.25 o                         
   3   8  12       4544.13       4752.72       335.13 o                         
   4   8  12      12090.12      11554.57       538.08 o                         
   5   8  12        530.02        700.06       160.43 o                         
   6   8  12      12890.67      13020.16       619.83 o                         
   7   8  12       2713.80       2814.25       140.40 o                         
   8   8  12        194.26        237.46        59.37 o                         
   9   8  12       1175.17       1115.24       125.75 o                         
  10   8  12       3216.67       3342.16       151.49 o                         
  11   8  12        680.00        588.65        77.67 o                         
  12   8  12       2365.11       2493.02       146.63 o                         
  13   8  12         16.58        -50.74        60.71 o                         
  14   8  12       1818.82       1772.61       128.86 o                         
  15   8  12        184.80         36.54       168.50 o                         
   1   9  12      11641.46      11686.99       512.44 o                         
   2   9  12        659.56        760.21       148.90 o                         
   3   9  12        442.90        363.77       118.24 o                         
   4   9  12       2146.03       2248.64       252.22 o                         
   5   9  12       1477.10       1598.98       167.95 o                         
   6   9  12       6386.43       6210.40       307.05 o                         
   7   9  12      31236.99      31367.70       397.55 o                         
   8   9  12        666.27        686.22        70.32 o                         
   9   9  12         50.85         94.05        65.73 o                         
  10   9  12        635.57        594.81        74.66 o                         
  11   9  12          2.79         88.20        68.43 o                         
  12   9  12       6022.18       6091.59       218.95 o                         
  13   9  12      17546.12      17743.31       349.85 o                         
  14   9  12        958.07        759.60       113.96 o                         
   0  10  12       2838.59       2596.25       350.75 o                         
   1  10  12      11950.75      11787.60       530.68 o                         
   2  10  12       1497.71       1602.91       211.28 o                         
   3  10  12      13932.17      14322.48       665.40 o                         
   4  10  12      15244.56      15197.54       510.72 o                         
   5  10  12       3439.97       3526.64       142.05 o                         
   6  10  12        984.43       1081.80        92.14 o                         
   7  10  12       1134.26        908.30        81.20 o                         
   8  10  12       8826.04       9106.80       245.83 o                         
   9  10  12        105.19         87.50        61.28 o                         
  10  10  12       1713.03       1785.01       124.14 o                         
  11  10  12         51.69        -41.57        77.50 o                         
  12  10  12        353.91        236.08        88.44 o                         
  13  10  12       2263.55       2040.26       130.22 o                         
  14  10  12        893.94        875.17        97.26 o                         
   1  11  12      25850.40      24766.01       807.80 o                         
   2  11  12       6877.83       7544.90       444.95 o                         
   3  11  12        114.48         62.56        61.01 o                         
   4  11  12       1395.19       1303.49       110.32 o                         
   5  11  12      11106.55      11202.23       276.59 o                         
   6  11  12       1377.88       1491.01       116.76 o                         
   7  11  12       9461.36       9426.33       248.94 o                         
   8  11  12       6241.10       6287.68       203.89 o                         
   9  11  12       4446.35       4772.80       210.67 o                         
  10  11  12       1588.28       1499.32       112.98 o                         
  11  11  12       3502.76       3264.62       238.40 o                         
  12  11  12       2874.73       2861.23       224.47 o                         
  13  11  12       4726.25       4402.93       173.21 o                         
   0  12  12      30603.09      31465.26       610.12 o                         
   1  12  12         97.87        146.54        51.47 o                         
   2  12  12       2304.85       2408.79       128.92 o                         
   3  12  12       2308.85       2327.76       125.67 o                         
   4  12  12          6.33          4.02        54.84 o                         
   5  12  12       5835.94       5844.69       236.66 o                         
   6  12  12         72.96         61.64        81.30 o                         
   7  12  12         65.14         81.31        78.23 o                         
   8  12  12       6909.71       6654.67       260.49 o                         
   9  12  12          3.29        -70.49        71.36 o                         
  10  12  12       6737.04       6944.34       245.67 o                         
  11  12  12         88.66         62.17        75.35 o                         
  12  12  12         22.09        -49.91       127.23 o                         
  13  12  12        435.69        496.60       121.22 o                         
   1  13  12      18032.71      18242.11       302.65 o                         
   2  13  12       2049.65       1913.83       114.22 o                         
   3  13  12       2710.42       2997.25       141.51 o                         
   4  13  12       1752.86       1822.34       175.89 o                         
   5  13  12      17409.73      17420.75       513.15 o                         
   6  13  12       1748.99       1532.72       159.01 o                         
   7  13  12       1103.23       1171.36       141.97 o                         
   8  13  12       2898.49       2833.49       165.82 o                         
   9  13  12      11747.23      12094.78       326.38 o                         
  10  13  12       2791.61       2789.17       134.73 o                         
  11  13  12      10716.29      10677.08       768.56 o                         
  12  13  12        991.64        867.98        79.92 o                         
   0  14  12       7999.21       8127.79       330.00 o                         
   1  14  12       2175.62       2218.17       155.64 o                         
   2  14  12        674.99        794.38       103.73 o                         
   3  14  12       1527.27       1574.32       160.69 o                         
   4  14  12       6317.56       6474.50       306.06 o                         
   5  14  12       1057.61       1226.68       150.40 o                         
   6  14  12       4270.68       4417.23       247.16 o                         
   7  14  12       3165.08       3090.56       204.80 o                         
   8  14  12      13182.06      13293.88       406.59 o                         
   9  14  12       2305.42       1926.77       128.30 o                         
  10  14  12       9300.29       9569.92       248.76 o                         
  11  14  12        524.92        688.58        95.43 o                         
   1  15  12        128.13        102.92        69.85 o                         
   2  15  12        785.87        768.54        99.33 o                         
   3  15  12        364.04        376.85       101.14 o                         
   4  15  12       2869.05       2891.82       202.42 o                         
   5  15  12       4490.50       4215.82       239.20 o                         
   6  15  12       7239.15       7082.97       302.46 o                         
   7  15  12        370.40        404.98        95.07 o                         
   8  15  12       2140.76       2287.89       163.50 o                         
   9  15  12       2727.97       2921.27       264.78 o                         
  10  15  12        164.36        214.17        54.23 o                         
  11  15  12       1469.40       1403.01       154.74 o                         
   0  16  12      46963.03      46894.39       997.20 o                         
   1  16  12         55.22        -17.20        65.66 o                         
   2  16  12         77.38        165.24        96.15 o                         
   3  16  12       7863.66       8130.22       440.16 o                         
   4  16  12         20.04         -6.41        88.73 o                         
   5  16  12       1231.00       1180.42       143.28 o                         
   6  16  12      21140.19      21456.04       617.01 o                         
   7  16  12       1045.86       1208.13       148.31 o                         
   8  16  12       6801.41       7042.01       355.05 o                         
   9  16  12         47.58         35.76        61.28 o                         
   1  17  12         19.62        -43.31        57.53 o                         
   2  17  12        926.45        977.30       139.75 o                         
   3  17  12       2279.57       2154.40       154.60 o                         
   4  17  12       3888.81       3761.74       286.28 o                         
   5  17  12        125.87        136.04        84.25 o                         
   6  17  12         41.27         -4.24        74.76 o                         
   7  17  12       3309.46       3071.65       200.59 o                         
   8  17  12       1922.45       1979.10       148.84 o                         
   0  18  12      21930.35      20934.44       545.56 o                         
   1  18  12        196.96        202.72        78.99 o                         
   2  18  12       6797.67       7066.03       350.01 o                         
   3  18  12       3075.34       3311.30       175.37 o                         
   4  18  12       5261.54       5215.41       265.03 o                         
   5  18  12        616.48        666.34       109.40 o                         
   6  18  12      18681.82      17874.32       957.69 o                         
   7  18  12          0.34        -33.20        58.88 o                         
   1  19  12         16.54         61.87        47.44 o                         
   2  19  12       6487.44       6437.10       276.44 o                         
   3  19  12        651.16        645.88        94.22 o                         
   4  19  12       9634.19       9104.06       306.12 o                         
   5  19  12       1285.95       1254.23       119.90 o                         
   0  20  12         57.75        146.15        89.41 o                         
   1  20  12       7402.26       8180.76       414.37 o                         
   2  20  12       3708.89       3770.58       280.26 o                         
   1   1  13       1762.52       1800.46       103.82 o                         
   2   1  13       7317.86       6808.29       197.95 o                         
   3   1  13      18042.06      17767.03       377.42 o                         
   4   1  13      21093.33      19473.29       409.75 o                         
   5   1  13       4339.78       3894.17       183.84 o                         
   6   1  13      21538.29      20178.90       448.21 o                         
   7   1  13       4269.09       3875.76       199.58 o                         
   8   1  13       1419.54       1337.75       124.74 o                         
   9   1  13       1474.70       1428.01        93.00 o                         
  10   1  13       5296.00       5061.51       177.05 o                         
  11   1  13       2781.80       3090.95       152.67 o                         
  12   1  13      10239.89      11076.24       534.15 o                         
  13   1  13       1186.09       1269.55       160.64 o                         
  14   1  13        356.23        505.79        93.28 o                         
  15   1  13         68.36         39.82        55.11 o                         
   0   2  13      92224.44      91128.31      2169.84 o                         
   1   2  13       8653.49       8828.75       225.73 o                         
   2   2  13       3906.40       3439.52       128.40 o                         
   3   2  13      35739.69      34368.93       553.35 o                         
   4   2  13       5429.90       5336.98       183.10 o                         
   5   2  13        562.21        708.01        93.07 o                         
   6   2  13      21692.68      19801.90       444.57 o                         
   7   2  13       1751.73       2071.40       181.75 o                         
   8   2  13       5432.21       5104.17       272.10 o                         
   9   2  13       1791.92       1737.02       107.02 o                         
  10   2  13       8488.25       8579.42       272.71 o                         
  11   2  13       1413.96       1266.40       102.19 o                         
  12   2  13        562.06        714.13       104.86 o                         
  13   2  13        311.98        347.62        89.64 o                         
  14   2  13       2734.17       2799.39       153.51 o                         
  15   2  13         24.59        -38.05        68.04 o                         
   1   3  13       1393.81       1580.50       109.81 o                         
   2   3  13       3646.90       3483.29       141.07 o                         
   3   3  13       4586.71       4763.56       189.29 o                         
   4   3  13       4002.80       3608.56       170.00 o                         
   5   3  13        941.64        738.20       105.53 o                         
   6   3  13       6857.96       6189.33       280.93 o                         
   7   3  13       1109.60        788.14       117.41 o                         
   8   3  13       1312.96       1015.27       201.17 o                         
   9   3  13         56.55         58.31        57.98 o                         
  10   3  13        382.57        420.21        63.35 o                         
  11   3  13        135.89        115.18        63.45 o                         
  12   3  13       1014.96       1076.56       106.31 o                         
  13   3  13         59.28         79.94        66.40 o                         
  14   3  13        474.24        517.42        83.26 o                         
  15   3  13         27.62        -71.24        71.24 o                         
   0   4  13       9864.74      10981.52       373.72 o                         
   1   4  13          3.32         16.66        45.98 o                         
   2   4  13      13048.06      12931.28       280.67 o                         
   3   4  13      27929.43      25302.46       472.92 o                         
   4   4  13       3651.72       3519.28       171.75 o                         
   5   4  13       8650.92       8204.75       274.97 o                         
   6   4  13        739.08        630.47       101.15 o                         
   7   4  13        182.83        252.31       107.18 o                         
   8   4  13      10758.62      11085.61       513.77 o                         
   9   4  13      13620.69      13373.64       273.94 o                         
  10   4  13       1051.36       1225.09       106.12 o                         
  11   4  13      18647.52      18043.52       536.29 o                         
  12   4  13        324.98        388.55        80.41 o                         
  13   4  13        437.41        338.92        74.13 o                         
  14   4  13        559.20        596.57        80.69 o                         
  15   4  13        179.87        229.80        76.34 o                         
   1   5  13          2.90        102.66        69.98 o                         
   2   5  13       1599.47       1466.51       107.21 o                         
   3   5  13       2184.81       2082.93       155.20 o                         
   4   5  13      20046.51      19338.09       428.37 o                         
   5   5  13       2414.66       2120.47       147.36 o                         
   6   5  13      10431.47       9823.48       363.84 o                         
   7   5  13      11993.46      11184.09       524.68 o                         
   8   5  13        193.60        185.34        57.82 o                         
   9   5  13       2832.06       2878.46       121.27 o                         
  10   5  13      10903.71      11761.22       560.33 o                         
  11   5  13       3587.00       3633.34       179.23 o                         
  12   5  13      24046.92      24452.29       514.70 o                         
  13   5  13       5466.13       5071.76       192.49 o                         
  14   5  13         34.22         15.74       103.16 o                         
  15   5  13        176.33        115.15        80.81 o                         
   0   6  13      64305.90      63642.47      1793.30 o                         
   1   6  13      18525.72      18320.42       494.67 o                         
   2   6  13       3498.34       3514.06       207.01 o                         
   3   6  13      52545.51      54647.84       954.12 o                         
   4   6  13       1685.91       1371.03       142.41 o                         
   5   6  13      37362.54      35835.54       780.85 o                         
   6   6  13      50016.10      48131.09      1617.92 o                         
   7   6  13        172.59        224.57       112.89 o                         
   8   6  13       5451.03       5777.46       165.33 o                         
   9   6  13      14692.23      15092.17       287.30 o                         
  10   6  13       2340.00       2237.35       150.61 o                         
  11   6  13      17044.39      17024.11       394.07 o                         
  12   6  13       3581.70       3693.11       174.63 o                         
  13   6  13       4140.93       3617.54       339.99 o                         
  14   6  13        921.11        860.26       109.06 o                         
  15   6  13       3300.61       3126.65       243.29 o                         
   1   7  13      12361.27      13684.85       518.82 o                         
   2   7  13        302.88        261.17        73.40 o                         
   3   7  13       3613.36       4126.98       232.39 o                         
   4   7  13        110.40        176.01        94.58 o                         
   5   7  13          5.03        108.30        82.58 o                         
   6   7  13       3407.83       3388.88       428.12 o                         
   7   7  13        935.82        875.83        90.54 o                         
   8   7  13       9471.48       9221.47       235.16 o                         
   9   7  13        102.25        -28.65        77.60 o                         
  10   7  13         79.25        210.76        78.09 o                         
  11   7  13        266.38        154.78        72.02 o                         
  12   7  13         69.00          3.86        60.53 o                         
  13   7  13       2524.64       2325.72       128.72 o                         
  14   7  13       5380.13       5228.64       231.06 o                         
  15   7  13         38.02        -99.72       107.46 o                         
   0   8  13      87160.84      86520.40      2290.20 o                         
   1   8  13      43219.52      44941.78       834.23 o                         
   2   8  13        164.11         54.23        61.73 o                         
   3   8  13      13302.27      12958.43       974.02 o                         
   4   8  13       1007.12        959.06       165.29 o                         
   5   8  13      44911.93      45173.67      1383.23 o                         
   6   8  13      46431.30      44342.40      1629.10 o                         
   7   8  13        159.39        168.84        60.78 o                         
   8   8  13       3074.34       3103.62       141.06 o                         
   9   8  13      17470.41      17811.81       381.84 o                         
  10   8  13       2662.94       2543.79       133.57 o                         
  11   8  13      13296.16      13739.84       311.03 o                         
  12   8  13       5760.86       5999.56       215.28 o                         
  13   8  13       6510.04       6169.06       232.35 o                         
  14   8  13       1942.89       1670.11       219.22 o                         
   1   9  13        440.12        485.70       134.93 o                         
   2   9  13      25432.80      25375.20       816.99 o                         
   3   9  13       4438.18       4598.96       600.92 o                         
   4   9  13      14369.86      14939.63       651.60 o                         
   5   9  13       4985.57       4942.97       291.20 o                         
   6   9  13      17199.82      16187.22       317.09 o                         
   7   9  13        347.31        352.22        54.56 o                         
   8   9  13       1184.34        991.98       101.53 o                         
   9   9  13         90.73        232.84        71.85 o                         
  10   9  13       6173.32       6248.84       198.85 o                         
  11   9  13       1635.74       1592.41       110.64 o                         
  12   9  13      11315.94      11049.61       286.19 o                         
  13   9  13         20.20         37.08        53.98 o                         
  14   9  13        282.50        326.68        98.00 o                         
   0  10  13       2348.62       2242.06       343.87 o                         
   1  10  13      20728.38      21630.77       747.92 o                         
   2  10  13        214.63         93.44        95.78 o                         
   3  10  13      40930.66      41681.03      1133.57 o                         
   4  10  13       2778.76       2823.07       139.11 o                         
   5  10  13      35448.45      34903.79       508.10 o                         
   6  10  13        418.52        458.75        68.22 o                         
   7  10  13        978.27        937.31        90.44 o                         
   8  10  13       5850.32       5754.05       196.73 o                         
   9  10  13      13478.80      13818.24       435.72 o                         
  10  10  13       5029.93       5167.94       176.80 o                         
  11  10  13      20307.38      19752.34       653.18 o                         
  12  10  13          0.84        -60.12        60.12 o                         
  13  10  13        472.03        541.74        94.46 o                         
   1  11  13       2556.89       2793.92       162.07 o                         
   2  11  13          6.50         56.50        74.68 o                         
   3  11  13       9509.60       9620.64       275.53 o                         
   4  11  13      10904.49      11175.05       300.14 o                         
   5  11  13       3259.74       3539.13       185.05 o                         
   6  11  13       8619.71       8415.55       304.82 o                         
   7  11  13        257.82        243.34        82.07 o                         
   8  11  13       3209.55       3106.73       163.17 o                         
   9  11  13       6011.27       5845.43       273.85 o                         
  10  11  13        432.72        421.02        73.99 o                         
  11  11  13       2650.17       2609.72       162.95 o                         
  12  11  13       1864.71       1915.07       147.99 o                         
  13  11  13       1795.64       2077.55       195.15 o                         
   0  12  13      35991.24      36897.64      1009.06 o                         
   1  12  13       5429.22       5662.07       188.06 o                         
   2  12  13      11788.35      12601.51       284.64 o                         
   3  12  13      28420.79      29373.46       454.20 o                         
   4  12  13         66.50         82.08        62.79 o                         
   5  12  13       3304.23       3388.60       229.39 o                         
   6  12  13         55.95        -76.80        85.41 o                         
   7  12  13       1330.83       1503.88       160.62 o                         
   8  12  13       7629.06       7998.88       279.31 o                         
   9  12  13      10024.51      10548.01       311.38 o                         
  10  12  13       3921.34       4280.45       187.71 o                         
  11  12  13      11744.08      11706.43       441.88 o                         
  12  12  13       1791.08       1765.75       112.10 o                         
   1  13  13         40.27         46.28        80.65 o                         
   2  13  13       4619.72       4938.50       225.34 o                         
   3  13  13        176.85         91.92        67.03 o                         
   4  13  13      12410.28      12187.63       419.99 o                         
   5  13  13         57.53        165.99        86.76 o                         
   6  13  13       4106.22       4230.17       245.75 o                         
   7  13  13        115.40         59.13        76.29 o                         
   8  13  13       4588.24       4407.69       240.61 o                         
   9  13  13        291.91        343.40        71.70 o                         
  10  13  13        449.30        473.51        73.91 o                         
  11  13  13        708.80        707.72        97.82 o                         
  12  13  13       2358.47       1879.27       185.69 o                         
   0  14  13       6834.07       6440.94       364.76 o                         
   1  14  13        126.36        106.00        71.35 o                         
   2  14  13       5099.16       5279.36       227.68 o                         
   3  14  13      14428.91      14549.21       381.06 o                         
   4  14  13      11203.04      10695.34       441.12 o                         
   5  14  13        618.77        618.33       119.46 o                         
   6  14  13       1660.78       1607.63       155.26 o                         
   7  14  13        314.92        306.87        83.64 o                         
   8  14  13       4013.85       3732.38       264.95 o                         
   9  14  13       5548.83       5416.39       203.89 o                         
  10  14  13       5786.40       5467.68       160.31 o                         
  11  14  13       1037.11       1036.31       106.33 o                         
   1  15  13       1191.75       1252.71       133.34 o                         
   2  15  13         56.46         99.81        70.98 o                         
   3  15  13        813.50        728.25       119.11 o                         
   4  15  13       1972.21       2179.24       178.66 o                         
   5  15  13        136.99        111.59        80.96 o                         
   6  15  13       2210.26       2171.54       167.05 o                         
   7  15  13       4826.48       4874.16       233.82 o                         
   8  15  13        346.54        413.75        84.90 o                         
   9  15  13       1185.80       1271.58       114.05 o                         
  10  15  13       2630.79       2652.99       233.83 o                         
   0  16  13       7533.30       7686.30       354.32 o                         
   1  16  13       2250.55       2253.98       162.12 o                         
   2  16  13       1489.92       1648.71       140.28 o                         
   3  16  13        242.95        211.49       112.06 o                         
   4  16  13        954.62       1006.66       146.87 o                         
   5  16  13        354.59        441.35        94.28 o                         
   6  16  13      12478.80      11991.31       433.41 o                         
   7  16  13        971.40        750.62       119.71 o                         
   8  16  13         41.87         24.92        66.34 o                         
   9  16  13        407.45        284.89        58.56 o                         
   1  17  13         77.50        -32.28        60.83 o                         
   2  17  13       8241.32       8455.75       357.97 o                         
   3  17  13       3659.89       3658.93       234.31 o                         
   4  17  13        821.56        780.89       123.85 o                         
   5  17  13         19.74         87.62        79.57 o                         
   6  17  13         41.38        167.12        77.14 o                         
   7  17  13        672.41        598.33        98.95 o                         
   8  17  13       4953.09       4913.31       194.27 o                         
   0  18  13       2747.64       2593.99       181.76 o                         
   1  18  13        773.79        890.11       116.92 o                         
   2  18  13       3280.94       3391.87       172.00 o                         
   3  18  13       2093.96       2414.82       181.14 o                         
   4  18  13       2149.28       2029.35       162.22 o                         
   5  18  13        140.43        172.52       118.64 o                         
   6  18  13        257.55        188.27        71.73 o                         
   1  19  13        827.39        683.06        78.32 o                         
   2  19  13        162.40        175.97        57.82 o                         
   3  19  13         16.46        -76.56        98.86 o                         
   4  19  13        621.53        603.61        88.73 o                         
   0   0  14      52119.71      52874.05      1550.87 o                         
   1   0  14       6543.13       6525.29       261.97 o                         
   2   0  14      92278.29      90267.81      1505.97 o                         
   3   0  14      13260.97      12925.29       604.36 o                         
   4   0  14     127551.77     118265.27      1889.92 o                         
   5   0  14      20268.95      18486.76       605.89 o                         
   6   0  14      43671.84      40111.04       972.97 o                         
   7   0  14        607.68        712.24       135.78 o                         
   8   0  14      11491.29       9964.91       625.85 o                         
   9   0  14        342.90        503.01        95.91 o                         
  10   0  14        555.05        509.43        94.88 o                         
  11   0  14      32729.22      30465.51      1115.87 o                         
  12   0  14      15300.10      14389.41       713.54 o                         
  13   0  14       8146.00       7776.71       493.46 o                         
  14   0  14          9.34        159.90       125.51 o                         
  15   0  14       7338.49       7107.87       385.14 o                         
   1   1  14       3057.74       3344.38       164.19 o                         
   2   1  14       3832.85       3430.43       145.24 o                         
   3   1  14      16255.01      16577.40       379.80 o                         
   4   1  14        286.32        256.58        66.39 o                         
   5   1  14         73.71        140.24        65.80 o                         
   6   1  14       2980.34       3032.40       178.12 o                         
   7   1  14        476.50        709.92       136.94 o                         
   8   1  14      20713.68      18280.38       460.95 o                         
   9   1  14       4882.47       4786.82       171.91 o                         
  10   1  14      12263.12      11840.75       312.93 o                         
  11   1  14          6.24        -46.60       118.70 o                         
  12   1  14        920.53        890.56       226.96 o                         
  13   1  14         96.12        186.15        78.73 o                         
  14   1  14       5321.16       5201.98       195.26 o                         
  15   1  14        473.08        453.80       129.81 o                         
   0   2  14      21394.18      22167.83       928.46 o                         
   1   2  14      16148.08      17084.47       369.34 o                         
   2   2  14      16283.37      14877.65       284.06 o                         
   3   2  14       3554.61       3290.91       146.16 o                         
   4   2  14      11228.75      10783.25       275.38 o                         
   5   2  14       3415.39       2926.08       167.80 o                         
   6   2  14      29356.44      26648.11       544.52 o                         
   7   2  14        534.93        442.79        96.45 o                         
   8   2  14      37324.66      35421.70      1355.72 o                         
   9   2  14      19214.19      18525.92       432.28 o                         
  10   2  14       1218.35       1445.21       111.18 o                         
  11   2  14        297.56        269.57        64.60 o                         
  12   2  14       4133.46       3837.78       197.59 o                         
  13   2  14       1207.79       1183.99       109.03 o                         
  14   2  14       2912.46       2623.36       139.90 o                         
  15   2  14        823.09        900.60        79.27 o                         
   1   3  14      12118.09      12260.28       311.47 o                         
   2   3  14      17764.53      17982.66       344.94 o                         
   3   3  14       1649.39       1664.44       120.72 o                         
   4   3  14       1938.15       1971.78       132.32 o                         
   5   3  14      17589.94      16340.87       556.02 o                         
   6   3  14          5.12        -20.14        65.66 o                         
   7   3  14        181.81         98.81        74.82 o                         
   8   3  14      18901.77      17730.71       782.31 o                         
   9   3  14       3848.54       3813.90       158.01 o                         
  10   3  14      11848.79      12190.57       388.82 o                         
  11   3  14       5226.23       5033.61       327.30 o                         
  12   3  14        135.45        187.10        63.58 o                         
  13   3  14        705.40        536.34        84.61 o                         
  14   3  14      19680.81      19734.37       398.27 o                         
  15   3  14       4745.02       4641.67       194.53 o                         
   0   4  14       7944.10       7397.07       539.88 o                         
   1   4  14         97.70         73.47        54.31 o                         
   2   4  14       4011.29       3989.36       159.46 o                         
   3   4  14      18140.07      17898.96       401.87 o                         
   4   4  14      25712.18      24963.35       500.50 o                         
   5   4  14        214.94        304.63        80.95 o                         
   6   4  14       6803.45       6124.11       291.89 o                         
   7   4  14        601.04        350.05       128.25 o                         
   8   4  14       7982.43       7648.75       254.73 o                         
   9   4  14        943.07        991.02        83.31 o                         
  10   4  14      18156.56      18172.83       506.10 o                         
  11   4  14        996.97       1032.03       100.10 o                         
  12   4  14         90.68         40.11        62.90 o                         
  13   4  14        245.64        236.96       105.44 o                         
  14   4  14      18333.66      18077.19       374.91 o                         
  15   4  14        173.06         27.84        60.75 o                         
   1   5  14      13381.01      12985.74       597.10 o                         
   2   5  14      12387.71      12523.69       397.53 o                         
   3   5  14        537.83        511.24        76.68 o                         
   4   5  14      10308.75      10005.53       308.47 o                         
   5   5  14       6605.73       6189.23       251.09 o                         
   6   5  14        626.24        590.66       101.36 o                         
   7   5  14      10857.17      10255.04       517.49 o                         
   8   5  14       8186.36       8194.03       192.51 o                         
   9   5  14       2627.68       2813.64       118.20 o                         
  10   5  14       4560.92       4849.48       192.46 o                         
  11   5  14       1846.15       1817.75       133.18 o                         
  12   5  14        104.06         75.35        63.78 o                         
  13   5  14        354.33        247.13       105.48 o                         
  14   5  14        779.61        721.79        99.37 o                         
  15   5  14       1416.96       1082.89       278.54 o                         
   0   6  14       8821.60       9071.39       613.82 o                         
   1   6  14       6125.21       6448.99       244.49 o                         
   2   6  14       9606.08      10059.59       359.61 o                         
   3   6  14        716.65        559.28       101.95 o                         
   4   6  14       3146.65       3147.10       219.76 o                         
   5   6  14          2.00         54.16        84.69 o                         
   6   6  14      10231.28      10317.18       904.39 o                         
   7   6  14        164.53        218.13        64.36 o                         
   8   6  14       1420.85       1395.72        83.80 o                         
   9   6  14       2668.44       2655.15       149.48 o                         
  10   6  14       2655.22       2515.93       157.73 o                         
  11   6  14       1562.81       1469.16       119.50 o                         
  12   6  14       1457.26       1380.28       119.29 o                         
  13   6  14        560.52        485.54        71.71 o                         
  14   6  14       6263.17       6016.42       288.85 o                         
  15   6  14         33.08        142.71        91.13 o                         
   1   7  14      25280.82      26365.85       816.03 o                         
   2   7  14      56214.82      58930.50      1211.92 o                         
   3   7  14         41.00         76.70        73.51 o                         
   4   7  14       5829.93       6241.02       307.15 o                         
   5   7  14       1729.23       1530.92       161.64 o                         
   6   7  14        258.18        140.70       113.50 o                         
   7   7  14      29229.46      30753.68       557.94 o                         
   8   7  14      31154.51      32605.48       448.89 o                         
   9   7  14        350.55        373.49        87.04 o                         
  10   7  14        161.83        183.48        74.62 o                         
  11   7  14        581.21        520.03        77.29 o                         
  12   7  14        567.81        526.41        65.49 o                         
  13   7  14      11826.95      11258.16       312.04 o                         
  14   7  14      14363.25      12845.85       725.57 o                         
   0   8  14       9791.74      10048.14       476.47 o                         
   1   8  14        291.41        314.23        81.94 o                         
   2   8  14       8958.69       9155.00       353.23 o                         
   3   8  14         80.04        197.64        92.51 o                         
   4   8  14       5087.75       4784.47       366.52 o                         
   5   8  14       1291.68       1549.30       223.73 o                         
   6   8  14       8492.21       8722.44       310.18 o                         
   7   8  14        452.66        610.46        84.20 o                         
   8   8  14        169.32        174.93        75.08 o                         
   9   8  14         41.14        125.52        67.85 o                         
  10   8  14      11121.90      11567.02       291.79 o                         
  11   8  14         53.23        -50.47        67.68 o                         
  12   8  14       2360.64       2387.76       109.09 o                         
  13   8  14         35.73        -26.98        53.32 o                         
  14   8  14        767.88        484.26       218.36 o                         
   1   9  14      26766.07      28159.26       943.93 o                         
   2   9  14      12325.06      12511.65       571.09 o                         
   3   9  14       3408.43       3050.09       293.56 o                         
   4   9  14        156.48         65.61       106.14 o                         
   5   9  14       2465.70       2527.67       136.22 o                         
   6   9  14        569.22        522.79        68.03 o                         
   7   9  14      14185.09      14606.09       330.13 o                         
   8   9  14       9122.26       9013.84       264.50 o                         
   9   9  14       1478.47       1662.41       112.42 o                         
  10   9  14       1013.32        840.59        91.00 o                         
  11   9  14         43.82        -54.55        54.55 o                         
  12   9  14       7013.59       6814.74       212.42 o                         
  13   9  14       9239.39       9517.90       260.06 o                         
  14   9  14          3.19         34.39        77.37 o                         
   0  10  14        117.01         79.09       115.20 o                         
   1  10  14       9420.01       9277.80       487.24 o                         
   2  10  14       9905.60      10663.87       407.98 o                         
   3  10  14       5086.39       4999.63       246.18 o                         
   4  10  14       9023.28       9759.71       254.03 o                         
   5  10  14        142.78        157.65        53.86 o                         
   6  10  14       1710.20       1744.84       148.32 o                         
   7  10  14          2.70        -10.47        74.04 o                         
   8  10  14        731.58        733.91       110.58 o                         
   9  10  14        706.78        638.53        75.45 o                         
  10  10  14       7035.10       6738.74       196.70 o                         
  11  10  14       2335.52       2237.48       131.41 o                         
  12  10  14       4718.61       4824.07       199.88 o                         
  13  10  14         22.33         41.33        61.18 o                         
   1  11  14      10174.17      10379.00       343.92 o                         
   2  11  14        285.52        358.55        89.22 o                         
   3  11  14         99.56         90.74        58.25 o                         
   4  11  14        654.69        535.31        77.79 o                         
   5  11  14       2152.79       2374.32       193.24 o                         
   6  11  14       1666.65       1614.16       158.41 o                         
   7  11  14       8731.31       9050.22       310.06 o                         
   8  11  14      10247.00      11305.07       335.99 o                         
   9  11  14       4216.70       4275.91       203.63 o                         
  10  11  14       2649.29       2644.66       155.71 o                         
  11  11  14       1858.44       1818.28       134.03 o                         
  12  11  14       7188.17       6871.85       235.75 o                         
  13  11  14       2285.16       2233.46       180.53 o                         
   0  12  14      30943.35      30249.15       697.90 o                         
   1  12  14          9.67        142.78        56.25 o                         
   2  12  14       1764.62       1791.46       110.62 o                         
   3  12  14       1796.74       1803.75       139.99 o                         
   4  12  14       2537.74       2130.98       182.83 o                         
   5  12  14        330.95        507.22       109.13 o                         
   6  12  14      23745.68      24618.84       614.57 o                         
   7  12  14        397.95        374.57        92.97 o                         
   8  12  14       2674.36       2650.55       196.80 o                         
   9  12  14       2487.92       2458.86       132.79 o                         
  10  12  14         48.72         67.63        60.68 o                         
  11  12  14       4921.01       4755.48       193.23 o                         
  12  12  14       2931.99       2861.64       131.43 o                         
   1  13  14       1088.67       1088.24       115.16 o                         
   2  13  14         33.36         25.78        64.03 o                         
   3  13  14       2224.51       2240.71       154.63 o                         
   4  13  14      12109.14      12372.99       349.62 o                         
   5  13  14      10526.87      10358.14       383.27 o                         
   6  13  14       1147.64       1247.02       143.74 o                         
   7  13  14        912.76        879.44       122.24 o                         
   8  13  14        870.50        922.66       124.40 o                         
   9  13  14       2038.50       1964.52       139.43 o                         
  10  13  14      19002.37      18608.55       531.29 o                         
  11  13  14       2274.22       2140.94       143.76 o                         
   0  14  14      20022.82      20658.83       664.33 o                         
   1  14  14       3797.93       4156.40       245.42 o                         
   2  14  14      16634.94      17198.11       415.10 o                         
   3  14  14       5655.83       5644.07       263.62 o                         
   4  14  14      11573.05      11971.47       404.40 o                         
   5  14  14       8374.87       8676.54       337.47 o                         
   6  14  14      13971.42      14525.86       522.93 o                         
   7  14  14          1.00          4.99        75.01 o                         
   8  14  14       7921.86       8271.76       301.44 o                         
   9  14  14       1371.25       1421.06       106.15 o                         
  10  14  14        406.70        446.82        98.86 o                         
   1  15  14         26.18         89.94        68.60 o                         
   2  15  14      20332.33      20409.48       442.18 o                         
   3  15  14        159.82        120.89        63.32 o                         
   4  15  14      18235.90      18296.02       489.68 o                         
   5  15  14       1263.23       1480.64       148.28 o                         
   6  15  14        764.41        956.04       127.27 o                         
   7  15  14       1024.20        925.06       109.61 o                         
   8  15  14       5372.18       5635.90       198.47 o                         
   9  15  14         25.30         49.86        50.79 o                         
  10  15  14       4968.49       4552.89       283.70 o                         
   0  16  14       3424.02       3259.92       324.96 o                         
   1  16  14       5320.73       5590.63       242.28 o                         
   2  16  14      13056.50      12637.36       361.58 o                         
   3  16  14       1784.26       1860.04       179.63 o                         
   4  16  14       5090.58       4999.67       283.08 o                         
   5  16  14       1575.06       1770.65       218.36 o                         
   6  16  14          9.40         68.18        74.13 o                         
   7  16  14        438.98        509.06       130.67 o                         
   8  16  14       6046.97       6149.15       212.93 o                         
   9  16  14       1143.34       1268.89       154.74 o                         
   1  17  14        120.41        190.19        60.50 o                         
   2  17  14       3447.47       3556.94       223.89 o                         
   3  17  14        425.74        445.84       101.08 o                         
   4  17  14         35.69        156.05        75.65 o                         
   5  17  14       1869.86       1843.92       158.38 o                         
   6  17  14        266.44        285.25        80.30 o                         
   7  17  14        351.92        289.70        70.72 o                         
   0  18  14       4553.31       3951.11       290.57 o                         
   1  18  14       1623.63       1522.96       114.76 o                         
   2  18  14        454.93        535.42       134.97 o                         
   3  18  14       1105.88       1088.45       122.14 o                         
   4  18  14          4.10         -7.74        62.00 o                         
   5  18  14        931.87        931.71        84.06 o                         
   6  18  14         71.59         96.28        85.97 o                         
   1  19  14       2394.56       2594.53       244.15 o                         
   2  19  14         66.40         94.57        89.41 o                         
   1   1  15      21062.69      22682.14       510.85 o                         
   2   1  15      94554.55      93599.29      1122.29 o                         
   3   1  15       2862.18       2584.09       153.11 o                         
   4   1  15     155812.53     146566.80      1602.67 o                         
   5   1  15       5537.32       5152.76       230.24 o                         
   6   1  15          5.20         25.73        59.42 o                         
   7   1  15      38811.89      37066.57       798.03 o                         
   8   1  15       9648.44       9386.83       202.68 o                         
   9   1  15        366.46        341.31        64.89 o                         
  10   1  15      86535.63      83027.38      1135.09 o                         
  11   1  15       3929.69       3656.22       222.62 o                         
  12   1  15          1.12        -22.48        93.66 o                         
  13   1  15       7809.42       7238.63       326.98 o                         
  14   1  15        770.95        803.83       116.06 o                         
  15   1  15        979.51        820.53       141.85 o                         
   0   2  15      58084.01      57959.14      2369.29 o                         
   1   2  15       3032.82       3039.20       157.55 o                         
   2   2  15        972.00        885.24        96.84 o                         
   3   2  15        935.33       1030.10       106.00 o                         
   4   2  15        434.11        329.84        73.95 o                         
   5   2  15        117.93        150.38        67.02 o                         
   6   2  15      40227.81      38212.72       785.74 o                         
   7   2  15       1305.65       1027.08       210.62 o                         
   8   2  15          7.85         50.77        62.93 o                         
   9   2  15        243.77        309.69        64.96 o                         
  10   2  15      21230.45      20997.14       473.01 o                         
  11   2  15       1127.34        980.66       146.17 o                         
  12   2  15       5478.91       4854.48       287.44 o                         
  13   2  15       2803.77       3004.68       214.94 o                         
  14   2  15        526.30        549.97       100.03 o                         
  15   2  15        323.57        346.29        95.43 o                         
   1   3  15      12339.15      11345.44       314.39 o                         
   2   3  15      12439.58      12250.10       290.32 o                         
   3   3  15       2671.09       2549.55       151.00 o                         
   4   3  15      18389.65      17684.65       418.34 o                         
   5   3  15       5246.61       4832.52       305.82 o                         
   6   3  15       7607.96       6891.03       344.92 o                         
   7   3  15      14276.82      14313.16       571.21 o                         
   8   3  15        460.53        529.85        75.99 o                         
   9   3  15       6339.76       5988.04       304.83 o                         
  10   3  15       6167.96       5550.37       269.23 o                         
  11   3  15       4181.02       4101.42       171.75 o                         
  12   3  15      19838.49      19671.86       445.03 o                         
  13   3  15       1863.77       1754.12       126.41 o                         
  14   3  15        235.08        408.93        71.69 o                         
  15   3  15         40.71         79.09        87.69 o                         
   0   4  15      37403.21      37476.55       838.05 o                         
   1   4  15        982.94        958.84        80.31 o                         
   2   4  15       5012.66       5025.32       187.09 o                         
   3   4  15        133.15        196.86        62.84 o                         
   4   4  15       3863.43       3689.89       189.92 o                         
   5   4  15        102.60        120.04        73.28 o                         
   6   4  15      14262.86      13283.30       447.06 o                         
   7   4  15        492.77        350.74        83.14 o                         
   8   4  15         93.62        130.57        64.86 o                         
   9   4  15       2354.98       2328.54       118.24 o                         
  10   4  15         71.21        143.12        62.24 o                         
  11   4  15        322.67        456.35        77.51 o                         
  12   4  15        108.62        108.35        83.63 o                         
  13   4  15         54.47        128.38        62.42 o                         
  14   4  15        486.20        330.82        67.08 o                         
  15   4  15        635.34        591.46       115.20 o                         
   1   5  15       3625.21       3735.32       189.44 o                         
   2   5  15        283.00        189.20       138.41 o                         
   3   5  15       1844.68       1680.27       155.71 o                         
   4   5  15       4196.05       4369.37       208.57 o                         
   5   5  15      15833.52      15557.79       480.82 o                         
   6   5  15      34926.84      33580.23       749.32 o                         
   7   5  15        783.69        839.81        79.99 o                         
   8   5  15      10047.79       9862.30       300.57 o                         
   9   5  15       3993.42       3773.33       174.55 o                         
  10   5  15        268.13        217.33        64.85 o                         
  11   5  15       1674.99       1555.06       122.33 o                         
  12   5  15      19113.11      18713.90       493.94 o                         
  13   5  15       2814.98       2826.76       152.93 o                         
  14   5  15         93.99        213.77        60.36 o                         
   0   6  15      33426.96      33302.47      1286.09 o                         
   1   6  15          9.78        -13.32        61.51 o                         
   2   6  15       1264.76       1242.15       138.40 o                         
   3   6  15       3722.83       3691.10       232.65 o                         
   4   6  15        462.55        348.21        91.46 o                         
   5   6  15       1275.50       1430.51       164.18 o                         
   6   6  15       8086.55       7753.19       298.40 o                         
   7   6  15        355.87        379.95        66.33 o                         
   8   6  15       3752.11       3640.05       122.08 o                         
   9   6  15        475.43        490.15        91.27 o                         
  10   6  15       6451.86       6768.63       271.88 o                         
  11   6  15        318.49        318.30        82.83 o                         
  12   6  15        192.19        110.13        67.05 o                         
  13   6  15        214.10        244.86        79.29 o                         
  14   6  15        569.63        446.70       134.11 o                         
   1   7  15       3734.94       4240.59       332.86 o                         
   2   7  15      13780.50      13524.10       608.59 o                         
   3   7  15         23.18         48.41        76.85 o                         
   4   7  15       3793.64       4140.51       258.62 o                         
   5   7  15       2739.12       2823.19       222.46 o                         
   6   7  15         69.44         86.23        69.80 o                         
   7   7  15       1867.24       1603.47       113.40 o                         
   8   7  15      12512.85      13021.32       376.77 o                         
   9   7  15        176.88        167.13        79.76 o                         
  10   7  15        837.24        664.89        93.56 o                         
  11   7  15       1889.71       2224.49       127.52 o                         
  12   7  15       4455.32       4155.04       157.22 o                         
  13   7  15        307.60        290.72        65.46 o                         
  14   7  15       1576.93       1298.75       229.54 o                         
   0   8  15      21219.00      22193.76       659.39 o                         
   1   8  15       1113.35       1082.21       139.58 o                         
   2   8  15      14556.81      14607.56       465.39 o                         
   3   8  15       4904.77       4898.00       367.16 o                         
   4   8  15       8196.24       8265.90       489.67 o                         
   5   8  15          0.30         42.36        72.50 o                         
   6   8  15       9379.02       8731.70       270.24 o                         
   7   8  15        292.55        410.62        76.20 o                         
   8   8  15       1868.98       2122.81       134.76 o                         
   9   8  15         87.30         65.43        55.54 o                         
  10   8  15       3795.70       3634.70       163.72 o                         
  11   8  15       2707.07       2532.89       135.12 o                         
  12   8  15        957.22        796.75        73.93 o                         
  13   8  15       3231.04       2941.26       212.09 o                         
  14   8  15        592.86        551.92       110.04 o                         
   1   9  15        471.72        516.38       164.20 o                         
   2   9  15       6110.99       6034.15       521.83 o                         
   3   9  15        556.55        755.26        96.24 o                         
   4   9  15       9173.48       9364.31       269.61 o                         
   5   9  15       1795.32       1844.62       116.42 o                         
   6   9  15      12456.35      12966.07       574.86 o                         
   7   9  15        439.92        318.40        83.59 o                         
   8   9  15        969.02       1146.06        97.57 o                         
   9   9  15          9.70         15.22        57.76 o                         
  10   9  15       8779.47       8624.58       241.59 o                         
  11   9  15         60.56          5.92        53.17 o                         
  12   9  15      18298.14      18589.45       480.70 o                         
  13   9  15         52.95         53.69        58.98 o                         
   0  10  15      29284.24      30130.13      2010.80 o                         
   1  10  15        128.58        234.62        71.62 o                         
   2  10  15       2262.12       2115.86       162.88 o                         
   3  10  15        200.31        175.12        78.32 o                         
   4  10  15      10708.07      10825.81       270.41 o                         
   5  10  15        176.74        220.24        68.73 o                         
   6  10  15       5458.16       5427.80       243.42 o                         
   7  10  15         97.22        -31.45        75.62 o                         
   8  10  15        245.13        269.63        71.06 o                         
   9  10  15        616.81        651.41        85.41 o                         
  10  10  15       8629.04       8688.56       267.59 o                         
  11  10  15         69.48        134.66        65.03 o                         
  12  10  15       2996.96       2891.47       145.48 o                         
  13  10  15        108.76         63.62        75.65 o                         
   1  11  15      13531.08      13188.01       393.51 o                         
   2  11  15      17422.38      17871.71       427.43 o                         
   3  11  15       2008.34       1935.63       142.70 o                         
   4  11  15       1959.91       2262.81       186.30 o                         
   5  11  15       4114.15       3831.57       235.76 o                         
   6  11  15       9881.88      10616.18       396.10 o                         
   7  11  15          3.85        121.61        87.34 o                         
   8  11  15      18934.20      19615.78       461.08 o                         
   9  11  15       3019.72       3128.83       168.29 o                         
  10  11  15        316.21        244.72        86.59 o                         
  11  11  15        145.14        139.67        59.83 o                         
  12  11  15       5681.96       5799.69       227.01 o                         
   0  12  15       7474.79       8193.10       409.21 o                         
   1  12  15        318.28        259.46        81.44 o                         
   2  12  15       1640.96       1880.72       168.06 o                         
   3  12  15        570.52        644.33        96.04 o                         
   4  12  15        727.36        732.07       124.41 o                         
   5  12  15       3801.12       3862.54       234.30 o                         
   6  12  15      10357.87      10662.10       386.98 o                         
   7  12  15       1452.92       1614.08       155.99 o                         
   8  12  15       1277.14       1246.30       117.56 o                         
   9  12  15       1467.89       1351.55       134.86 o                         
  10  12  15       1825.52       1872.00       130.84 o                         
  11  12  15         84.34        142.48        53.36 o                         
   1  13  15       1435.55       1595.45       134.04 o                         
   2  13  15      21996.82      23020.83       570.80 o                         
   3  13  15       2143.97       2257.35       151.72 o                         
   4  13  15      33888.22      35101.92       618.42 o                         
   5  13  15       2162.49       2213.48       183.44 o                         
   6  13  15        308.23        256.75        86.04 o                         
   7  13  15       3326.90       3655.28       215.33 o                         
   8  13  15       9898.58      10226.34       298.16 o                         
   9  13  15       2594.73       2704.19       151.38 o                         
  10  13  15      12480.22      12323.60       533.86 o                         
  11  13  15        758.96        898.64        97.73 o                         
   0  14  15        964.62       1047.10       213.20 o                         
   1  14  15       3598.69       3447.05       212.41 o                         
   2  14  15      12171.81      12575.05       344.70 o                         
   3  14  15        170.45        258.18        73.73 o                         
   4  14  15       9827.60      10220.68       303.73 o                         
   5  14  15         28.67         31.34        80.38 o                         
   6  14  15       1131.36       1116.98       128.75 o                         
   7  14  15         40.52        179.16        88.78 o                         
   8  14  15       2169.24       2332.53       137.18 o                         
   9  14  15        999.83        965.24        99.52 o                         
  10  14  15        189.36        175.38        89.41 o                         
   1  15  15       6056.72       6539.20       328.02 o                         
   2  15  15      12824.85      12471.00       331.23 o                         
   3  15  15         71.46        109.04        64.80 o                         
   4  15  15      31957.09      32178.12       653.71 o                         
   5  15  15        193.40        241.29        80.70 o                         
   6  15  15          1.56         -9.63        69.91 o                         
   7  15  15       9361.55       9122.93       256.26 o                         
   8  15  15          4.94          3.52        51.66 o                         
   9  15  15        133.16         42.98        73.93 o                         
   0  16  15      30303.15      28978.26       993.80 o                         
   1  16  15       1268.80       1367.63       153.13 o                         
   2  16  15          4.63         55.15        61.51 o                         
   3  16  15        491.93        355.37        92.53 o                         
   4  16  15       2744.15       2544.07       199.29 o                         
   5  16  15        197.35         93.34        76.57 o                         
   6  16  15       6656.65       6891.03       295.16 o                         
   7  16  15        919.35       1012.02        95.85 o                         
   8  16  15       1057.99        940.04       124.12 o                         
   1  17  15       8137.98       7618.32       309.99 o                         
   2  17  15       1187.54       1106.36        99.75 o                         
   3  17  15        465.92        468.71       100.12 o                         
   4  17  15       9302.70       9167.25       333.60 o                         
   5  17  15       1529.74       1544.99       111.07 o                         
   6  17  15       3083.49       3218.26       146.90 o                         
   0  18  15        976.38       1053.97       147.87 o                         
   1  18  15        565.01        473.51        71.18 o                         
   2  18  15       1023.29       1023.67       168.50 o                         
   3  18  15       1901.64       1914.25       171.08 o                         
   4  18  15       4984.56       5082.46       312.93 o                         
   5  18  15        175.67        211.48        94.57 o                         
   0   0  16       7474.45       7281.53       565.67 o                         
   1   0  16       1586.47       1442.22       169.88 o                         
   2   0  16      62231.85      61285.92      1311.02 o                         
   3   0  16       3394.66       3525.84       265.07 o                         
   4   0  16      17511.52      15205.95       570.73 o                         
   5   0  16        714.98        519.45       129.13 o                         
   6   0  16      14735.62      12998.58       855.39 o                         
   7   0  16       1040.63       1191.72       113.55 o                         
   8   0  16      31558.46      29456.09       578.07 o                         
   9   0  16        142.81        219.90        88.95 o                         
  10   0  16       8130.28       7375.23       388.49 o                         
  11   0  16        670.30        493.46       180.53 o                         
  12   0  16      24919.46      24126.20       916.42 o                         
  13   0  16       1152.46       1038.50       187.41 o                         
  14   0  16       1311.64       1317.04       190.85 o                         
   1   1  16       6148.01       6619.45       243.01 o                         
   2   1  16       9014.64       8460.00       280.99 o                         
   3   1  16        402.73        294.24        73.02 o                         
   4   1  16       4934.85       4864.25       224.89 o                         
   5   1  16        116.96        188.62        75.00 o                         
   6   1  16        454.06        460.19        92.77 o                         
   7   1  16        977.18       1034.44        77.82 o                         
   8   1  16      27181.08      25604.46       544.86 o                         
   9   1  16          2.55         40.31        61.69 o                         
  10   1  16       3126.33       3021.44       188.01 o                         
  11   1  16        881.27        872.81       141.18 o                         
  12   1  16       2501.69       2300.32       201.08 o                         
  13   1  16         71.14         80.56        77.57 o                         
  14   1  16       6619.11       6319.13       265.04 o                         
   0   2  16       6410.16       6540.79       335.28 o                         
   1   2  16        917.72        901.36        96.45 o                         
   2   2  16      21112.16      21188.91       519.42 o                         
   3   2  16       3346.96       2792.67       188.93 o                         
   4   2  16      17699.42      16925.47       486.67 o                         
   5   2  16       4717.74       4586.52       315.52 o                         
   6   2  16       4871.35       4373.68       258.41 o                         
   7   2  16        354.42        310.19        63.28 o                         
   8   2  16       4158.71       3975.04       161.51 o                         
   9   2  16         20.53        114.52        71.93 o                         
  10   2  16        465.78        612.38        89.45 o                         
  11   2  16        255.65        192.68        80.82 o                         
  12   2  16       4129.83       3965.15       254.60 o                         
  13   2  16        334.12        238.71       156.46 o                         
  14   2  16       3012.12       2927.02       181.68 o                         
   1   3  16      11805.26      11730.42       292.15 o                         
   2   3  16      52446.99      53612.79       956.68 o                         
   3   3  16         41.86         19.72        61.20 o                         
   4   3  16       4011.63       4070.88       236.98 o                         
   5   3  16       2852.80       2688.10       199.05 o                         
   6   3  16       2177.10       2055.72       181.02 o                         
   7   3  16       6111.57       5951.17       180.95 o                         
   8   3  16      67781.84      65137.29      1377.96 o                         
   9   3  16        843.92       1067.82       107.03 o                         
  10   3  16        247.20        256.41        74.60 o                         
  11   3  16       1424.42       1323.55       124.53 o                         
  12   3  16        999.07        996.21       150.44 o                         
  13   3  16       2718.63       2597.23       263.06 o                         
  14   3  16      11710.30      11229.20       351.33 o                         
   0   4  16       4919.59       4991.25       323.38 o                         
   1   4  16       6386.05       6545.14       218.72 o                         
   2   4  16       9549.99       9583.78       299.44 o                         
   3   4  16       4402.61       4276.67       204.94 o                         
   4   4  16      45274.59      44814.67       745.72 o                         
   5   4  16        514.28        659.52       106.74 o                         
   6   4  16        515.82        456.73       167.64 o                         
   7   4  16       2055.71       2036.01       118.09 o                         
   8   4  16       2139.96       1980.47       116.38 o                         
   9   4  16       3794.12       3736.00       177.31 o                         
  10   4  16       7719.96       7245.97       231.79 o                         
  11   4  16       1504.20       1398.40       103.83 o                         
  12   4  16       5786.96       5470.35       219.30 o                         
  13   4  16          4.10         12.55        56.81 o                         
  14   4  16      13267.42      12897.23       406.42 o                         
   1   5  16      16244.30      16229.09       413.83 o                         
   2   5  16       2751.82       2971.72       208.77 o                         
   3   5  16       7315.50       7401.75       331.19 o                         
   4   5  16       2306.46       2182.42       191.64 o                         
   5   5  16       7418.14       7450.33       331.20 o                         
   6   5  16       2658.40       2511.30       140.73 o                         
   7   5  16      10732.37      11227.96       250.80 o                         
   8   5  16          0.21         31.25        52.38 o                         
   9   5  16       3023.90       3005.76       140.74 o                         
  10   5  16       1389.10       1335.48       107.11 o                         
  11   5  16         21.72         48.79        61.14 o                         
  12   5  16       4767.71       4579.72       197.05 o                         
  13   5  16      11262.37      10724.38       249.88 o                         
  14   5  16        119.90        138.06        77.53 o                         
   0   6  16      21202.65      21001.03       706.22 o                         
   1   6  16        256.63        180.72        63.56 o                         
   2   6  16       2965.80       3233.28       218.50 o                         
   3   6  16       8510.24       8803.35       368.28 o                         
   4   6  16       9063.71       8378.06       551.06 o                         
   5   6  16       1326.57       1490.63       158.55 o                         
   6   6  16       3919.73       4008.63       159.54 o                         
   7   6  16        416.37        372.32        55.09 o                         
   8   6  16        118.38        168.88        60.94 o                         
   9   6  16        351.30        307.76        68.87 o                         
  10   6  16       4633.19       4414.39       196.18 o                         
  11   6  16       1253.11       1110.83       100.89 o                         
  12   6  16         72.03         70.62        50.84 o                         
  13   6  16        320.74        257.69        58.88 o                         
  14   6  16       3878.52       3756.82       254.47 o                         
   1   7  16      34716.67      34604.16       740.68 o                         
   2   7  16        786.39        754.00       114.99 o                         
   3   7  16        703.66        692.01       118.19 o                         
   4   7  16      15687.80      16426.30       440.68 o                         
   5   7  16       3088.97       3273.80       196.88 o                         
   6   7  16        105.72         99.81        64.89 o                         
   7   7  16      20881.26      21397.50       417.92 o                         
   8   7  16      11755.30      12370.01       310.58 o                         
   9   7  16       9862.91      10155.98       322.37 o                         
  10   7  16      22291.64      22218.76       448.32 o                         
  11   7  16      11420.94      11427.57       268.85 o                         
  12   7  16       1596.66       1547.91        95.14 o                         
  13   7  16      11190.67      11072.22       336.12 o                         
  14   7  16       5042.94       4812.52       266.50 o                         
   0   8  16       6115.54       6223.45       291.26 o                         
   1   8  16        674.25        662.25       109.34 o                         
   2   8  16       4862.41       4658.26       265.57 o                         
   3   8  16        384.90        379.33        78.95 o                         
   4   8  16       8511.19       8536.62       319.21 o                         
   5   8  16        725.19        856.13       111.66 o                         
   6   8  16       7253.22       7339.20       260.15 o                         
   7   8  16         83.22         97.72       102.49 o                         
   8   8  16        203.90        152.53        68.65 o                         
   9   8  16        268.97        361.22        69.04 o                         
  10   8  16       9801.19       9758.39       257.26 o                         
  11   8  16       2176.78       2058.92       113.91 o                         
  12   8  16        490.03        497.45        70.99 o                         
  13   8  16         57.62         70.49        84.25 o                         
   1   9  16      65474.20      66506.19       958.30 o                         
   2   9  16      40007.63      41099.83       743.59 o                         
   3   9  16       9630.85       9873.71       304.72 o                         
   4   9  16      21980.64      22668.25       478.86 o                         
   5   9  16      16514.26      16305.76       357.46 o                         
   6   9  16       5764.80       5923.52       255.64 o                         
   7   9  16      12530.11      12738.17       377.42 o                         
   8   9  16        362.64        320.82        68.99 o                         
   9   9  16       3800.89       4095.97       196.20 o                         
  10   9  16      14334.94      14795.76       356.25 o                         
  11   9  16       1471.56       1406.04       107.33 o                         
  12   9  16          2.32         -5.53        51.24 o                         
  13   9  16       6935.90       6837.93       324.96 o                         
   0  10  16       6960.50       6935.94       601.78 o                         
   1  10  16       6322.12       6572.17       272.79 o                         
   2  10  16       1054.03       1299.60       131.11 o                         
   3  10  16        302.00        375.43        94.77 o                         
   4  10  16      21798.83      22887.73       724.74 o                         
   5  10  16         17.68        -59.18        78.76 o                         
   6  10  16       1542.66       1758.20       145.73 o                         
   7  10  16        131.90        147.71        68.78 o                         
   8  10  16        470.04        630.10        98.81 o                         
   9  10  16       3228.60       3175.67       151.56 o                         
  10  10  16       2532.48       2449.46       160.83 o                         
  11  10  16          2.44         94.19        56.58 o                         
  12  10  16       2532.24       2509.57       155.69 o                         
   1  11  16      11063.23      11570.88       490.56 o                         
   2  11  16      20041.29      20834.51       793.49 o                         
   3  11  16        523.58        461.99       134.97 o                         
   4  11  16      16644.16      16469.69       489.52 o                         
   5  11  16       7340.75       8004.57       337.35 o                         
   6  11  16         38.46        105.32       146.40 o                         
   7  11  16      12429.25      12888.58       368.02 o                         
   8  11  16      30500.60      31028.52       674.49 o                         
   9  11  16        929.15       1001.42       101.82 o                         
  10  11  16       2985.18       3182.31       173.31 o                         
  11  11  16       1059.84       1100.32        83.46 o                         
  12  11  16        161.63        113.48        70.49 o                         
   0  12  16      36127.51      37271.68       924.05 o                         
   1  12  16         30.74        100.04        74.10 o                         
   2  12  16        390.78        275.41        88.49 o                         
   3  12  16         38.58         78.09        75.75 o                         
   4  12  16         23.15          3.12        68.37 o                         
   5  12  16         27.59         57.21        74.56 o                         
   6  12  16      19114.48      19031.08       512.52 o                         
   7  12  16       1771.04       1766.01       137.95 o                         
   8  12  16        549.26        510.54        82.86 o                         
   9  12  16        300.53        239.73        91.67 o                         
  10  12  16        784.53        695.42       115.20 o                         
  11  12  16          1.78          5.98        55.73 o                         
   1  13  16       1686.13       1828.14       162.07 o                         
   2  13  16       6301.76       6524.40       288.76 o                         
   3  13  16        489.16        468.82        93.35 o                         
   4  13  16        285.44        255.29        96.05 o                         
   5  13  16       2574.62       2781.00       191.37 o                         
   6  13  16       6251.73       6172.03       276.28 o                         
   7  13  16       5138.96       5126.74       211.06 o                         
   8  13  16       9803.25      10014.29       282.41 o                         
   9  13  16        379.49        390.07        95.39 o                         
  10  13  16       1825.23       2059.16       155.01 o                         
   0  14  16      20149.16      20120.06       859.68 o                         
   1  14  16        163.05        223.14        82.59 o                         
   2  14  16      10401.31      10999.14       368.93 o                         
   3  14  16        199.06        269.95        68.11 o                         
   4  14  16       8782.12       8739.02       271.98 o                         
   5  14  16        465.24        518.53        99.14 o                         
   6  14  16       5591.98       5541.07       246.48 o                         
   7  14  16          1.54         46.87        52.85 o                         
   8  14  16       4421.58       4574.51       175.66 o                         
   9  14  16        622.00        651.55        98.28 o                         
   1  15  16       2075.76       2231.05       197.22 o                         
   2  15  16       4952.43       5191.30       279.67 o                         
   3  15  16         16.25         -8.54        59.09 o                         
   4  15  16       6018.57       5911.71       253.18 o                         
   5  15  16       1513.43       1238.97       128.23 o                         
   6  15  16        262.26        267.73        58.87 o                         
   7  15  16       4344.99       4392.55       167.89 o                         
   8  15  16        816.78        753.95       102.10 o                         
   0  16  16      15801.55      14762.51       653.36 o                         
   1  16  16         82.11         94.62        78.58 o                         
   2  16  16      11116.59      10811.82       540.74 o                         
   3  16  16        512.44        268.81        66.71 o                         
   4  16  16       3248.12       2959.31       198.64 o                         
   5  16  16        817.47        885.02       114.26 o                         
   6  16  16        739.77        823.14        85.65 o                         
   7  16  16         42.42         47.51        58.21 o                         
   1  17  16          7.11        -19.61        75.65 o                         
   2  17  16       1618.91       1922.94       147.86 o                         
   3  17  16          5.87        116.01        84.25 o                         
   4  17  16        268.51        301.57        78.79 o                         
   5  17  16        161.52        229.18        79.09 o                         
   6  17  16        239.69        266.50        99.72 o                         
   0  18  16        381.42        373.21       100.58 o                         
   1  18  16       1620.68       1342.83       158.18 o                         
   2  18  16        183.39        147.87        85.97 o                         
   3  18  16        142.34        261.34       103.16 o                         
   1   1  17       7012.46       7453.29       301.45 o                         
   2   1  17        116.55        285.54        81.03 o                         
   3   1  17       1116.64       1129.33       117.36 o                         
   4   1  17       3796.25       3626.27       202.19 o                         
   5   1  17       2872.55       2944.87       187.33 o                         
   6   1  17      28576.81      26434.20       496.40 o                         
   7   1  17        606.69        630.07        64.81 o                         
   8   1  17        361.34        368.26        64.05 o                         
   9   1  17        303.81        299.91        70.75 o                         
  10   1  17        239.33        298.74        85.20 o                         
  11   1  17        248.51        271.65        86.77 o                         
  12   1  17      18784.97      17890.41       533.12 o                         
  13   1  17       1457.85       1386.23       178.81 o                         
  14   1  17       1290.64       1264.05       136.69 o                         
   0   2  17     129450.98     131245.52      4840.02 o                         
   1   2  17        424.61        392.84        73.02 o                         
   2   2  17       4753.23       4881.11       251.12 o                         
   3   2  17       3957.02       4146.16       247.03 o                         
   4   2  17       2854.73       2872.02       207.67 o                         
   5   2  17       7311.09       7122.17       331.34 o                         
   6   2  17      32701.78      30700.86       697.79 o                         
   7   2  17       3036.02       2892.34       129.11 o                         
   8   2  17       1341.43       1410.40       101.89 o                         
   9   2  17       6357.67       6168.77       227.21 o                         
  10   2  17       6927.58       6568.24       233.50 o                         
  11   2  17        796.02        652.34       129.52 o                         
  12   2  17         36.10        206.45       103.90 o                         
  13   2  17        293.38        418.50       101.58 o                         
  14   2  17        129.74        236.64        78.23 o                         
   1   3  17        191.13        165.64        62.01 o                         
   2   3  17       8540.13       8573.49       332.63 o                         
   3   3  17          1.72         43.79        69.50 o                         
   4   3  17      11222.29      11199.67       428.03 o                         
   5   3  17        923.61        795.17       131.52 o                         
   6   3  17       4408.76       4384.93       153.95 o                         
   7   3  17       4467.24       4214.00       153.92 o                         
   8   3  17       7326.28       7073.83       242.41 o                         
   9   3  17       1416.32       1303.57       112.34 o                         
  10   3  17       4859.24       4738.93       197.06 o                         
  11   3  17        571.77        600.43       106.10 o                         
  12   3  17       2670.25       2481.94       195.33 o                         
  13   3  17         48.52         28.56        65.35 o                         
  14   3  17       2502.97       2358.50       189.99 o                         
   0   4  17      52439.36      52415.77      1181.82 o                         
   1   4  17       5072.40       5161.67       200.01 o                         
   2   4  17         89.56         91.87        55.35 o                         
   3   4  17      21190.44      20854.85       550.52 o                         
   4   4  17       1360.15       1212.01       144.24 o                         
   5   4  17       2716.56       2619.98       205.81 o                         
   6   4  17      20851.46      20776.12       390.03 o                         
   7   4  17         47.80        -11.78        56.25 o                         
   8   4  17        696.38        632.84        88.96 o                         
   9   4  17       3210.19       3068.79       161.97 o                         
  10   4  17       2957.48       3078.06       177.56 o                         
  11   4  17       6327.40       6358.40       239.61 o                         
  12   4  17       1936.66       1956.08       178.81 o                         
  13   4  17       2287.95       2436.31       142.56 o                         
  14   4  17       4479.30       4373.13       196.78 o                         
   1   5  17       2229.77       2121.71       154.62 o                         
   2   5  17      12004.89      12631.88       457.06 o                         
   3   5  17       1028.13        938.78       135.02 o                         
   4   5  17      35664.24      37334.25      1061.75 o                         
   5   5  17         12.71         94.56        75.96 o                         
   6   5  17      18051.13      18206.25       379.47 o                         
   7   5  17        105.02        141.27        57.29 o                         
   8   5  17       1232.48       1211.52       112.08 o                         
   9   5  17       2901.72       2861.58       175.03 o                         
  10   5  17      12134.27      11729.83       286.20 o                         
  11   5  17        958.22        877.66        91.17 o                         
  12   5  17      10376.96      10078.88       284.63 o                         
  13   5  17        223.48        262.15        69.07 o                         
  14   5  17        918.10        966.29       139.27 o                         
   0   6  17       9294.71       9370.44       362.01 o                         
   1   6  17       5252.49       5243.23       276.43 o                         
   2   6  17       5620.62       5921.42       300.73 o                         
   3   6  17      30162.85      31812.09       916.22 o                         
   4   6  17        801.01        845.33        90.13 o                         
   5   6  17      25672.87      25356.85       500.52 o                         
   6   6  17       1221.58       1305.38       120.27 o                         
   7   6  17         62.63         -2.43        66.14 o                         
   8   6  17       9711.24       9517.41       244.37 o                         
   9   6  17      12588.03      12936.26       317.71 o                         
  10   6  17       1388.53       1365.46       104.66 o                         
  11   6  17      12067.81      11625.02       293.01 o                         
  12   6  17        250.14        170.71        51.27 o                         
  13   6  17       2601.51       2327.25       129.22 o                         
   1   7  17       1935.35       2164.07       159.21 o                         
   2   7  17       1051.24       1099.90       148.43 o                         
   3   7  17         92.22        151.70        69.34 o                         
   4   7  17       5958.49       6097.69       199.58 o                         
   5   7  17        115.39        172.91        66.00 o                         
   6   7  17       3394.10       3216.18       191.83 o                         
   7   7  17        755.22        569.20        80.78 o                         
   8   7  17       1003.80        950.69       104.13 o                         
   9   7  17        931.43        882.85       119.37 o                         
  10   7  17       2433.11       2238.87       151.11 o                         
  11   7  17          0.46        -48.18        59.15 o                         
  12   7  17        292.54        303.09        62.29 o                         
  13   7  17        111.12         98.92        64.86 o                         
   0   8  17      32148.60      33849.24       796.82 o                         
   1   8  17       6579.78       6286.64       232.16 o                         
   2   8  17      26549.01      27254.93       459.10 o                         
   3   8  17      16880.83      16587.20       356.24 o                         
   4   8  17        335.61        360.81        63.06 o                         
   5   8  17      15584.58      16491.58       391.57 o                         
   6   8  17        221.54        227.52       114.96 o                         
   7   8  17        591.45        658.53       109.83 o                         
   8   8  17      14066.96      14484.11       380.34 o                         
   9   8  17       8298.69       8462.68       279.68 o                         
  10   8  17       3473.03       3267.29       190.35 o                         
  11   8  17      28754.68      29438.21       493.33 o                         
  12   8  17       2302.01       2161.64       114.03 o                         
  13   8  17       2032.08       1777.83       166.78 o                         
   1   9  17         67.28        119.11        65.73 o                         
   2   9  17       1043.07       1360.75       132.46 o                         
   3   9  17        180.52        124.79        72.55 o                         
   4   9  17      22086.67      21566.37       566.56 o                         
   5   9  17        351.52        288.54        85.37 o                         
   6   9  17       9293.90       9632.77       289.01 o                         
   7   9  17       1622.15       1671.52       143.22 o                         
   8   9  17       1479.73       1367.27       125.33 o                         
   9   9  17       1126.47       1029.08       104.07 o                         
  10   9  17       5277.45       5379.92       203.63 o                         
  11   9  17       1833.57       1615.66       106.05 o                         
  12   9  17       9818.01       9471.81       257.52 o                         
   0  10  17      18423.70      19365.73      1138.22 o                         
   1  10  17       6844.94       7027.71       243.07 o                         
   2  10  17       9891.07      10847.87       474.70 o                         
   3  10  17      30483.24      31331.18       859.14 o                         
   4  10  17       3973.22       3833.85       286.91 o                         
   5  10  17      11095.82      11380.66       402.19 o                         
   6  10  17      23557.96      24480.32       468.90 o                         
   7  10  17         30.95         42.17        66.15 o                         
   8  10  17       9855.36      10100.30       314.22 o                         
   9  10  17       7763.03       7910.51       288.54 o                         
  10  10  17       3817.92       3855.50       190.19 o                         
  11  10  17       9349.50       9643.97       273.03 o                         
  12  10  17       5012.06       4478.96       294.01 o                         
   1  11  17       6801.26       7143.56       269.51 o                         
   2  11  17       1008.42       1076.53       122.41 o                         
   3  11  17         34.89         98.00       101.78 o                         
   4  11  17       4356.86       4417.63       309.68 o                         
   5  11  17       3263.69       3173.96       209.66 o                         
   6  11  17       8458.34       8459.49       339.25 o                         
   7  11  17       1490.88       1541.71       133.47 o                         
   8  11  17       4282.03       4608.39       237.49 o                         
   9  11  17         63.80        -34.55        84.18 o                         
  10  11  17       2892.74       2815.10       150.87 o                         
  11  11  17        259.92        234.63        68.27 o                         
   0  12  17      45178.77      47481.16      1060.84 o                         
   1  12  17       2446.18       2447.83       187.50 o                         
   2  12  17         12.75         99.85        82.89 o                         
   3  12  17      12361.63      12776.37       409.39 o                         
   4  12  17        530.54        471.00        93.90 o                         
   5  12  17       2020.43       2313.41       148.54 o                         
   6  12  17      26720.03      27497.31       553.67 o                         
   7  12  17         48.73         82.78        64.14 o                         
   8  12  17       1422.23       1585.32       140.86 o                         
   9  12  17       6337.10       6521.64       311.83 o                         
  10  12  17       3199.80       3151.13       196.21 o                         
  11  12  17        535.16        378.26        98.00 o                         
   1  13  17        915.29       1134.54       130.94 o                         
   2  13  17       4637.33       5141.11       251.41 o                         
   3  13  17        131.78        139.40        73.88 o                         
   4  13  17       3094.01       3035.46       162.12 o                         
   5  13  17       1582.88       1542.90       106.14 o                         
   6  13  17       5058.98       5251.22       239.73 o                         
   7  13  17       2730.92       2770.72       150.91 o                         
   8  13  17        886.84       1037.97        95.07 o                         
   9  13  17         42.18         84.63        80.81 o                         
  10  13  17          6.61        -68.77        72.21 o                         
   0  14  17      18478.85      17491.15       778.87 o                         
   1  14  17       2373.04       2222.05       168.37 o                         
   2  14  17       4175.70       4365.76       226.84 o                         
   3  14  17       5432.98       5676.26       252.07 o                         
   4  14  17       1888.15       2056.40       125.00 o                         
   5  14  17       1589.23       1573.19       116.14 o                         
   6  14  17       2771.63       2866.38       149.44 o                         
   7  14  17        141.80        245.54        57.87 o                         
   8  14  17       1781.09       1810.07       160.18 o                         
   9  14  17       1230.39       1298.75       120.60 o                         
   1  15  17       4150.74       4059.94       245.01 o                         
   2  15  17        605.47        596.77       111.04 o                         
   3  15  17        214.44        128.10        66.34 o                         
   4  15  17        997.73        809.75        84.44 o                         
   5  15  17        794.69        870.87        87.44 o                         
   6  15  17       5479.00       5817.68       220.93 o                         
   7  15  17       1569.39       1638.82        98.92 o                         
   8  15  17       1696.04       1872.39       185.69 o                         
   0  16  17       7663.90       7126.79       428.12 o                         
   1  16  17        312.02        221.13        83.39 o                         
   2  16  17        885.18        795.09       112.22 o                         
   3  16  17          6.66         10.51        65.52 o                         
   4  16  17        409.12        548.84       143.57 o                         
   5  16  17        406.97        376.95        64.51 o                         
   6  16  17          5.19         14.16        54.81 o                         
   1  17  17        300.23        419.19       115.20 o                         
   2  17  17       8119.84       8205.64       283.89 o                         
   3  17  17        183.29        292.29       103.16 o                         
   4  17  17       3151.82       3187.71       247.59 o                         
   0   0  18      19590.84      19666.15       854.53 o                         
   1   0  18      29444.55      31368.18      1131.35 o                         
   2   0  18       1981.37       1915.13       212.11 o                         
   3   0  18       9567.41       9061.66       455.79 o                         
   4   0  18      26124.12      24941.64       795.93 o                         
   5   0  18       7207.51       6844.10       283.44 o                         
   6   0  18      18602.76      17833.46       525.45 o                         
   7   0  18        186.03        237.08        78.13 o                         
   8   0  18      28871.05      26801.10      1102.12 o                         
   9   0  18       2711.45       2414.45       227.78 o                         
  10   0  18      11353.11      10263.98       447.90 o                         
  11   0  18       2425.27       1934.29       252.75 o                         
  12   0  18        515.57        328.40       130.67 o                         
  13   0  18        307.90        140.99       103.16 o                         
  14   0  18      29772.90      28534.66       796.07 o                         
   1   1  18         16.89         78.06        63.21 o                         
   2   1  18      11492.90      11122.86       394.93 o                         
   3   1  18        450.37        554.45       111.24 o                         
   4   1  18         63.22        163.06        83.26 o                         
   5   1  18       1710.13       1710.78       108.24 o                         
   6   1  18        281.37        302.92        63.19 o                         
   7   1  18        191.46        232.62        53.14 o                         
   8   1  18      14565.27      13657.61       342.66 o                         
   9   1  18        886.47        890.71       108.41 o                         
  10   1  18        621.06        484.00        86.24 o                         
  11   1  18        208.31        195.39       117.32 o                         
  12   1  18          9.78        101.52        83.71 o                         
  13   1  18       1705.70       1679.68       144.54 o                         
  14   1  18       3354.63       3223.37       168.98 o                         
   0   2  18      35660.12      36914.25       742.18 o                         
   1   2  18       2662.38       2874.05       167.19 o                         
   2   2  18       1434.54       1362.39       148.43 o                         
   3   2  18       7002.97       6814.11       317.39 o                         
   4   2  18        228.09        254.42        94.02 o                         
   5   2  18       7132.90       6501.76       203.44 o                         
   6   2  18      30205.72      29802.77       422.88 o                         
   7   2  18        129.61         73.62        52.84 o                         
   8   2  18      15868.13      15552.63       396.91 o                         
   9   2  18      10474.66       9730.22       283.06 o                         
  10   2  18       1879.09       1961.55       144.36 o                         
  11   2  18       3262.97       3140.13       191.12 o                         
  12   2  18       2939.01       3037.33       207.86 o                         
  13   2  18         57.90         23.31        67.27 o                         
  14   2  18       9158.93       8889.47       278.41 o                         
   1   3  18       1343.57       1303.97       104.02 o                         
   2   3  18      21664.62      23052.43       681.45 o                         
   3   3  18        711.92        795.91       124.95 o                         
   4   3  18         72.08         90.18        85.51 o                         
   5   3  18       3933.29       3945.75       160.98 o                         
   6   3  18       2229.34       2240.79       115.23 o                         
   7   3  18        905.73        866.70        84.46 o                         
   8   3  18      23618.96      23592.13       482.56 o                         
   9   3  18       1598.52       1484.19       111.57 o                         
  10   3  18       5710.54       5559.81       232.22 o                         
  11   3  18        647.76        620.55        98.20 o                         
  12   3  18        743.40        762.20       116.64 o                         
  13   3  18        228.35        118.24        69.77 o                         
  14   3  18       8442.28       8081.04       361.07 o                         
   0   4  18      22302.19      24039.59      1343.69 o                         
   1   4  18        442.21        383.40       115.48 o                         
   2   4  18      47737.04      49640.41      1067.34 o                         
   3   4  18      23379.69      24767.36       621.75 o                         
   4   4  18      37235.70      36241.18       545.32 o                         
   5   4  18       1000.48       1061.28        93.40 o                         
   6   4  18      22963.09      22667.79       395.06 o                         
   7   4  18          5.97         49.89        65.88 o                         
   8   4  18       6868.48       6983.38       239.00 o                         
   9   4  18        531.78        458.93        79.80 o                         
  10   4  18       3051.10       2837.04       164.46 o                         
  11   4  18      12321.48      11850.95       426.22 o                         
  12   4  18      10894.06      10426.41       367.43 o                         
  13   4  18       2334.17       2201.06       129.88 o                         
   1   5  18       3431.46       3624.38       182.48 o                         
   2   5  18        981.99        963.87       135.49 o                         
   3   5  18       5714.82       6004.17       257.19 o                         
   4   5  18        490.77        512.41        90.91 o                         
   5   5  18       1072.66       1286.23       121.09 o                         
   6   5  18          8.26         11.32        59.73 o                         
   7   5  18       7591.81       7481.33       246.21 o                         
   8   5  18         89.33        178.39        62.37 o                         
   9   5  18       3853.19       4058.06       199.33 o                         
  10   5  18         31.12         96.36        66.79 o                         
  11   5  18       1021.35        976.46       120.39 o                         
  12   5  18       3337.88       3420.30       172.71 o                         
  13   5  18        616.96        818.93       100.91 o                         
   0   6  18          6.96         33.03        66.15 o                         
   1   6  18       2803.89       2725.32       155.94 o                         
   2   6  18      13859.02      14148.56       353.41 o                         
   3   6  18       2506.01       2705.75       159.66 o                         
   4   6  18      17138.09      17339.91       372.34 o                         
   5   6  18        757.24        841.66       106.90 o                         
   6   6  18       1544.21       1687.39       168.46 o                         
   7   6  18         68.40         43.48        72.61 o                         
   8   6  18       4192.23       4269.41       205.51 o                         
   9   6  18       8931.32       9160.29       290.62 o                         
  10   6  18       5318.76       4984.72       236.56 o                         
  11   6  18          8.65         -7.22        52.64 o                         
  12   6  18       6235.18       5854.10       220.78 o                         
  13   6  18         23.12         -6.53        58.24 o                         
   1   7  18       3417.41       3648.10       182.73 o                         
   2   7  18       3569.63       3833.25       165.70 o                         
   3   7  18       2216.67       2302.14       133.42 o
[truncated: 97,849 more chars]
